# Supplementary material for: Proteome profiling of Pseudomonas aeruginosa PAO1 identifies novel responders to copper stress
Source: BMC Microbiol. 2019 Apr 1;19:69. doi: 10.1186/s12866-019-1441-7 (PMC6444534; doi:10.1186/s12866-019-1441-7)
Supplement: Supplementary file 4 — Mass spectrometry data. (XLSX 2115 kb) [file 12866_2019_1441_MOESM4_ESM.xlsx]

## Sheet: Raw peptide areas - membrane
Protein	Peptide	Precursor MZ	Precursor Charge	RT	Cu1	Cu2	Cu3	M91	M92	M93
PA2424	LGVAQVAPR	455.777	2	34.2721	199768	343087	427960	2.94236e+06	1.33837e+06	362418
PA2424	LGDTAPVLELATDHPR	568.969	3	60.1135	240812	412037	462632	2.30871e+06	1.41878e+06	402348
PA2424	AGAGYLPLDPGHPTQR	550.618	3	46.6874	131170	264014	258803	1.75239e+06	1.15949e+06	142785
PA2424	FAAQYLELLR	612.343	2	78.5459	201751	398963	466487	2.11529e+06	1.15223e+06	297784
PA2424	VVALLNPGALPK	596.377	2	65.2827	283751	400611	427652	1.78426e+06	1.16339e+06	353567
PA2424	GFERPTLVPSDRPFLR	472.511	4	56.4044	109467	291518	268009	1.90243e+06	628624	157806
PA2424	FVADPFSAAGER	633.809	2	58.3249	350291	581039	559798	3.49699e+06	1.82425e+06	544004
PA2424	IEPEEIQAR	542.785	2	32.5086	189747	363295	491280	3.16888e+06	1.91475e+06	252443
PA2424	LFSGGEALPAELR	680.367	2	63.1577	181523	302870	351333	1.80653e+06	1.07031e+06	253461
PA2424	AVLVDGPAGEQR	606.323	2	33.477	273634	475774	542901	3.22305e+06	2.1052e+06	329248
PA2424	FDLSPELAER	588.798	2	59.5821	208453	429511	525677	3.18534e+06	1.73828e+06	229006
PA2424	NELEETLAR	537.775	2	45.6413	146056	309662	343235	1.92701e+06	1.30421e+06	177728
PA2424	VAFSGSEPIR	531.783	2	39.6581	46844.1	109907	398494	1.74847e+06	1.54207e+06	38106.5
PA2424	DLFQHQTVQSLAAVAR	595.32	3	63.3545	149821	238089	242146	1.04108e+06	705375	213152
PA2424	AWLPELLER	563.816	2	80.3803	303440	483940	529015	3.20143e+06	1.43652e+06	466342
PA2424	LRGELDEAALR	414.898	3	38.7522	289206	419520	356625	1.89915e+06	860424	330459
PA2424	TAQAFVPHPFGAPGER	561.286	3	52.2027	176347	414902	405124	2.3737e+06	1.27355e+06	381700
PA2424	YFEAPTVER	556.275	2	43.3501	175638	336241	401953	2.41669e+06	1.34453e+06	169514
PA2424	LPGLLADELPWHSR	535.291	3	75.0164	51799.7	123995	195303	1.53403e+06	511248	120145
PA2424	QFAEGAEPALPAK	664.846	2	42.9911	81309.8	146635	148101	762356	520949	94523.3
PA2424	YLADPAVR	452.748	2	34.0449	300038	508707	415570	2.52958e+06	1.40749e+06	262110
PA2424	GLGYGVLR	417.745	2	49.6695	200931	347595	310986	2.08479e+06	1.15423e+06	225317
PA2424	IAASC[CAM]LEQR	524.266	2	29.8452	215047	365303	355237	871983	1.09615e+06	234257
PA2424	LGGQPVEWPC[CAM]DRPQGDNR	694.325	3	45.1394	61848.5	123905	157351	953873	533170	83971.6
PA2424	ALPEPVWQQR	612.33	2	54.1291	237774	338335	352574	2.44308e+06	1.24389e+06	324850
PA2424	LEEGAASVPIGSVVGAR	806.439	2	55.4491	67888.3	111907	318071	1.91626e+06	1.57288e+06	75050
PA2424	VDLASTESTYLPIGSPTDNNR	750.701	3	64.6355	148131	240500	253928	1.05889e+06	841135	170328
PA2424	IAELPLFAAEER	679.869	2	76.6179	265875	462355	566759	3.23309e+06	1.97848e+06	348031
PA2424	SVPAQELIDSIR	664.364	2	71.5946	252810	438606	518350	2.64357e+06	1.38615e+06	373096
PA2424	QAVAEAYQEAPK	652.828	2	31.926	103570	195076	173649	959617	590963	144260
PA2424	QVDGEWLAQHRPLR	426.979	4	46.5232	30512.1	81264.2	129075	875278	350102	37843.4
PA2424	EALVLALDSPSGK	650.361	2	61.9556	227351	337303	377305	1.94344e+06	1.02666e+06	327846
PA2424	YLVGYLVPGETPR	732.398	2	67.0458	129736	220778	250755	1.43111e+06	721026	198391
PA2424	SVLEQQLAGVWR	693.38	2	72.6904	141497	245624	273854	1.53632e+06	787306	222442
PA2424	SVGWFTSAYPLR	692.356	2	75.924	127877	246275	256646	1.66234e+06	619383	228328
PA2424	GVQVSHGNLVANEVLIR	602.339	3	55.496	78758.9	196870	210011	1.49059e+06	881051	127183
PA2424	LTPAQSPGESIK	614.333	2	29.1541	236133	384425	393627	2.19638e+06	1.14421e+06	332796
PA2424	DGELFVTGR	497.254	2	49.19	140223	262941	304263	1.66123e+06	1.10373e+06	172920
PA2424	QQHLQTLADSEAHRPFDLESGPLLR	715.369	4	61.2765	20597.6	56571.4	56456	578061	104775	75436.8
PA2424	IEFLDWSELPEDGHEER	700.988	3	75.7743	49640.9	89965.7	161641	1.06739e+06	349713	103079
PA2424	LFEAQVAAHPQR	456.246	3	35.178	67172.6	203013	172170	1.28609e+06	777489	153776
PA2424	VAFSGSEPIRQDSLER	597.639	3	43.5695	194913	334416	128441	1.0066e+06	217213	252965
PA2424	EALAESVSLR	537.793	2	46.2004	128836	299593	335451	1.77937e+06	1.11328e+06	116326
PA2424	LGC[CAM]C[CAM]LTYSR	565.26	2	37.344	165000	285670	252986	1.36105e+06	492960	234932
PA2424	IGLVNAYGPAEC[CAM]SDDVAFFR	734.349	3	78.7946	87506.7	162280	198806	653108	553755	141319
PA2424	YGPTETAINVTHWQC[CAM]R	644.972	3	54.9921	2855.18	2315.46	125609	917616	522370	65718.7
PA2424	GYLGRPALSAER	430.57	3	36.1866	163768	327022	160516	1.25736e+06	264164	274222
PA2424	EAEAQQPFDLEK	702.836	2	47.2052	40833	84505.3	165600	807309	610684	45019.5
PA2424	TVGLFINSIPLR	665.398	2	80.1645	163550	275440	339686	1.48658e+06	845422	241997
PA2424	AAGVGIDQPVALLAER	527.298	3	69.3876	62143.5	108011	121633	623477	373296	75597.2
PA2424	EQPVPLSYSQQR	716.365	2	40.374	79070.5	162777	256524	1.01391e+06	939622	99310.4
PA2424	TLVLVC[CAM]TQAC[CAM]R	660.842	2	48.1544	163067	332196	306881	1.75111e+06	875663	227595
PA2424	GQGIPALAVDGEALAR	769.42	2	66.1345	200352	309314	322939	2.07516e+06	1.22153e+06	286912
PA2424	TTFPSVDGVPVQR	701.87	2	53.2107	255631	353375	450309	2.78306e+06	1.59657e+06	451549
PA2424	EQALALFDELGC[CAM]VDRPR	663.667	3	78.3474	96154.7	161043	198890	1.03872e+06	580784	120680
PA2424	LC[CAM]DNGQVEYVGR	705.328	2	35.4293	58278.2	111369	125626	611522	410306	95461.9
PA2424	IGVPSANR	407.233	2	26.3549	199112	282360	378045	259484	399940	259016
PA2424	LVLTTADLR	501.303	2	53.9487	10231.9	30575.7	178629	850210	865292	16985.9
PA2424	EHEHLPLVAIQESSELPK	514.773	4	57.7834	20671.6	45212.4	97673.9	795921	343991	17124.7
PA2424	LLLSHAALFEALGELPAGVAR	716.744	3	89.1599	41253.9	149209	113482	1.66037e+06	329573	155003
PA2424	VLLEDLQQVYR	688.383	2	68.9863	330418	534808	591230	3.09533e+06	1.76658e+06	350640
PA2424	IAAIWSEVLGLPR	712.917	2	93.2399	100450	150478	241506	1.96048e+06	525259	214202
PA2424	AGGAYVPLDPDYPSER	853.905	2	51.8176	12999.5	176497	289126	1.7917e+06	1.16818e+06	134976
PA2424	GELDEAALR	487.251	2	39.0842	53517.7	103152	149206	789603	592556	92697.1
PA2424	QTVIDGQSHQDLPFDHLVEALQPPR	710.864	4	80.0215	49222	62085.2	134942	757040	242496	89885.6
PA2424	WSGQPSTLVQLEGHGR	584.632	3	53.3541	35856.2	48616.1	48628.1	319452	273473	44600.5
PA2424	LPGAEGVTPIC[CAM]LDSLK	835.445	2	69.1214	59994.7	107754	327963	1.47313e+06	941684	38367.5
PA2424	DYPLEQGYVR	620.304	2	50.4729	153619	142796	295972	1.55227e+06	974855	340537
PA2424	EAGFDLLEQPPFHLR	590.305	3	80.0413	54730.8	80893.1	170033	1.08635e+06	406048	59559.5
PA2424	AGGAYVPLDPEYPLER	582.961	3	66.0797	43732	77993.7	113633	563235	355216	28939
PA2424	EHWNQALLLQPR	502.272	3	57.9514	49349.9	90333.9	87497.6	615705	273536	82969.7
PA2424	FDLQLQSEEDAR	725.844	2	52.3579	26787.3	121182	155920	1.17617e+06	600750	38127.8
PA2424	QLFEAPTLQAFSATVAR	617.332	3	82.3604	82681.2	134475	103650	640083	277396	107249
PA2424	EAEAQQPFDLEKGPLLR	647.674	3	62.8359	110043	174401	59948.8	241545	258026	208409
PA2424	QLLQQAPAAYR	629.849	2	42.3576	203597	348865	379364	1.79241e+06	969230	275382
PA2424	QWLDAGEGAR	551.767	2	43.7472	124772	210113	183765	1.11353e+06	706580	173174
PA2424	SPIGRPLGNVVC[CAM]R	475.598	3	40.5812	39564.8	56829.6	128576	1.51351e+06	536695	51301
PA2424	LAPLLC[CAM]GAR	485.779	2	43.8533	7906.96	31345.1	14532.1	416229	752023	12608.7
PA2424	AQLGNEHPLLELPGDRPRPPVQSHQGDLYR	565.797	6	54.5892	9489.53	3694	15200.8	501752	23320.3	5295.5
PA2424	C[CAM]LGDIALVDAEQAAHLAEWGSAPC[CAM]EPAR	752.606	4	87.9931	7255.12	18933.9	16559.6	197644	33507.2	26727.2
PA2424	ELGALYEAFLDDR	756.372	2	86.445	3914.85	6676.77	89252.8	476217	336024	7935.56
PA2424	QAIDLGLLR	499.803	2	66.5937	123102	229825	374060	1.8468e+06	1.09459e+06	150858
PA2424	YRIDSPLDPER	454.233	3	46.9516	189240	159730	171150	654871	360401	139245
PA2424	AQGQWGAEEIC[CAM]ELIR	880.425	2	78.8794	88076.5	164851	170551	1.16703e+06	548717	135016
PA2424	WNADGVLEYLGR	696.849	2	82.9329	29536.9	59637	81683.1	480284	308766	58570.4
PA2424	ERLGDTAPVLELATDHPR	498.264	4	57.1958	44625.6	81138.4	39236.3	320716	59248.7	84311.2
PA2424	FLAEDDGEGVVLSYR	835.407	2	65.0748	45068.7	8061.87	104705	961505	518990	617.432
PA2424	YRDYIAWLQR	461.91	3	65.3236	5157.6	122041	102697	948031	92465.3	60234.2
PA2424	FAAAWQAVVAR	595.327	2	60.2734	1608.42	63089.9	164122	500509	644851	13834.5
PA2424	SIAAALQAH	441.246	2	44.2511	22945.7	4988.8	54805.8	214284	165634	15882.3
PA2424	EREAGFDLLEQPPFHLR	514.267	4	73.5699	35809.7	83370.4	49740.9	895382	85270.1	61452.9
PA2424	LPAPDPALNR	532.298	2	38.8696	14285	19607.4	18874.4	161581	531463	56880
PA2424	TRIEFLDWSELPEDGHEER	590.28	4	70.6821	29507.3	64641.9	45511.6	590327	32099.1	88313.1
PA2424	EELGWWQAR	587.786	2	64.8009	7857.54	9331.32	72394.5	345695	292840	18786.5
PA2424	YPLEQGYVR	562.79	2	41.8451	25355.1	8222.4	16628.5	372931	216535	12772.5
PA2424	AEDC[CAM]ELHFYSINFDAASER	758.664	3	71.6598	3033.31	22696.4	38141.9	494512	101849	25712.2
PA2424	RLPGLLADELPWHSR	587.325	3	69.8476	38376.9	80644	36518	759752	94803.3	149613
PA2424	VAASPQAPALTFAGQTLSYAELDAR	850.106	3	85.4757	98916.9	70576.2	92573.5	513061	318932	107782
PA2424	LLAQPGVAQAVVVIR	767.477	2	64.9621	53368.7	116467	77766.4	711541	762418	120328
PA2424	ALFEASELEAFC[CAM]EQVR	633.637	3	83.1006	62820.8	80520.6	84730.9	698439	257158	98363.9
PA2402	ILLEDLQR	500.295	2	56.7794	254453	473450	517755	2.71451e+06	1.73099e+06	253482
PA2402	LPLAQGVQR	491.296	2	35.507	254560	486092	515760	3.03235e+06	1.89559e+06	291168
PA2402	TPTAPALAFGEER	680.349	2	54.5975	103158	191005	323240	1.81774e+06	1.24598e+06	127903
PA2402	VLLGDAGQWSAQHLADEVER	732.034	3	70.3285	85257.7	160645	157407	836218	427778	156587
PA2402	LDYAELNR	497.254	2	41.9401	74728.7	158953	332230	1.40186e+06	1.09026e+06	92576.7
PA2402	FVASPFVAGER	590.311	2	54.0854	236895	376214	346983	2.01368e+06	979978	370809
PA2402	IVC[CAM]SGEALPADAQQQVFAK	678.01	3	53.3915	49771	85846	95724.5	442258	295072	79643.7
PA2402	LSPVADLGESLK	614.843	2	60.5024	143121	265281	269565	1.20849e+06	768091	150075
PA2402	GQLLEGWNATAAEYPLQR	673.009	3	72.3304	64051.4	131426	171904	853660	433555	100770
PA2402	HGATPSDFPLAGLDQAR	584.96	3	60.4534	166767	290176	275353	1.26177e+06	738782	269937
PA2402	LTPAADLGESLK	607.835	2	51.0676	97085.7	183053	181023	1.04261e+06	670455	141847
PA2402	AGGAYVPVDPEYPEER	874.91	2	50.1337	132812	243092	270788	1.44495e+06	955798	146750
PA2402	ALPAPEVSVAQAGYSAPR	595.316	3	53.4898	58630.5	100202	140621	678171	465200	87258.6
PA2402	ADGVIEYAGR	525.764	2	37.7134	62468.5	127532	282266	1.2824e+06	1.147e+06	69378.8
PA2402	ELLEGAPAELPC[CAM]EHPQGALEQR	815.401	3	53.9272	91212.6	123430	114614	569026	366673	112191
PA2402	AFASLVQR	446.256	2	45.3541	152994	297406	265583	1.34031e+06	618354	187266
PA2402	AGAATAEQGPASGEVALAPVQR	684.355	3	46.0465	52838.8	100387	92292.3	427223	323202	88241.8
PA2402	VAELPLSHAQQR	450.249	3	33.7207	155388	275794	263200	1.34086e+06	785425	275489
PA2402	LGAEQPVLELPADR	754.409	2	59.0615	83730.8	140007	149953	728515	449683	135640
PA2402	SLDLADGPLLR	585.33	2	67.5908	166330	281338	292695	1.28028e+06	812647	256580
PA2402	FIELPVEK	487.781	2	57.5661	86460.1	162080	198713	1.0752e+06	612985	98017.5
PA2402	LEPESAAYHLPSVLHVR	480.26	4	59.2177	111387	214715	211294	1.10651e+06	513380	173241
PA2402	LFEEQVER	525.267	2	38.387	193242	347175	339894	1.81891e+06	1.04739e+06	320090
PA2402	ITFNYLGR	492.269	2	58.9873	99555.8	197955	206730	903600	547452	130509
PA2402	FVADPFSGSGER	634.799	2	54.0388	111758	175308	194299	1.09822e+06	709301	173249
PA2402	IAAVWADVLK	543.321	2	75.5036	22513.7	40782.4	153763	753107	458408	15088.9
PA2402	GYLGRPGQTAER	435.562	3	23.2861	78628.6	150446	126350	90868.6	212413	114971
PA2402	YLAGEEAATR	540.77	2	26.0606	123583	205368	208855	264432	386121	173825
PA2402	VFLETLR	439.261	2	55.7777	97409.6	230541	240449	1.23123e+06	640406	124075
PA2402	AAWQSALDR	509.259	2	47.9195	69135.5	140314	129697	683542	355067	109570
PA2402	VAEEIRQPFDLAR	515.279	3	53.527	43342.2	82337.3	65798.1	373433	81413.9	67018.3
PA2402	AWLDSGEGAR	531.254	2	42.0448	88067.9	155702	156342	721499	417738	116961
PA2402	GLFPAATIER	537.801	2	59.3147	137238	248462	275580	1.35348e+06	746551	145720
PA2402	GLGYGLLR	424.753	2	58.5387	21917.7	53935.7	156054	780967	529647	26215.6
PA2402	DAALLALAAAER	592.835	2	70.5264	30519	74404.7	191585	962362	579820	38943.5
PA2402	HPVLELPTDHPRPAVPSYR	546.045	4	50.8753	64561.3	72179	82401.5	493338	123070	82153.5
PA2402	YAGQEVAATVGR	611.315	2	36.0557	45463.1	172890	169206	674532	444370	4118.71
PA2402	AAGIQFTPK	466.764	2	40.6847	44121.1	106778	106030	479074	337373	68754.5
PA2402	EAAVLAVDGK	486.772	2	35.9079	149448	216279	236843	566827	616730	170212
PA2402	VDGQVEYLGR	568.291	2	40.4158	30263.3	19912.8	104499	428086	476524	29793.7
PA2402	GVGYGLLR	417.745	2	51.7947	34264.3	63153.5	163928	907068	590574	35403.8
PA2402	QLPFAEEDLSQAANR	844.916	2	60.4458	27458.8	42390.1	103719	567571	371470	27627.8
PA2402	QALESLC[CAM]EESQR	725.336	2	39.4118	66069.6	110818	107521	480172	353422	67467.8
PA2402	DWQAPLEALPR	648.341	2	70.9589	33927.5	72285.6	197302	892580	673865	37046.9
PA2402	ATESFWR	448.717	2	49.3602	76597.6	175486	121458	577597	457596	111332
PA2402	YEFSIEPALAEALR	804.917	2	87.9435	57924.9	126802	155083	975714	405437	74689.4
PA2402	LVLVPLANGR	526.335	2	61.2841	147832	278090	261665	1.21677e+06	537220	142095
PA2402	EHEHTPLYDIQR	513.251	3	36.8183	11946.4	58275.9	119684	564486	337941	21784.2
PA2402	IVC[CAM]SGEALSADAQQQVFAK	674.67	3	53.3915	40797.8	74086.6	78161.1	375434	240855	66786.7
PA2402	EDLGEAIDLSR	609.304	2	57.6112	4384.11	11896.6	90950.8	444314	387563	11696
PA2402	YSDYIAWLQR	657.828	2	74.4344	46052.3	99150.5	127983	719941	277399	54916.2
PA2402	LFFEQPIPNR	630.84	2	63.7404	127135	227841	227615	591407	569046	159704
PA2402	LPC[CAM]PAEVER	535.769	2	36.2596	23695.6	29940.8	229984	1.26193e+06	590849	37411
PA2402	YRDYIGWLQSR	486.249	3	64.1216	30571.4	87555.3	47594	338984	144947	52907.7
PA2402	LTYAELDSR	534.272	2	43.2177	15503.4	29669.4	108045	454768	516249	13721
PA2402	IVLEDC[CAM]AGASEATLR	535.603	3	51.0364	49786.4	63104.3	57617.1	279307	150167	13150.4
PA2402	ALEAALQALVEHHDALR	619.671	3	73.5413	19272.8	44671.8	45570.2	327385	122723	44573.8
PA2402	GVTPSDFPLAGLSQTQLDELSLDPDSVR	986.496	3	88.7383	14129.3	8059.49	25534.2	207552	78506.1	17142.5
PA2402	LVEALAQPGLTSANGVGEHLR	711.387	3	55.8963	28471.2	64020.2	105192	600472	342873	38345
PA2402	EAVVVAQPGAVGQQLVGYVVAQAPAVADSPEAQAEC[CAM]R	934.476	4	89.4954	20520.4	64775.9	53160.3	520808	197262	58548.3
PA2402	DTVLGAQAHQDLPFER	599.636	3	57.5821	46974.6	4518.61	35145.9	242274	279999	8791.81
PA2402	TSVATLLAGLK	537.332	2	78.1975	3251.98	6088.28	47458.9	167125	244645	3588.56
PA2402	LAALPQPR	433.266	2	37.0624	128579	326436	250204	1.46603e+06	871969	219229
PA2402	SSSYQAWSR	536.246	2	34.6935	56427.2	81814.7	59415.6	15003.5	169132	67224.2
PA2402	LAPPGSDPQR	519.272	2	22.4382	79846.2	135758	159556	122475	255339	100046
PA2402	LYADLDADLGPR	659.836	2	59.7854	37009.1	102613	127825	862378	447991	31329.1
PA2402	ESLQPFDLC[CAM]EGPLLR	591.966	3	79.6673	21019.2	34985.7	36788.7	180447	131698	19467.7
PA2402	GEQPTLAPLTLQYADYAAWHR	801.069	3	77.6831	1790.21	10263	23345.1	248737	34405.8	5624.11
PA2402	GEDLLAELR	508.275	2	67.2064	29813.8	2051.39	93360.6	270511	375936	3260.42
PA2402	GADDSLAQAPLQRPLEVAFEDC[CAM]SGLPEDEQEAR	1205.23	3	75.8447	29504.9	58902.7	40090	388877	132220	53964.3
PA2402	AGAGYLPLDPNYPAER	568.618	3	60.0092	1102.17	31222.1	45073.1	217468	91085	27365.5
PA2402	HAVTILDLPPAYLQQQAEELR	802.432	3	79.4703	29025.3	75282.6	72370.8	809682	154063	85364.5
PA2402	LDELDYWQAQLHDAPHALPC[CAM]ENPHGALENR	878.163	4	66.7995	2246.53	10523.1	12211.1	187038	9866.54	12938.9
PA2402	LRQDLELDVPLR	489.616	3	59.2544	41995.8	47862.7	80295.3	795951	240434	136363
PA2402	AIPDKGLGYGLLR	458.27	3	58.2842	66354.1	151612	5798.02	292386	12890.1	138430
PA2402	LVLTLDAER	515.301	2	54.3114	1933.63	32221.9	38223.1	291599	247436	41458.5
PA2402	QAGSEEVLLALC[CAM]EEAQR	634.979	3	74.7481	32286.8	55458.1	62634.7	432217	265441	59357.5
PA2402	TVGWFTSLFPVR	705.382	2	96.3994	9724.89	35880.4	28537.4	285965	74023.4	22690.3
PA2402	GAWHQAYAEQAGEPLWR	657.315	3	57.0501	30753.5	60215	53971.6	421594	126828	61015.1
PA2402	QDLELDVPLR	599.327	2	59.4371	7726.09	19257.4	40282.9	228162	183999	6646.23
PA2402	DFDAADIAELDR	675.812	2	65.9986	4692.14	3897.38	63067.4	246978	246499	10054
PA2402	EAALGAQAHQDLPFEQLVDALQPER	916.131	3	95.0401	11416.5	21686.9	35033.8	435694	86505.5	31832
PA2402	KALPAPEVSVAQAGYSAPR	638.014	3	45.5363	54958.9	84880.9	53751.2	304255	141942	83404.4
PA2402	GEGIDFSLFPIPAGVSSAER	1025.02	2	86.5212	12566.2	21411.9	65007.5	467671	188311	14752.4
PA2402	TPTAPALAFGEERLDYAELNR	778.729	3	72.8399	71887.3	86165.9	8069.43	94008.8	4944.88	105144
PA2402	QEALRDWQAPLEALPR	631.671	3	68.6058	16001.7	32359.6	14149.1	173854	30210	24771.3
PA2402	LVGVAMER	437.744	2	38.2568	27251.7	2608.86	23863.2	163466	22418.3	13824
PA2402	HPVLELPTDHPR	470.921	3	43.3697	9714.7	8263.94	20402.3	90419.7	115542	40290.5
PA2402	VLVPLANGR	469.793	2	48.2438	54048.9	17059.2	61441.7	97370.4	230801	8263.6
PA2402	GVPDKGVGYGLLR	444.254	3	49.9326	85261.9	157917	21591.3	247087	23986.1	160474
PA2402	YRADGVIEYAGR	457.233	3	40.3862	65163.3	160915	31350.3	416355	50047.7	108226
PA2402	GVAAEALVAIAAER	670.88	2	76.0947	18545.5	24222.9	16828	467896	219518	636.579
PA2402	GEGIDFSLFPIPAGVSSAERDR	774.057	3	82.9903	9662.93	34721.6	6744.13	105220	8930.81	21790.9
PA2402	RGEQPTLAPLTLQYADYAAWHR	640.079	4	76.1694	1949.3	10962.2	9767.6	147841	10291	33046.6
PA2402	SGFAWQGELQQPLQIVYR	707.369	3	85.1096	10888.8	17371.8	375.593	271825	73459.6	23538
PA2402	TQEGGAPAIGR	528.775	2	22.9697	7149.05	16239.6	18905.9	59611	55918.2	2340.72
PA2402	LVDDYAR	426.217	2	27.532	8644.53	3421.88	23078.1	65326.7	52481	14578.9
PA2402	ALLVDMADGSQR	638.322	2	54.797	22125.8	26619.5	44467	134471	52032.7	8287.57
PA2402	LYAALTYATDLFEAR	859.443	2	93.7795	7217.75	4369.04	16059.7	235463	48833.6	8701.17
PA2462	LENDAGTLIAER	651.338	2	45.7179	134164	306619	196113	407826	211509	146650
PA2462	LIGDTTHGVLDDGSLGK	566.628	3	49.8672	83153.7	119680	129716	183802	144333	38692.1
PA2462	VAEAIDALR	479.272	2	44.559	206250	262620	184694	416510	312642	222105
PA2462	VISGDSLTLR	530.803	2	46.7991	95601.6	231293	100464	298843	139451	132476
PA2462	LIGADSLTLR	529.814	2	56.8189	205534	389721	178726	330236	141443	203448
PA2462	LLSGGALTLR	500.811	2	54.6824	247579	488237	235346	472835	125692	262551
PA2462	ASIGSDAGLTLVAAR	701.388	2	58.8082	29116.4	87885.8	111745	225562	100962	47081.2
PA2462	AFTLATSALNNQGGR	760.894	2	54.8605	142459	314597	161402	330236	144043	175974
PA2462	SQLPADLAR	485.769	2	38.9587	115085	252385	145071	291954	144259	178122
PA2462	ILAYNAVNDPSYGEGYASTGGR	759.026	3	53.4004	80809.3	157957	107333	207384	99363.8	70699.7
PA2462	IPAPNYSSK	488.759	2	26.8652	179313	241619	164060	13204.3	91547.5	140080
PA2462	VLNQDGGVLASR	614.836	2	37.5326	114320	238517	117943	226812	102149	128116
PA2462	QLGVVDNSGGEISSDR	816.895	2	39.7607	102200	218060	107924	214576	115803	94728.9
PA2462	AQGLIATPGALLLR	697.43	2	76.1954	184147	357103	189928	414379	209275	224001
PA2462	LSATELFNGAGGLLSSQK	598.32	3	79.626	72470	111950	68533	181680	59016.5	80024.2
PA2462	LNVLDNR	422.238	2	37.3827	105595	214819	134989	38853.3	120885	154364
PA2462	IVGDSGLDITTPR	672.362	2	50.9698	127515	251553	134011	287089	152809	155167
PA2462	DGLHLDGAELLNGDGGLLSSQR	746.377	3	74.8561	59985.8	125149	79508.1	199128	66597.2	105702
PA2462	ISVTSLDNAEQGSLVSEGR	654.664	3	57.3079	21854.3	45677.9	50499	77896	55184.4	25729.5
PA2462	SASLDNSQGGIVSAK	717.365	2	32.7022	42011.2	86917.8	27902	98328.5	50188.2	47650.9
PA2462	SFTLAATALSNR	626.338	2	59.5977	125634	218587	128135	281470	84756.6	115047
PA2462	AFTLAANTLNNQGGR	774.4	2	52.0772	62752.1	138302	56618.6	131400	56823.4	76111.3
PA2462	LVTDAGATLNSTGFDNSR	613.634	3	50.7007	68205.3	117108	59973.9	135723	100240	78503.3
PA2462	TGALAAGVNEALVDSLAK	567.312	3	74.3312	27340.1	40774.6	26808.8	112981	72662.9	19175.9
PA2462	VTSLAGSAYQGR	605.315	2	32.1958	81492	116060	86293	197046	130836	59911.9
PA2462	FSVSSLLNR	511.785	2	68.2534	46052.6	110696	127516	205670	83114.8	48330.1
PA2462	GNLGSNDGLGLIATEVDNSQEGR	772.707	3	72.16	71850.7	145473	72214.6	152210	69254.9	94548.2
PA2462	VSPLEVIHGNGK	417.235	3	45.7892	29976.3	106618	53495.1	131921	4401.08	59643.4
PA2462	GAVDIDVSRLENDDGDLLSEGR	782.379	3	67.8851	63608.4	115622	26925	68372.3	23275.1	69455.3
PA2462	SGGVLTLR	401.743	2	42.9317	62472.2	246045	69282.9	16848	33748.6	191127
PA2462	LSGTELFNGNAGLLSSQR	621.99	3	68.0894	50319.5	99529.2	43735.7	86563.1	35395.5	51744.9
PA2462	LDAILGGALVNAGAAR	741.425	2	68.8133	74583.9	147518	110516	222731	111586	68284.5
PA2462	IGGALDNQAGR	536.281	2	24.9933	59182.5	125906	62131	79308.6	34544.1	88951.8
PA2462	GQVLATDGLAIESQVLDNR	667.02	3	70.8569	803.488	41489.2	44420.5	112844	55888.2	16491.9
PA2462	LASDAGLSLSSASLDNSQAGAISGK	774.059	3	54.691	2787.05	58460.6	2112.8	80856.8	13676	43456.9
PA2462	GNLGDVVKDVTSSDALR	582.639	3	68.1477	79603.4	97465.7	11595.7	35555.7	6729.22	48660
PA2462	GLAPLDELTINK	642.364	2	67.2901	44920.9	133897	70822.7	151335	52933.9	38378
PA2462	QLGVVDNSGGGEISSDR	845.406	2	39.0819	56194.2	126725	60119	113502	58416.9	56582.9
PA2462	GLLQQGGGSLVGER	685.873	2	51.0567	68271.4	145444	70809.7	176488	93999.4	94700.6
PA2462	GGIGSGAGLALVADLVDNSQNGR	714.37	3	94.0801	37552.1	84081.5	36883.4	94322.8	32824.3	58171.9
PA2462	IVGDSGLGITAPHVLNQDKGVLASR	630.1	4	57.488	61219.4	109856	5519.75	14995.1	4084.31	80078
PA2462	VEGVVSSPGGNGSILADLPAEQSSVQALPSAVR	1064.56	3	76.1084	18496.1	14636	35881.5	29787.9	33836.7	14784.3
PA2462	AGEIASPGQVTLDVAEQLDNR	728.369	3	78.6558	69460.8	132153	64575.2	2790.71	66696.5	39900.8
PA2462	GANSTVGAVVQAGGR	672.355	2	37.0264	42388	105887	46984.1	90773.4	48202.1	49685.5
PA2462	LENDDGDLLSEGR	716.831	2	40.1161	52665.2	21789.8	42226	90351.2	64881.9	10026
PA2462	QYASLPIDDKK	426.563	3	36.218	9162.02	46256.2	50808	155600	118515	25693.8
PA2462	LELVADQVSNGNQGR	533.941	3	44.5774	37391.4	8564.83	2113.36	136724	44869.8	4354.07
PA2462	GGDWSNDGLLASNGSLR	859.908	2	60.6894	20449.8	31247.1	18992.3	41038.3	13208.2	22656.3
PA2462	GGQVVGLNELQVQAAALDNR	684.699	3	70.5723	21395.4	29754.5	21247.5	52971	25317.4	18076.8
PA2462	VEGVPSNATPSNSHK	508.586	3	19.8618	15677.4	30303.2	26058.7	11479.1	10728.7	21949.9
PA2462	VVSEGALDLTAK	601.835	2	46.569	7145.34	127216	13459	207457	200136	109347
PA2462	IVHEVGDIATSPSTK	518.611	3	33.5973	8911.1	18374.1	59415.6	55204.2	50881	1330.33
PA2462	LASQGAQVNQASGALK	771.915	2	31.6223	50272.4	132958	57776.6	104003	47604.5	65957.6
PA2462	GNLVSDTGITLDLNK	780.417	2	63.6744	7891.4	25770	31973.2	73692.5	24643.1	10440.5
PA2462	GSLGDALQNSLANAFAAYGFK	705.688	3	104.75	2076.54	2015.39	5323.95	33016.7	342.952	1746.56
PA2462	QQINPLTLPGFSLPQGQNGLFR	809.104	3	90.7539	12192.4	30079.1	7522.83	54072.4	10479.1	24470.7
PA2462	IHNQDATLSSAGALR	518.606	3	33.9764	36453.5	33902.4	78127.2	150365	78293.2	29957
PA2462	LTSASLDNSR	532.273	2	23.9551	38708	16486.5	9393.16	13012.4	10142.2	12036.5
PA2462	LSSQEAVDNR	559.775	2	18.8489	1622.6	4314.59	2192.13	2615.51	2201.1	816.465
PA1092	ISDTTTFGGR	527.762	2	31.5999	8.95247e+07	8.02668e+07	9.80245e+07	4.77106e+07	5.39126e+07	7.09483e+07
PA1092	FGAQTGTATAGQVAVK	753.899	2	35.2069	5.85959e+07	5.38335e+07	5.48186e+07	2.3714e+07	2.04415e+07	3.3983e+07
PA1092	NTIDNLTNISENATNAR	620.973	3	55.8904	2.93145e+07	2.6849e+07	4.51443e+07	2.4886e+07	2.86056e+07	2.4974e+07
PA1092	DLALQSANGSNSDADR	817.374	2	33.2944	6.0239e+06	7.59956e+06	2.69786e+07	1.44275e+07	1.7403e+07	2.42665e+06
PA1092	IRDLALQSANGSNSDADRAALQKEVAAQQAELTR	722.976	5	57.605	6.60848e+06	4.00088e+06	78960.9	42576.4	52142.7	2.05282e+07
PA1092	KDTDFAAETAALSK	489.916	3	45.8955	1.25286e+06	1.36004e+06	484496	740356	3.32767e+06	2.69327e+06
PA1092	SNQISGLNVATR	630.339	2	40.8417	3.90138e+06	4.15306e+06	2.36781e+06	3.9497e+06	1.22229e+07	8.73505e+06
PA1092	KNTIDNLTNISENATNAR	663.671	3	48.1949	2.00423e+06	2.08315e+06	441060	679848	1.72593e+06	4.62786e+06
PA1092	DLALQSANGSNSDADRAALQK	715.689	3	38.7625	2.05487e+06	1.71531e+06	2775.68	44669.5	21105.2	2.15202e+06
PA1092	NQVLQQAGTAILAQANQLPQAVLSLLR	953.545	3	118.156	1.82112e+07	2.24789e+07	1.95312e+07	2.35747e+07	2.56469e+06	2.45686e+07
PA1092	ISGLNVATR	465.772	2	36.808	1.32691e+06	1.48674e+06	901694	1.21233e+06	3.04443e+06	3.24432e+06
PA1092	TVNTNIASLNTQR	716.381	2	41.1157	2.61176e+06	2.50453e+06	1.11848e+06	1.13416e+06	6.10241e+06	4.02717e+06
PA1092	NQISGLNVATR	586.823	2	40.3524	1.74864e+06	1.85233e+06	801757	949579	3.73472e+06	4.74249e+06
PA1092	SAKDDAAGLQISNR	482.583	3	30.1682	1.87769e+06	1.83169e+06	411245	379341	336522	2.4136e+06
PA1092	RDLALQSANGSNSDADR	597.286	3	24.832	574078	673180	315354	549677	1.97706e+06	843456
PA1092	SSVASVDISTADGAQNAIAVVDNALAAIDAQR	1038.53	3	111.106	4.75744e+06	7.98083e+06	7.00686e+06	6.37554e+06	3.97166e+06	1.01936e+07
PA1092	TIDNLTNISENATNAR	582.959	3	50.0372	604082	542503	1.0261e+06	419500	902092	529578
PA1092	ASSNDLNTSLQR	653.323	2	30.8975	734414	721719	477576	338367	1.03214e+06	1.15446e+06
PA1092	SRIKDTDFAAETAALSK	456.743	4	46.4342	75934.3	82836.8	6939.77	10836.6	3742.35	952941
PA1092	ANDGISLAQTAEGALQQSTNILQR	833.765	3	86.555	486733	448494	427788	269502	400105	457591
PA1092	NQVLQQAGTAILAQAN	547.297	3	66.5853	50010.3	63760.3	267679	106025	190928	38631.9
PA1092	GAIPNLSAR	449.759	2	41.111	989482	995911	800906	766667	1.47426e+06	1.39224e+06
PA1092	LTITSATGENVK	617.338	2	48.9234	286228	295926	622895	323438	345034	116566
PA1092	DAAGLQISNR	522.775	2	33.7146	310637	351750	430160	1.41725e+06	2.12524e+06	291006
PA1092	SDTTTFGGRK	535.267	2	23.5743	488928	496211	60741.9	27718.4	12862.8	539342
PA1092	DLALQSANGSNSDADRAALQKEVAAQQAELTR	836.172	4	61.0614	810956	476972	5281.92	9093.04	4779.56	1.9104e+06
PA1092	NSAKDDAAGLQISNR	520.597	3	30.5094	623572	674578	108341	197578	691637	1.32161e+06
PA1092	QLPQAVLSLLR	619.385	2	86.7759	476679	666872	901493	946851	869572	372490
PA1092	LGITASINDKGVLTITSATGENVK	801.443	3	135.998	635207	724628	311701	288741	300734	470856
PA1092	TVSLAGVTSTQDLADQLNSNSSK	779.391	3	64.9536	287390	258273	657770	231315	367693	152792
PA1092	KLLDGSFGTTSF	636.827	2	67.8201	95859.2	101506	419589	226442	254979	44935.9
PA1092	AIAEKMDGAIPNLSAR	552.963	3	51.618	658162	404398	104227	17109.3	17399.6	1.67946e+06
PA1092	GVTSTQDLADQLNSNSSK	622.301	3	46.2849	65642	339783	62382.1	66237.8	36662.6	41080.3
PA1092	LALQSANGSNSDADR	759.861	2	27.7332	114257	146170	161655	426547	420825	108740
PA1092	AIAVVDNALAAIDAQR	537.634	3	79.8819	315368	275436	374363	135727	190812	199253
PA1092	AQTGTATAGQVAVK	651.854	2	21.9971	87546.9	85583.8	96743.2	25342.5	203118	124026
PA1092	GTGTQASQVFGNASAAQK	574.952	3	38.1561	49098.4	251191	44876.2	23582.2	79255.7	44511.8
PA1092	NQVLQQAGTAILAQ	727.902	2	63.3389	79598.8	130415	139339	87610.2	69335.4	2029.47
PA1092	IRDLALQSANGSN	679.855	2	37.2095	241699	236999	163631	56104.4	53095.8	154675
PA1092	SANGSNSDADRAALQK	802.885	2	36.9871	182781	126993	1290.06	1930	685.662	214871
PA1092	NGSNSDADRAALQK	723.85	2	36.9823	113813	87409.7	2917.31	8227.7	5832.72	142928
PA1092	ANQLPQAVLSLLR	711.925	2	89.2183	434124	749940	699346	760755	274382	92843.4
PA1092	TDFAAETAALSK	612.809	2	51.1123	318378	285526	280806	237892	281109	340929
PA1092	AKDDAAGLQISNR	453.572	3	28.819	206736	183322	21272.2	19333.3	44027.1	397420
PA1092	AAQQAELTR	494.265	2	28.0004	221613	230251	187989	115052	112503	178933
PA1092	IKDTDFAAETAAL	683.348	2	59.4479	39031.8	74482.2	111943	39072	45356.6	25829.7
PA1092	VLTITSATGENVK	666.872	2	44.28	46755.5	114086	164956	112625	501635	57541.9
PA1092	SSNDLNTSLQR	617.805	2	30.3093	216633	205315	103536	60657.9	490247	515973
PA1092	VSGTGTQASQVFGNASAAQK	636.985	3	39.323	10180	3285.25	42217.9	50977.4	242421	20677.7
PA1092	VQLNSPTAYSVSGTGTQASQVFGNASAAQK	990.492	3	60.606	8155.28	36560.4	101995	108212	128653	2978.56
PA1092	LTNISENATNAR	652.334	2	27.6811	136223	147337	126103	64487.6	65775.3	91140.7
PA1092	QGSDGKFEAAAK	604.799	2	19.3024	23460.6	32558	22447.3	8095.93	2443.33	27569.8
PA1092	VNTNIASLNTQR	665.857	2	39.1975	261622	260636	101387	125005	778368	415013
PA1092	TAEGALQQSTNILQR	543.957	3	53.1455	94940.3	125526	75962	63100.1	58436.4	32516.3
PA1092	SGTGTQASQVFGNASAAQK	905.44	2	38.4128	4214.5	142240	93797	30664.5	228503	5782.13
PA1092	NASSNDLNTSLQR	710.345	2	40.7896	235079	212838	191156	116105	97749.8	207760
PA1092	SPTAYSVSGTGTQASQVFGNASAAQK	839.073	3	52.8771	79885.5	100644	82310.7	115331	104601	94957.8
PA1092	IDNLTNISENATNAR	549.276	3	53.593	457908	373556	260244	153737	134664	459136
PA1092	QAGTAILAQANQLPQAVLSLLR	759.441	3	106.257	57840.3	54436.4	105821	334465	22574.3	31528.3
PA1092	RDLALQSANGSNSDADRAALQK	767.723	3	31.4813	30334.4	29741.4	10259.3	3775.69	4646.32	84142.9
PA1092	DGISLAQTAEGALQQSTNILQR	772.071	3	89.3351	178302	152804	154240	84398.8	55733.1	141055
PA1092	GSDGKFEAAAK	540.77	2	19.3431	60260.4	63833.4	44851.3	18653.2	2679.31	49224.2
PA1092	IRDLALQSANGSNSD	780.884	2	37.9307	98708.6	105939	92999.4	31373.3	25404.9	115934
PA1092	LPQAVLSLLR	555.356	2	80.863	39063	27466.9	75748.9	82122.5	459175	48699
PA1092	TGTATAGQVAVK	552.306	2	19.9908	55831.9	78970.3	94502.1	43517.1	352349	67577.4
PA1092	GAQNAIAVVDNALAAIDAQR	661.02	3	98.5516	254877	294718	315442	205740	91940	401054
PA1092	ADLGAVQNRFK	406.891	3	37.8887	208918	186926	33936.7	27050.8	5727.06	181950
PA1092	TITSATGENVK	560.796	2	51.4083	56210.4	64870.1	459614	139112	114111	31793.5
PA1092	NDGISLAQTAEGALQQSTNILQR	810.086	3	86.2509	64209	45374.7	39508.5	14496.4	23575.6	57990.3
PA1092	NQVLQQAGTAILAQANQLPQ	702.715	3	79.0583	46756	838.184	48885.4	3287.02	30339.1	35267.2
PA1092	IASLNTQR	451.756	2	23.394	91332.1	77206.2	447350	131998	220683	38743.7
PA1092	SNDLNTSLQR	574.289	2	30.3932	150888	301530	134203	35412.1	302064	290435
PA1092	STQDLADQLNSNSSK	804.379	2	38.1658	12605.6	99624.4	16230.9	19148.8	10366.8	7879.58
PA1092	LQKEVAAQQAELTR	528.962	3	30.1503	22671.1	3499.63	23888.7	11601.6	12070.3	105521
PA1092	NVVAAGTAATTTIVTGYVQLNSPTAYSVSGTGTQASQVFGNASAAQK	912.863	5	136.056	23223.3	46323.2	66927.1	37973.3	42100.7	88613.5
PA1092	QVLQQAGTAILAQANQLPQAVLSLLR	686.9	4	114.883	121592	155265	129703	151188	62339.6	246859
PA1092	ANGSNSDADRAALQK	759.369	2	36.9894	36866.7	26999.6	342.957	1885.76	489.86	28741.5
PA1092	AGTAILAQANQLPQAVLSLLR	716.755	3	105.231	150114	231932	244675	311599	96295.3	183467
PA1092	FKNTIDNLTNISEN	811.905	2	53.5102	25487.8	70095.7	95932.1	9036.63	9384.08	113469
PA1092	RIKDTDFAAETAALSK	434.985	4	46.3233	33680.7	30256.7	20956.3	73767.7	14971.3	124786
PA1092	QTAEGALQQSTNILQR	879.461	2	57.5106	26875.4	120954	13560.9	22392.8	1396.57	5591.18
PA1092	ISTADGAQNAIAVVDNALAAIDAQR	823.43	3	106.112	75758.9	94001.5	97669.5	61194.6	11121.5	108558
PA1092	IRDLALQSANGSNSDAD	873.916	2	38.5795	45428	42799.7	44776.2	14915.7	10150.2	46188.2
PA1092	DNLTNISENATNAR	766.869	2	63.7601	707107	452287	189670	57793.1	153857	184432
PA1092	KEVAAQQAELTR	448.581	3	21.8471	57817.5	43128.7	14321.3	8410.04	47681.9	138137
PA1092	NAIAVVDNALAAIDAQR	575.648	3	93.3474	31466.7	26013.9	84688.6	53888.9	63763.9	23812.7
PA1092	ALQSANGSNSDADR	703.319	2	32.833	41095.8	54103.8	122193	68978.3	84007.7	34391.2
PA1092	AQANQLPQAVLSLLR	811.473	2	91.5463	40024.2	118598	54886.4	36853	16993.7	14595.3
PA1092	TADGAQNAIAVVDNALAAIDAQR	756.724	3	103.549	18645.8	114138	17611.7	17851.9	7524.65	21843.6
PA1092	NSPTAYSVSGTGTQASQVFGNASAAQK	877.088	3	52.8652	11122.2	23612.4	56596.6	37493.4	73200.3	11133.9
PA1092	QSANGSNSDADRAALQK	866.914	2	36.9535	25360.5	18117.8	742.932	6929.62	4702.67	32394.3
PA1092	QTGTATAGQVAVK	616.336	2	21.019	6417.36	6033.55	9914.68	5236.69	43316.7	8279.1
PA1092	SVDISTADGAQNAIAVVDNALAAIDAQR	923.805	3	109.17	18958.2	75815.1	21057.6	29849	10688.3	24664.3
PA1092	TAILAQANQLPQAVLSLLR	674.069	3	103.904	14317.6	19176.7	29932.6	67849.6	10742.7	13619.7
PA1092	GTAILAQANQLPQAVLSLLR	693.076	3	104.315	11141.1	88407.1	26839.5	70487.4	16742.9	25859
PA1092	AGVTSTQDLADQLNSNSSK	645.98	3	47.6109	14745.8	11955.9	27197.7	32266	25000.7	1856.22
PA1092	LSNQISGLNVATRNANDGISLAQTAEGALQQSTNILQR	992.52	4	88.4737	424761	445024	566008	461362	420338	438379
PA1092	NQVLQQAGTAILAQANQLPQAVLSL	863.817	3	107.098	3177.51	4543.85	7453.08	10431.6	3019.46	2294.47
PA1092	LQQAGTAILAQANQLPQAVLSLLR	839.822	3	108.904	11962.4	21867.4	5849.49	19283.2	32671.6	54268.6
PA1092	AQNAIAVVDNALAAIDAQR	642.013	3	96.0325	18510	21498.8	15297.9	64310.9	32449.4	19920.4
PA2302	VDVPADSLSR	529.777	2	36.9063	72481.3	157465	183127	842845	628316	82975.3
PA2302	SALLEHPAVGEAAVLTDEADAAEPGADRR	733.617	4	56.4956	19929.4	3641.9	65484.5	350755	218120	84166.3
PA2302	LHAPADPVATLER	463.921	3	50.1294	5423.25	273163	224988	1.01514e+06	668808	219423
PA2302	AADLLVER	443.753	2	41.7863	72902	135248	230280	635460	592622	101093
PA2302	YRPLPGLAEEGPR	485.597	3	45.4657	31036.3	81396.3	135622	602540	450487	62686.1
PA2302	FSDADEVVTGFVSHGRPEEPGADR	644.302	4	56.4065	11933.5	21652.9	55598.8	312022	203325	12658.5
PA2302	LDGELLAR	443.753	2	43.8526	79617.3	161944	177184	768954	596499	85324.9
PA2302	ADALSDLLR	487.269	2	68.1255	49113.1	88056.3	164071	744182	589537	58993.4
PA2302	LPGDGDWAGR	522.249	2	42.9776	32476.9	68590.3	73978.3	438129	305659	48000.4
PA2302	TVYANVVGEGLR	639.346	2	52.456	54517.4	100797	114738	562118	431453	104715
PA2302	GVVVEHASALNLSQALAR	612.343	3	59.9054	33154.1	66778.6	101647	422159	359419	62721.6
PA2302	LLLQAGLDDAHPALPGR	586.328	3	60.6415	65816.4	124804	136973	743029	418668	126541
PA2302	AWAILIGR	450.277	2	72.0765	7669.86	34372.2	42921.9	334996	167209	345.976
PA2302	AAAVYTPVNPEFPAAR	837.436	2	55.9398	40250.9	573.401	62746.3	353326	261881	47552.3
PA2302	EISLATLR	451.769	2	55.684	63036.9	94534.7	117794	525953	360111	57208
PA2302	APGPDLEYPR	557.78	2	43.7039	47269.1	65439.8	66528.1	565932	442745	64034.1
PA2302	ADGC[CAM]LEFLGR	569.271	2	59.642	20475.9	39456.2	91461.8	398042	357369	23673.2
PA2302	VVAFEPLAPIRR	456.61	3	58.0823	35829.5	62444.6	29926.8	209078	60933.4	53396.6
PA2302	SASEDLQSAVQPAASEALEGFPLSPLQTR	1000.5	3	85.232	22128.5	43424.4	58516.2	306663	170799	43686.3
PA2302	QLSLGLLQGDPDAR	741.899	2	67.7646	25937.2	50643.8	57627.8	302161	217795	45623.3
PA2302	QLFVISSR	475.277	2	55.156	55978	97428.1	94797.9	432386	299142	53487.5
PA2302	QDALLEGTDR	559.278	2	36.7708	31788.2	35244	80702.6	324074	391289	19403
PA2302	QLPLAGLPLIGAAER	759.954	2	84.8743	52597	96032.1	129436	734358	432000	67787.2
PA2302	LLAAPASPADALGTSAPQSLEPFALLSAAER	1012.54	3	96.5616	32336.6	78757.8	73006.1	68589.8	198191	3344.38
PA2302	YNC[CAM]YAVRPGYAESLAER	673.651	3	49.2322	2079.6	11353.6	41903.2	224902	155171	9297.84
PA2302	EQAAVAAESPLALADDLGEGEWTAR	857.417	3	87.5333	20561.7	33262.1	43713.7	364382	185679	45124.5
PA2302	LSASVDLLDSAR	623.836	2	59.3075	19403.7	47815.7	74013	574996	246491	43456.1
PA2302	FVEEGWPGSGR	610.788	2	49.6085	69520.9	102915	92121.9	513080	370851	87168.5
PA2302	LDSLFNFVDFHQDDAAPAGVR	778.71	3	83.0589	8403.21	27190.5	35666	329053	89149.8	22578.3
PA2302	IDVLDC[CAM]TPSLFR	718.366	2	76.4116	15217.5	27272.6	100297	459622	330087	15925
PA2302	HAERPENTVVGVR	488.595	3	21.8874	10277	14690.5	20354.3	13086.6	23914.2	16316.6
PA2302	LDQVIGELGLER	671.372	2	64.9569	15144.2	37153.6	65106.1	335521	256371	18990.9
PA2302	RLDQVIGELGLER	499.951	3	68.0475	59986.4	87906.3	90328.9	311376	270409	76282.6
PA2302	LPADVELLAIQYPGR	552.31	3	77.8621	15285.4	29068.5	63056.9	316917	207926	21976.8
PA2302	ALANVDLHVVDGLGR	516.955	3	62.1306	26236.9	46876.4	69339.3	371906	204481	38085.4
PA2302	LAPDVPGGVPANLAT	696.38	2	60.6832	15208.9	46442.2	719.924	246805	190149	38795.2
PA2302	EYDVLPLEVLDDPELR	957.988	2	88.7455	56815.2	22136.3	82505.8	418590	235552	10466.8
PA2302	AALQPQAPALLDAHGSLDFATLR	792.76	3	75.9327	23938.3	45913.3	49751.4	393256	139279	53745
PA2302	ALDGEAQLR	486.759	2	36.9633	11158	90644.2	105014	314030	319502	71280.1
PA2302	VAIDGWR	408.722	2	47.3765	53203.4	87318.3	109243	470173	340277	77524
PA2302	LAALALDER	486.28	2	48.5388	25584.6	50348	261856	624880	479349	31936.3
PA2302	LEVGFQYAAGR	605.814	2	58.7589	12131.7	10887.1	18543.9	103481	42206.6	3156.51
PA2302	QDALLEGTDRYNC[CAM]YAVRPGYAESLAER	780.123	4	58.8385	3719.45	19843.2	2422.07	58406.5	4977.32	9550.67
PA2302	EAGGIVFALADAEC[CAM]AGR	853.912	2	79.1552	3824.98	18953.6	673.781	248885	182276	3421.66
PA2302	LIALPPAGGNAGTFR	727.909	2	53.7147	6984.36	56499.2	16334.8	75194.9	21274	140751
PA2302	RIDVLDC[CAM]TPSLFR	531.28	3	69.2136	35649.6	69152.4	9522.24	68036.5	13941.4	71388.7
PA2302	YQAWQGER	519.244	2	32.407	26997.4	51848.2	40995.9	38256.2	92509.2	49124.3
PA2302	LLDAWVEC[CAM]LESIAADR	620.977	3	104.916	6543.37	15487.7	15765	163670	30939.6	12015
PA2302	VEPAPVESLVAAFDLR	856.965	2	97.289	17827	28219	42325.5	325016	146472	39078.4
PA2302	ALAPRPAAALGGELSEQALR	664.373	3	58.6151	73024.1	108639	8333.21	114186	8576.42	120522
PA2302	EPLAIPITAILGEQDPGVSR	692.716	3	89.7007	18656.4	37621.9	67913.4	379622	238174	40853.4
PA2302	C[CAM]QVFNLYGPTEATVNASLAR	737.7	3	75.4427	13888.1	21063	1406.04	139928	78974.6	6551.86
PA2302	GYAGDAGEAAGR	547.747	2	20.2078	4488.26	8019.15	9258.91	28467.6	24228.3	5082.25
PA2302	PAAALGGELSEQALR	741.899	2	55.0722	9622.04	24121.7	18606.8	479678	228469	14970.4
PA2302	QILQLLSGHC[CAM]LVLVPQEVR	734.752	3	85.3646	8329.08	9654.31	10278.2	67423.4	41948.9	8148.35
PA2302	LDALQAAILAQEEAAALR	623.014	3	91.8032	7956.78	8536.44	852.318	43714.5	52101.7	6300.95
PA2302	YLSNQGEEGGANLLLDNIDEILDDR	926.114	3	101.899	604.249	2839.01	2331.32	99055.3	27933.3	1818.62
PA2302	LFNEFAELAGPFAGVAPLC[CAM]LENVR	878.784	3	104.084	3365.41	26071.7	2719.15	229101	25650	13779.4
PA2302	C[CAM]HAADAPPLPPATER	534.928	3	32.1645	30951.4	68840	59375	316055	232237	1682.17
PA3327	VVVSSGEQLR	537.301	2	29.7379	58102.3	113078	155884	483751	361573	62326.6
PA3327	ALPLEHGTNIEYLAPR	598.656	3	58.3763	36573.7	77597.3	132512	498811	332501	49385
PA3327	LPLSPYQR	487.277	2	43.0734	66522.5	134178	190555	681234	494723	75048
PA3327	LAEASNALGVRPGALR	532.306	3	45.1779	56596.8	122355	143865	505661	383453	56806
PA3327	VQAVADALR	471.772	2	34.6381	18616.8	196666	223720	596029	426594	105009
PA3327	AATLGESLGETR	602.812	2	40.4666	60092.8	121170	167598	599157	429650	73068.3
PA3327	AIEAGVLPAGTPR	626.356	2	46.481	77474.8	146650	220429	775811	545124	91548.6
PA3327	LGELDPLSAAEREELIHTR	538.037	4	63.389	27391.7	53577.5	98793.2	344090	175507	58872.7
PA3327	FLVDPFVAGGR	589.322	2	74.4391	84555	169277	247786	903619	494227	117487
PA3327	SYQPFELVSEVDKPR	598.64	3	67.3403	29257.7	65803	131275	477346	292070	43100.2
PA3327	GYLNRPELNAER	477.916	3	37.3513	29561	66485.8	91276.5	449610	206749	31001.7
PA3327	SEPLILDLR	528.308	2	69.5399	37263.8	83790.1	126530	486313	325434	66170.4
PA3327	SSFDLSGASEPLQLVHTQAR	715.031	3	65.5665	32842	59853	75276.3	307184	206985	40252.6
PA3327	FTGEVDTQALER	683.336	2	46.0283	22439.6	56958.2	143422	489573	382458	16682
PA3327	SDSVVTGAISNGRPELPDADR	719.357	3	52.5306	2235.12	31925.7	90895.4	283428	208469	32264.7
PA3327	LEGLEDAFPTSR	667.833	2	59.955	25943	62281.4	134453	488925	387288	31006.4
PA3327	NPTVAGLAER	514.28	2	36.9218	35839.4	79489.5	123206	433233	372038	33743.4
PA3327	SDKEVEPLPEGASLEQK	619.314	3	39.8815	22974.5	17722	81945.7	247989	265625	2263.2
PA3327	VPIGRPIDNLR	417.251	3	40.5971	18845.5	35485.5	65704.4	428403	227865	14174.1
PA3327	ILGNGEIVWLGR	663.88	2	74.8907	17461.2	52669	89962.3	335278	154942	33448.3
PA3327	NATDQAFPEQATLPTLFAEQVAR	840.091	3	85.1597	25263.9	47382.3	70341.3	299242	168747	36311.2
PA3327	IHQNDDVVLGVPVLNR	596.664	3	61.287	20900.1	44540.3	134774	374502	265195	16727.5
PA3327	TLLDAIR	401.245	2	55.0918	35174.7	47445.4	162157	199928	389662	16231.3
PA3327	VVAAYPALR	480.287	2	43.7566	64016.5	157186	190898	728782	393489	43714.5
PA3327	QVEALPGSAALAFEEQR	605.979	3	66.6891	13429.9	15429.5	43976	229768	176342	2873.85
PA3327	GPHLLPAILGVQR	457.614	3	66.6949	29523.3	64025.7	83027.6	406786	220442	52961.4
PA3327	LALILETAQPFR	686.403	2	77.1439	18460.4	55759.2	92083.7	478730	218602	29742.8
PA3327	LADHPDEAADFAFLAPR	619.304	3	68.7317	31430	64831.8	98795.1	376064	225024	30165.2
PA3327	AGLVC[CAM]VPLDVSYPAQR	872.956	2	68.5078	19230.6	43588	79135.4	353316	217539	20364.5
PA3327	TAPEQTVDEFLAQLR	573.297	3	92.0282	10333.1	22781	40882.3	186900	103131	19359.1
PA3327	LLLEDC[CAM]GAR	523.769	2	43.151	68638.6	136336	175128	637770	441340	83403.2
PA3327	AFDPLVPIR	514.3	2	66.736	79691.9	132450	201556	711323	455893	89606.5
PA3327	TLAGLLGELLDRPR	508.635	3	95.3662	2862.9	23137.6	21985	297788	29542.4	12631.2
PA3327	LVFC[CAM]SGEALAPLQVAR	577.647	3	72.743	28237.6	57276.4	77390.4	295908	188133	30195.7
PA3327	QLPAPPEQVAAVAPR	515.291	3	52.7797	22020.3	38375.4	40243.9	165177	124001	89747.4
PA3327	VASGVPGLR	428.256	2	35.9466	67679.3	139032	152835	549700	418766	409470
PA3327	RDAASQPEPLVDVVSLFER	710.039	3	93.2989	14841.4	24419.5	53636.1	307163	79978.5	29394.5
PA3327	AYFAEALEGLEPALFTR	949.488	2	96.6236	3970.02	17008.4	33149.1	193703	48413.7	19092.4
PA3327	FDLAWDEAAFR	670.817	2	78.8715	22780.9	57686.2	97905	290119	222294	20740.9
PA3327	DAASQPEPLVDVVSLFER	658.006	3	103.618	1726.16	12265.1	21034.3	127449	60637.2	5587.75
PA3327	MDPSALLHVLER	460.915	3	80.9399	4568.21	7533.29	27566.4	147571	75869.4	5408.96
PA3327	EELAALASPAAVGYWTGLLEGAR	782.409	3	104.73	886.808	3904.49	14611.1	111657	27277.6	4849.23
PA3327	ALDPQAVAQLIVLDSITVDR	713.067	3	106.957	6011	2877.47	32612.6	160870	40202.8	11331.4
PA3327	MVGLFLNTVPVR	673.387	2	77.8987	3332.36	5664.57	15030.9	132084	31088.6	6517.66
PA3327	ALRPQPLGAVGELYIGGVGVAR	731.755	3	71.8312	2842.3	13461.1	34069.6	322626	81757.9	17623
PA2399	LLLTQGHLLER	431.594	3	53.8415	128032	246539	306172	1.78413e+06	959618	183367
PA2399	LSYGELNAR	511.767	2	41.0112	183839	365790	383542	1.9153e+06	941518	200412
PA2399	EGVTVLNQTPSAFK	745.896	2	55.0674	127498	245097	275053	1.25203e+06	843079	129524
PA2399	IIDHPEFVQSFR	496.593	3	53.5037	56470.2	103625	243427	1.17914e+06	708952	104508
PA2399	AGGAYLPLDPAAPEER	813.91	2	59.5372	156785	289816	484226	2.74884e+06	1.67316e+06	137146
PA2399	SVTPEVQLEDLR	693.367	2	58.9971	124946	226361	261755	1.23051e+06	835650	146873
PA2399	QRPQAVALILDEQR	546.309	3	57.3149	243008	376122	367859	1.75704e+06	1.15325e+06	196746
PA2399	LGELPLLDAPERR	493.616	3	62.5388	207754	347454	280133	1.77775e+06	663346	238274
PA2399	SPEDFYR	457.206	2	37.6747	165027	292122	314836	1.48111e+06	1.01409e+06	152844
PA2399	GVGADVPVGLALER	676.88	2	63.0127	313409	504609	570916	3.22111e+06	1.93754e+06	329884
PA2399	EQFGEEGLIER	653.817	2	50.993	35727.4	75953.2	194710	1.08628e+06	818650	44998
PA2399	SFDSLVAR	447.738	2	47.2699	187160	319927	402906	2.09243e+06	1.20658e+06	201456
PA2399	IQAIVVQPFDLER	764.43	2	73.4131	133065	263871	313447	1.56157e+06	878861	107719
PA2399	QALPQPDASLSQQAYR	591.636	3	48.2398	96709.8	168874	173495	833943	586320	90917.6
PA2399	LGELPLLDAPER	661.869	2	70.7109	57637.5	109015	304379	1.34189e+06	1.25131e+06	76973.6
PA2399	LVIVPQWVSR	598.861	2	70.8813	123390	226590	293482	1.32236e+06	702155	77149.2
PA2399	QTLSEWNPAQR	665.331	2	47.3067	81513	176235	194553	1.03754e+06	666451	96219.8
PA2399	EC[CAM]AVQGTLQQR	645.317	2	28.3953	160185	307014	297908	1.19684e+06	837358	198170
PA2399	LDVDALQR	465.256	2	43.8425	38127.9	83427.6	131934	607223	598865	47736.1
PA2399	IELGEIEAALAGLAGVR	561.321	3	110.443	15733.5	55102.1	139830	995088	234809	58524.1
PA2399	IAAIWSEILGVER	728.912	2	92.6453	61177.2	135251	153965	1.01462e+06	294632	118074
PA2399	QQGVNLFEIAPVFK	795.438	2	87.3451	1192.1	5799.14	38598.8	218514	108693	10304.6
PA2399	FQADGNIEYIGR	691.839	2	52.6677	69090.9	137190	168217	1.07104e+06	737625	61677.3
PA2399	TTDAVSTIPLADR	680.359	2	46.7906	71704.9	143750	158955	914341	613574	75798.1
PA2399	AWSSIC[CAM]SATTDDEQR	863.87	2	43.7281	30608.4	66081.4	84587.7	474193	324456	37311.9
PA2399	SYQQVQPAVSVSIER	564.297	3	49.8573	8478.9	19818.1	46952.8	498639	365729	13344.7
PA2399	SLLVPLNGR	484.798	2	52.8288	9504.58	2427.48	17987.7	554171	246880	4704.69
PA2399	ALFERPVLEAFAQGLER	649.355	3	84.2632	50411.8	136930	137003	1.13561e+06	269958	118326
PA2399	VSLWWAAR	494.772	2	77.4731	1773.85	57485.8	28579.9	678859	232901	36883.4
PA2399	NASHNPLFQVLFNHQSEIR	563.54	4	76.8712	1904.91	9252.35	20839.9	412783	25702	27696.7
PA2399	GRLDLDALQR	578.825	2	46.9389	15521.8	33130.6	28113.4	221367	114806	3130.01
PA2399	QEQQLDASLK	580.301	2	33.1072	13925.3	20860	45974.1	56623.5	93968.9	11299.3
PA2399	RLGELPLLDAPER	493.616	3	63.3205	9417.43	5890.89	54623.2	186582	231291	3004.61
PA2399	PVLEAFAQGLER	665.362	2	71.0794	4597.44	36738.9	47006.8	187885	196445	8529.46
PA2399	VGWIDAPAPVR	590.827	2	57.5782	21871.1	28060.4	27554.5	133071	210525	11455.9
PA2399	IAAIWAEILGVER	720.914	2	97.9858	17349.8	39072.2	75137.9	661651	112302	39848.1
PA2399	QPLALSFAQER	630.341	2	58.2848	29110	19891.8	22134.2	7235.32	126301	27448.9
PA2399	QADGNIEYIGR	618.304	2	38.3424	19937.6	16787.3	15610.3	35660	113505	32890.7
PA2399	QQGVNLFEIAPVFKR	582.661	3	78.0123	14040.9	35537.3	3851.61	161455	6786.16	7209.56
PA2399	C[CAM]AVQGTLQQR	580.796	2	28.1744	3343.55	7980.55	639.79	58335	39717.7	2277.26
PA2399	APGSELEQR	493.749	2	26.6937	94000.2	18996.1	16490.3	75457.3	62823.9	74951.2
PA2399	SLSHNPLFQVLFNYQSEAR	750.715	3	86.953	2427.23	9857.05	15074.6	378536	975.907	11831.3
PA2399	VELLGVMFPER	645.35	2	84.3343	7943.39	9199.23	2265.96	115745	32401.7	11142.8
PA2399	GLEVALPALPIQYADYALWQR	796.43	3	102.962	373.036	2683.48	740.97	134708	734.966	4260.93
PA2399	GGLVSPIGGTIPDLSWYILDR	1115.1	2	98.0417	359.289	2008.48	1094.06	78594.1	5801.25	1125.89
PA4269	LREEIPQTNSETK	515.602	3	26.4434	155086	253500	278455	1.3549e+06	1.05273e+06	202867
PA4269	VSIGDVVAR	458.267	2	46.4091	242379	385854	449876	1.89698e+06	1.31524e+06	473997
PA4269	DVFKPGSDEVIVPAGTLIDEK	743.727	3	68.1186	117428	179049	323490	1.3567e+06	1.08884e+06	127696
PA4269	GEVISDGPSNPHDILR	569.288	3	44.4225	29774.3	46190.4	152026	508758	534154	25903.5
PA4269	VADLFEAR	460.745	2	50.9693	144101	246585	289308	1.41287e+06	1.13201e+06	227515
PA4269	LLDLAAPDIIVR	654.898	2	76.8112	181145	308261	462784	1.80311e+06	1.28204e+06	208947
PA4269	LGIQAFEPVLIEGK	757.435	2	80.4997	56981.5	78552.4	108049	406195	321939	78048.9
PA4269	VIDLWSK	430.747	2	58.8086	127404	197082	275638	1.14993e+06	756635	165023
PA4269	LLGVSSLAK	444.282	2	50.7602	176123	265550	323750	1.32462e+06	745832	186753
PA4269	YIVNEIQDVYR	706.364	2	62.5337	129653	208589	287064	1.14411e+06	882934	166421
PA4269	SGELAVADDFGR	618.796	2	53.5828	36531.2	87857.8	310996	1.16878e+06	1.23483e+06	62458.3
PA4269	NQGQIEEFDAIR	710.347	2	53.7735	62306.2	124145	183764	810773	782681	120598
PA4269	IINAATDEVKEIESQYASGLVTQGEK	699.109	4	75.5922	39232.8	62728.2	83453	384288	230776	58747.5
PA4269	EGLNVLQYFISTHGAR	602.316	3	85.5606	34569.1	56473.9	105734	724691	219055	50608.1
PA4269	LVITPNDGSDPYEELIPK	1000.51	2	73.7012	16854.9	26783.2	41691.8	301418	210659	23495.1
PA4269	VDPGAIVAK	435.258	2	36.1543	9648.73	192012	107023	302886	436409	17687.9
PA4269	IFGPVKDYEC[CAM]LC[CAM]GK	562.606	3	55.4592	33890.6	54034.3	72492	470930	252764	59068.3
PA4269	C[CAM]GVEVALAK	473.755	2	38.8256	21925.9	53923.3	76584.6	453628	339944	56269.2
PA4269	EGDKVDPGAIVAK	433.57	3	33.4007	122564	74867.9	59836.8	339687	240804	6913.81
PA4269	DITGGLPR	414.732	2	40.0418	159739	269216	315285	1.16281e+06	1.0665e+06	261521
PA4269	IKGEDGQLTANTR	468.248	3	21.3226	45163.3	72189.4	104747	180760	269154	37638.4
PA4269	SWSFGEVK	470.232	2	56.1667	47614	92626.9	126752	581496	396659	53130.5
PA4269	VSASEAEAALTEALNSSGN	607.622	3	82.6072	11728.4	12265.3	23199.3	105889	90261.3	16685.5
PA4269	HLNVFEGEQVNR	481.244	3	38.0069	40682.1	4284.6	173843	677220	633946	2741.71
PA4269	VLTEAAVTGK	494.787	2	32.4215	81266.4	144120	245490	501460	854298	70546.5
PA4269	KVEVSESGDSSFIK	504.591	3	35.1919	304297	3876.39	51595.2	190670	246663	26075.3
PA4269	DLLLPGTDVPAQYFLPANALVNLTDGAK	976.19	3	110.443	1151.36	8760.76	30575.8	320592	64456.8	16354.5
PA4269	YKLPYGAVISVK	446.599	3	57.5523	14429.9	176292	184721	263667	2564.62	119845
PA4269	EIESQYASGLVTQGEK	869.928	2	53.0189	3189.24	4289.87	28059.4	117044	177212	3503.82
PA4269	LIPAGTGLAYHSER	495.6	3	40.565	63987.2	149994	203567	1.09704e+06	825702	105819
PA4269	ELPEVWDVLAEVIR	834.454	2	114.477	7820.82	14406.1	56384.3	429333	94696.1	20736.4
PA4269	MGAEAVHELLNAIDLEHEIGR	580.046	4	85.2232	4671.61	14986.1	14959.1	232589	15673.6	28366.9
PA4269	INDKHIETILR	451.261	3	39.0289	40580.9	72758.2	14950.5	108957	21127.7	66729.9
PA4269	VEVSESGDSSFIK	692.336	2	42.5805	381.613	4556.6	13388.2	48066.8	103005	2530.92
PA4269	MLQEAVDALLDNGR	772.891	2	78.3421	11501.2	8218.78	10604.3	168499	79280.7	2353.16
PA4269	ASLSTESFISAASFQETTR	678.332	3	74.0755	5981.2	20587.8	22004.3	152562	97187	13060.2
PA4269	GLMAKPDGSIIETPITANFR	711.045	3	68.8686	20327.2	1310.6	25967.4	73115.3	58496	8724.8
PA4269	GLNVLQYFISTHGAR	559.302	3	84.4256	1877.81	3278.63	2504.21	71442.3	19693.2	2974.62
PA4269	IVDTTVGR	430.745	2	19.3163	139068	9635.22	93675.7	61334.7	83976	110079
PA4269	IINAATDEVKEIESQYASGLVTQGEKYNK	800.41	4	74.0025	13580.6	20475.6	15012.3	7256.86	3460.34	59096.8
PA4269	TSAADNVQVK	516.77	2	18.6151	685.943	2857.42	3548.71	17966.5	29893.9	879.393
PA4269	EEIPQTNSETK	638.307	2	21.1872	865.526	1045.04	2536.51	6082.53	8062.6	1904.82
PA4269	GEGMAFADLQEVDR	769.351	2	65.2001	12436.6	3261.02	6238.15	30125.5	39924.5	2225.24
PA4270	SNQNTC[CAM]INQRPLVSK	586.969	3	27.453	34201.1	50953.7	42117.2	266462	148742	18720
PA4270	YDLSAVGR	440.73	2	41.0919	65237.8	114607	186201	874221	830499	45661.9
PA4270	QVVSVAASLIPFLEHDDANR	727.715	3	86.5138	43679.5	79697.6	111585	808537	438930	72148.8
PA4270	VSALGPGGLTR	514.298	2	40.7942	162277	237571	327345	1.56504e+06	1.11044e+06	149389
PA4270	TEIEGPGVLSKEDIIDVLK	685.712	3	75.9949	9976.02	28979	27404.4	439678	175654	12543.3
PA4270	YGFLESPYR	566.277	2	59.858	57408.4	111457	261165	1.06544e+06	882433	54667.9
PA4270	STGSYSLVTQQPLGGK	811.923	2	49.53	37712.3	71294	89490.1	483131	460767	44062.7
PA4270	GVTFAVPLR	480.287	2	61.0359	122369	232414	337066	1.35665e+06	1.27538e+06	81887
PA4270	TEIEGPGVLSK	565.309	2	41.3235	25388.8	16406.9	141803	457427	797393	10840.1
PA4270	GIVDDIDHLGNR	441.893	3	59.103	20466.1	39719.4	95413.8	406954	422480	23908.3
PA4270	GGVIDSVDASR	538.273	2	34.9445	32368	74999.6	108851	629260	578005	45803.8
PA4270	GETLNLELVPQR	684.878	2	62.8777	36664.3	75453.7	178075	854493	749822	26392.1
PA4270	DLNEEFR	461.717	2	41.0054	41666.1	70260.3	94978.6	468857	409759	52219.6
PA4270	LGEPAFDVK	488.261	2	48.8946	61910.3	77369.8	98947.9	665200	705542	16522
PA4270	KGTEITDDYLDGLER	575.616	3	57.0798	48726.1	118413	94426.5	470894	390261	69983.1
PA4270	AGVSQLEVPFDYLIGR	588.649	3	91.0989	31664.7	51267.5	87274.6	455526	264038	49865.6
PA4270	LQQGDDLAPGVLK	677.372	2	48.7918	9877.39	21544.5	42316.9	220091	267767	4242.42
PA4270	LPASVLLR	434.784	2	54.5784	32760.6	54648.4	102084	510546	923454	53581.6
PA4270	LRGEVASIDIK	400.903	3	35.7531	428975	50414.7	48059.7	500677	353331	18871.3
PA4270	GTEITDDYLDGLER	798.873	2	64.0723	44624.1	67013.7	91060.2	278896	413193	54379.7
PA4270	LGPEEITADIPNVGEAALNK	684.36	3	71.5145	3497.89	1375.26	38402.7	167305	283532	3572.51
PA4270	GEVASIDIK	466.258	2	42.6355	16810.3	51528.5	73385.4	338177	315313	13915.8
PA4270	IETLYTNDIDC[CAM]GPFISDTLK	772.375	3	78.0318	6463.01	15602.3	32540.9	228245	144512	2437.13
PA4270	MNVGQILETHLGLAAK	565.647	3	78.5091	15466.9	24329.4	35506.5	176933	108132	19203
PA4270	DVGLHAAFK	479.261	2	36.0332	9267.75	6748.47	29250.1	163815	112669	4922.94
PA4270	IDNTSNQLEALVEIYR	939.484	2	87.5716	1709.48	19262	29944.8	337933	163980	14366.3
PA4270	EFLQAGATK	482.759	2	38.8034	12068.8	7654.98	61016.7	83909.4	133072	114389
PA4270	GSWLDFEFDPK	670.812	2	87.9459	32286.3	3471.38	3592.68	281782	105398	59725
PA4270	KLQQGDDLAPGVLK	741.42	2	43.5389	9261.57	20435.3	25723.1	48012.6	33862.9	4286.29
PA4270	EENLDELGDNEILALAK	943.473	2	80.1305	2300.64	9395.34	18603	112585	147642	1532.4
PA4270	MADDALNEQLEK	688.822	2	43.6966	14143.8	18310.6	22949.9	137910	81779.1	11550.4
PA4270	VIVSQLHR	476.29	2	27.7264	12233.3	17285.9	35204.3	25691.3	41810.5	15774.6
PA4270	VC[CAM]PIETPEGPNIGLINSLATYAR	829.097	3	86.6449	24051.3	48143.2	70732.4	391290	299746	44606.1
PA4270	APEDVTLMDVSPK	701.35	2	54.547	13030.6	4991.06	1917.76	56553.3	29114.8	20464.3
PA4270	DSGVC[CAM]VVAR	481.74	2	25.3369	3634.57	15276	12207.4	189808	208194	858.551
PA4270	EAAETLFGNLFFSAER	601.297	3	96.2522	1566.69	10531.7	24626.9	149097	79451.9	5098.92
PA4270	GETQLTPEEK	566.28	2	24.2942	4108.19	5077.53	7437.18	16123.7	22146.5	584.969
PA4489	LAPAQSTLER	543.301	2	29.0889	113840	257569	309339	496613	18301	193688
PA4489	AEPLEADDGLVLGDPDSAVGLAAAR	808.075	3	74.6501	51090.3	96605.4	89474.8	256549	204378	64073.1
PA4489	SAVDGQQASALLQR	722.381	2	46.3	41596.9	103320	88919.8	255613	183514	63782.9
PA4489	ISGLAGDEATTLER	716.868	2	47.1192	44561.5	121974	55593.4	387179	300629	108524
PA4489	IEQPLEFLK	558.819	2	69.9901	6906.36	30253.3	79802.5	206955	181462	8948.7
PA4489	ALEIQLPAEHWQR	530.951	3	63.4304	49736.5	110056	123646	230667	175421	61167.2
PA4489	ILEPYAK	417.242	2	37.6525	27942	39274.9	109817	43614.1	94283	49328.7
PA4489	REDVDTAAWQPELVTDAQGK	743.698	3	57.7542	83035.6	167059	158822	631924	277498	109024
PA4489	SVPGTVEVVFDKPEYR	607.984	3	58.5567	50290.9	100780	111195	322828	236024	84391
PA4489	GGDYSFQNAGIK	628.799	2	44.5577	28334.1	48536.7	53906.5	138741	120584	34551.5
PA4489	QQVTEAVPELK	621.34	2	44.3251	29741.6	54988.8	57856.8	195560	146780	13350.1
PA4489	LVPGEGAFEFK	597.314	2	61.9125	9797.15	11086.9	113234	256579	217942	858.061
PA4489	EAGLPFTDALLASR	730.891	2	76.0706	2236.93	118312	177970	412630	312692	80165.7
PA4489	LPQPPKDWQAQR	488.597	3	41.5095	33677.2	101651	57555.7	225668	97871.1	50845.8
PA4489	GIPSWVDLDEAPARPLPVALSYR	841.452	3	81.0083	17190.2	35764.7	27649.3	205361	34651	36670.4
PA4489	DDKGQLLGATGHSVSGEGVK	652.332	3	36.719	22057.8	9536.97	31150.2	64785.9	40816.7	17676.7
PA4489	FQLPENAVAGGYELR	832.426	2	66.6813	22339.3	38029.6	60575.4	184737	121548	23554.9
PA4489	ALILAFAR	437.779	2	69.3986	73235.4	132705	129233	341303	163524	93459.8
PA4489	AELLSGPPGSQR	606.323	2	43.2739	12503.9	36397.9	214242	470347	397079	7123.26
PA4489	YPLWDAKPIEPPQDVK	632.668	3	61.192	13167.1	63520.4	76144.3	185698	107952	33628.5
PA4489	QATQTPLLQR	578.328	2	35.8993	50376.5	157767	225101	332476	209282	94245
PA4489	SAQAPSGQLPVQISR	769.918	2	46.8095	33569	102162	106167	282750	171608	65742.1
PA4489	NEPGELFYGVPVDSLSGEQR	731.687	3	74.2774	13477.2	19683.8	43789.7	118051	107415	6873.69
PA4489	ARNEPGELFYGVPVDSLSGEQR	807.4	3	67.3892	45997.5	84586.6	44442.6	166832	39696.4	70159.8
PA4489	GVNYIPLAQQPLSDGDWSAELR	810.408	3	82.5468	841.962	22974.4	27270.7	94573.9	44517.6	11115.7
PA4489	SYVIGEDR	469.733	2	29.222	3118.91	14598.6	57186.9	20942.7	24883.4	10178.8
PA4489	ALALTWLQGALAQAPQGK	919.02	2	88.9735	4186.1	27432.1	36597.4	120485	47057.9	14848.2
PA4489	VAVPAPLAAQAETATQR	847.465	2	53.6846	81544.4	110051	82336.7	222017	154004	51210.9
PA4489	LSVIDASGTVLQSLDLR	596.335	3	89.4428	18285.6	26541.5	36158.2	119210	58945.4	23970.4
PA4489	IEQPLEFLKR	424.915	3	61.2867	30520.8	70256.4	18423.1	88964.2	1076.26	18801.7
PA4489	QGDQPDLGLFVFNQGEQPVK	739.371	3	78.9157	3424.01	12594.2	48447	86649.3	76695	1066.64
PA4489	LYAPEQQALEAKPALAK	614.344	3	48.2111	39764.3	84344.3	54407.6	197492	87903	67919.5
PA4489	LNPTQYR	446.238	2	27.2068	6684.46	4478.31	10498.5	4387.82	2657.74	31513.6
PA4489	TGEEASALITFPEPVEDALLSLER	863.109	3	110.213	342.948	9379.36	21004.1	115686	12090.2	15105.5
PA4489	LKPGLYLVEALVGK	500.645	3	82.2718	281.793	9716.97	47274.5	115185	44318.8	8161.09
PA2398	HTPGITVSAYDTDR	511.583	3	38.5628	79058	215399	967971	1.52984e+06	1.74584e+06	148858
PA2398	GKLEPNQAITELLR	527.97	3	67.5384	1.57967e+06	2.60897e+06	2.07865e+06	4.99857e+06	2.88617e+06	2.20465e+06
PA2398	QADIQVLYRPEEVR	572.641	3	51.7463	899899	1.60291e+06	1.51604e+06	3.49238e+06	2.2338e+06	1.42127e+06
PA2398	ETPQSITVVTR	615.838	2	38.8445	1.9392e+06	3.58304e+06	3.31119e+06	7.79022e+06	5.72406e+06	3.12758e+06
PA2398	SELDVSGPLTESGNVR	830.413	2	53.3844	738796	1.45648e+06	2.85739e+06	6.11142e+06	5.00428e+06	805893
PA2398	LLEPDEGQNYEIGIK	573.293	3	57.6293	61193.1	123836	378713	590741	592992	41358.2
PA2398	TVFANLEHNFANGWVGK	635.32	3	77.3268	224788	426497	448902	1.12371e+06	457422	295302
PA2398	VSTWEPQDQLSLYTSYK	682.334	3	70.7549	254724	433517	499822	911194	530209	264966
PA2398	LEPNQAITELLR	698.893	2	78.1039	430066	691902	1.03084e+06	1.64846e+06	1.58325e+06	599819
PA2398	GFSINNFQYDGIPSTAR	629.639	3	70.2261	243350	402499	415287	832589	498978	396534
PA2398	GSGWSGSFPLFDSQGNR	600.276	3	77.1526	134222	258872	587296	1.25248e+06	764609	122063
PA2398	QEVEFDIPPQALGSALQEFGR	777.725	3	91.0738	288204	727765	700415	1.8858e+06	626775	830860
PA2398	LLEPDEGQNYEIGIKGEYLDGR	836.747	3	61.7657	341563	606831	71152.8	292927	37702.1	407081
PA2398	HTPGITVSAYDTDRNNYYAR	579.277	4	44.5497	61490.5	29244.4	53764.7	761412	118602	33767.5
PA2398	GALDKLTVGGGAR	405.567	3	40.0195	338447	533875	25948.1	159793	47948.3	311470
PA2398	NYDNTTDDFINWDGDIGKPDWGTPSQYIDDK	1202.53	3	80.0118	751.165	7488.31	29482	179656	32472	12052
PA2398	LNTSLAYFEIHEENR	612.636	3	61.2143	19788.4	42418.4	234151	571801	394462	28879.3
PA2398	SASVNVNNVFDK	647.325	2	52.8733	19392	27615.4	44541.8	109748	338026	8359.88
PA2398	TPQSITVVTR	551.317	2	35.3762	6752.29	12236.2	48218.7	301857	243545	34057.5
PA2398	PTNPAITYAYK	619.824	2	38.3536	63421	21721.4	140510	205138	309223	26617.7
PA2398	GSGWSGSFPLFDSQGNRNDVSR	790.7	3	69.8818	239229	387712	5202.91	124002	3024.73	398441
PA2398	TGLNPTIR	436.253	2	33.5536	487059	482882	31329.3	34166.8	336749	397155
PA2398	NYDNTTDDFINWDGDIGKPDWGTPSQYIDDKTR	966.433	4	76.3994	16301	21008.3	6540.28	71127	4423.12	54430.5
PA2398	DSSNKLLEPDEGQNYEIGIKGEYLDGR	760.619	4	60.5832	102257	173366	3625.5	14797.5	3297.54	285219
PA2398	EHELVVGTSASFSHWEGK	667.322	3	55.2156	66198.9	10176.6	104906	5857.24	49177.6	2470.2
PA2398	NLMFSTR	434.721	2	47.7073	84262.3	80563.9	3273.92	155292	79702.3	49300
PA2398	INGYHAPLGAIMGDWPAPDNSAK	799.055	3	73.1296	68575.3	66257.1	52708.4	158174	40133.9	26657.2
PA2398	DSSNKLLEPDEGQNYEIGIK	750.369	3	56.4999	62566.7	101821	16427.5	8043.58	18987.6	102538
PA2398	KVSTWEPQDQLSLYTSYK	725.032	3	64.1869	41505	89950.6	45385.5	102642	46635.3	36384.9
PA2398	AEEDALYNSKPTNPAITYAYK	787.053	3	51.251	8633.75	14245	121510	225358	240396	14636.6
PA2398	NVGYSAGNTLSDMAIYDRVEVLK	839.088	3	74.2586	20668.2	3666.52	2670.75	45769.6	5967.47	2955.97
PA2398	NVGYSAGNTLSDMAIYDR	649.635	3	64.9609	9084.78	5597.06	48295.2	55697.6	58817.6	13086
PA2398	GKLEPNQAITELLRG	546.977	3	69.6174	36682.8	32503.4	21650.8	24908.5	75837	10899.6
PA2398	TYYTNIGFYTSASYGDPR	692.65	3	78.2842	3931.98	3800.25	19195.5	39793	13867.1	25710.8
PA2398	FSQEDYWLVDLMAR	591.615	3	95.8585	7217.03	4549.94	4371.17	46221.2	6475.72	6161.38
PA3068	GTNVLADFPK	531.285	2	59.5738	23376.1	36619.4	88911.1	313330	284685	65601.7
PA3068	LAPTELIHALLK	440.275	3	84.3953	5074.65	14219.7	56062.5	239353	145089	9982.92
PA3068	SLVPDDDYLTR	647.32	2	55.5111	38281.4	80859.1	168326	612426	518289	127303
PA3068	TEVLGLVK	429.768	2	54.3739	1417.7	17631.4	92711.9	328500	411613	10732.3
PA3068	LSDLVGC[CAM]TLSAWR	739.377	2	75.1709	19278.4	43594.1	112089	391636	264146	42662.2
PA3068	LEQAILGALDEVQVLNEDR	709.043	3	88.5122	1484.06	3609.48	834.305	217320	192917	9004.35
PA3068	FDIQADR	432.714	2	36.756	38398	26273.7	103215	267208	369454	68814.5
PA3068	ALEFLPSDEELAER	809.902	2	68.46	45864.7	75684.3	164005	591557	469757	116387
PA3068	IDIDPARLEEEVIQAC[CAM]R	676.346	3	79.9133	10322.4	19338.7	60848.3	245691	183344	26885.4
PA3068	GYSIHTLQTNVLSVR	563.309	3	56.5741	16221.5	3408.52	17517.8	213116	47839.3	3261.76
PA3068	LNELLEGPTR	571.314	2	46.6017	44869.4	86607.1	193960	728830	647211	118268
PA3068	AIPELPRPVPK	406.252	3	45.2207	27818.3	58597.2	125994	456727	368180	48943.6
PA3068	LVLTANLPWR	591.853	2	72.2879	14433.1	6614.35	128855	417720	316606	3222.45
PA3068	LEEEVIQAC[CAM]R	623.808	2	38.4276	5998.2	5978.44	48612.3	129014	183019	23530
PA3068	VHRPAYPDYVSIR	524.948	3	42.5176	13322.8	13354.9	44216.5	265127	127084	21122.1
PA3068	GAWVSVQR	451.746	2	40.0722	28093.5	45010.9	69828.9	245050	229306	35045.6
PA3068	ELLTWLGK	480.282	2	71.6454	3340.26	2507.82	61061.3	171692	154101	14358.4
PA3068	APVDLLWNGGIGTYVK	851.962	2	82.5208	2053.42	10864.5	39799.2	259446	115894	17204.1
PA3068	VGLWLEQHLPLVER	563.654	3	78.2552	3764.66	22302.8	1520.85	303707	126041	29633.6
PA3068	SWQDDYSSLVVENLGEAK	680.657	3	76.9198	8379.95	16291.4	32341.6	133296	103352	23983
PA3068	YEIFVYSPR	587.301	2	64.2188	7240.31	2207.38	105490	297450	300136	48447.2
PA3068	YQTYVDAGVPELLAR	847.941	2	70.7175	17838.4	37806.6	80258.8	354617	250600	53841.4
PA3068	LTAEDLEDK	517.256	2	32.4201	555.642	964.852	555.518	41196	172260	4640.15
PA3068	LGFDLGYIASALNAHTDIAR	706.704	3	94.5282	750.553	6957.34	18562.1	197609	43618.9	3006.18
PA3068	LGEFPYR	441.229	2	47.71	1534.13	4221.99	8566.24	58142.1	158848	8718.33
PA3068	AILEVLGEVR	549.83	2	71.1715	15785.2	32385.6	13875.9	506904	386312	46506.8
PA3068	KLTAEDLEDK	581.304	2	33.356	13281.7	7680.18	12621.5	14079.2	46267.9	45696
PA3068	ADFQHQLQTALAQHLGDK	674.345	3	70.384	9331.21	7491.53	22310.2	128061	59773	7189.97
PA3068	ISAGQGLTR	451.756	2	28.7441	4733.56	15068.1	12050.4	44872.9	12066.3	34255.6
PA3068	FC[CAM]YC[CAM]LAYVPR	674.812	2	65.4207	19786.1	20134.4	47767.4	2528.25	133241	9744.68
PA0781	IPSEPVDGIHGSGELR	554.953	3	41.2279	964871	1.61261e+06	1.72728e+06	2.93323e+06	3.12843e+06	1.10056e+06
PA0781	ADFYGVEAQDR	635.789	2	44.0273	951973	1.7207e+06	1.54526e+06	2.78189e+06	3.07537e+06	1.49803e+06
PA0781	YAFASEIR	478.745	2	48.5481	393398	820912	1.31301e+06	2.44647e+06	2.49046e+06	684274
PA0781	FSNYIGLLASGR	649.349	2	72.9541	1.07335e+06	1.80569e+06	1.74478e+06	3.24529e+06	2.41979e+06	1.92431e+06
PA0781	ADGRPSELPSQVITANPLGNESPATPSSVLEGDELTLR	980.249	4	77.3391	526304	909292	817473	1.53371e+06	1.01542e+06	1.10452e+06
PA0781	NGVGALDASSLSYDHAVPEDPNSVER	900.423	3	55.563	239392	413691	509876	1.04282e+06	1.05306e+06	451615
PA0781	GPAALLYGGNAIGGVVNSFDNR	721.371	3	83.9082	910520	1.34683e+06	1.53359e+06	2.6953e+06	2.30363e+06	1.09701e+06
PA0781	APTFYELYANGPHAATGTYEVGDADADKEK	801.122	4	61.9209	356146	669823	580234	1.1205e+06	658449	630537
PA0781	YEHKEIEDGETGTTFK	628.627	3	28.7477	21949.2	55599.8	227429	330277	429059	22713.2
PA0781	HRNEEGEVVAAGDDEALPEYLYSGVR	719.593	4	63.7949	507456	745872	752086	1.38836e+06	435074	1.25626e+06
PA0781	GSVGVFYSR	486.251	2	45.1221	976191	1.58206e+06	1.31421e+06	2.30759e+06	2.07826e+06	1.17671e+06
PA0781	DLEGPFTSLK	553.79	2	64.0978	218022	450469	1.58672e+06	1.60021e+06	2.83091e+06	223520
PA0781	GSLGETLNGLPGVSSTYFGPGASRPVIR	930.491	3	73.7344	125451	268634	272457	731543	243285	328445
PA0781	EIEDGETGTTFK	663.807	2	34.034	28225.9	60461.9	285239	471453	836889	41105.1
PA0781	SNYIGLLASGR	575.814	2	61.9105	46392.8	112250	52621.5	306742	1.12072e+06	257545
PA0781	YEHKEIEDGETGTTFKNEGYEGR	673.056	4	32.2855	192788	351239	144253	310773	65309.7	240110
PA0781	GSLGETLNGLPGVSSTYFGPGASR	775.389	3	72.8273	244383	276881	183018	243457	365823	2539.34
PA0781	EIEDGETGTTFKNEGYEGR	711.319	3	36.7628	68093.3	132826	89660.3	197130	125121	98469
PA0781	NGVGALDASSLSYDHAVPEDPNSVERLEVVR	824.66	4	63.6499	98062.7	151487	1220.84	10556.4	4663.72	256133
PA0781	GADGRPSELPSQVITANPLGNESPATPSSVLEGDELTLR	994.504	4	75.6615	1380.76	201516	157545	360036	314191	177742
PA0781	QKGSLGETLNGLPGVSSTYFGPGASRPVIR	762.158	4	67.2975	125184	249237	37513.7	221071	4546.6	314142
PA0781	LNTALIWELQQWQAR	624.004	3	88.9077	76306.5	249103	266154	788275	258116	229632
PA0781	SGALEAGDGNFALHVDAASR	653.317	3	60.9845	15447.3	50890.5	26613.1	106971	6542.01	70756.8
PA0781	RPLGPLNGVVGAQFANSR	618.343	3	58.8362	8575.8	61117.6	12691.1	122326	658513	103082
PA0781	YAFASEIRDLEGPFTSLK	682.018	3	83.1447	105524	180961	18578.2	135567	5355.18	214093
PA0781	NEEGEVVAAGDDEALPEYLYSGVR	861.401	3	73.949	42116.7	64242.5	124980	214974	291292	81901.5
PA0781	FAENDGSQSFTTGSLSTGAVYK	1134.03	2	56.3924	80681.6	133032	193347	550782	569236	213352
PA0781	VDVEHAASQHR	416.874	3	15.7377	2481.42	6523.14	29139.7	25136.1	53362.3	2106.28
PA0781	FSALGEEAFVPHTETDSAALFALEEWK	999.15	3	88.4515	15081.5	18453.5	2352.26	189404	16596.8	21143.7
PA0781	DLEGPFTSLKLDAAYTK	623.66	3	73.0613	20468.9	45349.8	697.698	14535.6	20068.2	47405.6
PA0781	AATGTYEVGDADADKEK	580.936	3	23.0453	9829.5	21981.1	18701.4	24543.3	52924.9	10553.2
PA0781	GPAALLYGGNAIGGVVNSFDNRIPSEPVDGIHGSGELR	952.237	4	82.2664	9186.2	45761.5	4626.28	7322.8	3891.97	115149
PA0781	IPGYAHSSR	494.254	2	23.0994	6476.96	7467.28	6917.5	8020.27	12205.3	3154.53
PA0413	LAVSPAFFEEAR	668.848	2	69.5254	21873.4	39752.5	66170.4	354135	274059	15822.1
PA0413	GVGLDVANSEVK	594.317	2	42.837	22561.2	34121.6	28750.3	170829	145526	46123.1
PA0413	LPTTDVAQIHQLVIK	559.33	3	60.0087	1012.7	1764.05	15244.5	69786.7	77279.2	1421.24
PA0413	IGLEQVGAQRPLNPIPGSDALLER	848.47	3	68.9116	27836.2	50136.1	51716.7	254727	196893	72186.6
PA0413	LDEALPDHETVDAER	570.604	3	37.9541	13840.5	24558.7	21985.9	165966	144754	20894.4
PA0413	AVASALAELTR	551.317	2	62.6908	905.312	25307.1	74080.1	292668	297579	7857.48
PA0413	SVVGALC[CAM]EELVR	666.353	2	71.1351	37824.8	39081.8	66783.7	312685	292572	62332.9
PA0413	TLPDGQALIAEIR	698.893	2	69.679	1120.03	25738.5	34941.7	213250	176225	23967.9
PA0413	LAEQLDQLSAGQPLADPHDLIQSIR	910.147	3	75.9526	18290	1303.27	42255.7	221207	162148	26238.9
PA0413	LRSDPDEQLSVPTSVSLKPLAAK	613.592	4	56.7601	25547.9	34093.3	32305.2	149324	88986.7	52277.7
PA0413	YQHSPQLAGLLQAC[CAM]HDR	499.247	4	50.4938	14517.6	20563.8	15443.5	132381	92646.6	17150.3
PA0413	NQDVATSLGYLAR	704.365	2	59.4479	11698.8	32778.7	36600.3	211199	142403	20066.8
PA0413	EAELLHDAEQLFR	524.267	3	80.974	12216.2	18291.9	16975.2	109353	61913.8	29925.5
PA0413	YSQLQQLSR	561.799	2	33.5815	399335	6080.2	29172.3	146945	132294	10992.6
PA0413	LVGQSLPLPVILVR	752.485	2	86.3889	22569.3	42019.3	42753.3	243743	147070	55230.7
PA0413	LVEQGADGLNQAAPDELVK	656.341	3	56.5152	5071.39	15083	68715.3	214086	177292	63334.1
PA0413	SDPDEQLSVPTSVSLKPLAAK	728.058	3	59.9032	5458.03	9542.43	11198.2	49942.1	63020.8	13446.7
PA0413	ALFESASDLLDLK	711.38	2	79.9087	3311.48	1305.39	14387.2	68678.9	78361.7	846
PA0413	SIAASEPVQR	529.285	2	23.9282	39597.2	26968	37146.8	21285.3	64556.6	44595.4
PA0413	ELPQPVTDALQR	683.87	2	56.568	34612.6	45812.1	52380.6	247719	226160	62610.7
PA0413	LLSETSLFAPDLSQR	838.946	2	72.7108	15326.2	27015.9	32612.3	170335	128041	24025
PA0413	SNLLAFDLR	524.793	2	71.8024	14850	23937.4	994.064	134466	84853.9	21874.3
PA0413	NLLFYVAK	484.284	2	71.1855	1487.55	6946.88	9738.06	102760	60829.9	13752.3
PA0413	ASPALFGLLQR	586.843	2	78.2312	36408.1	52951.9	51669.3	204994	199380	83900.9
PA0413	NAVDHGIESGETR	462.22	3	21.4627	3681.77	9589.27	7553.74	11037.8	38760	8611.81
PA0413	QPQLDGEAIAQLR	719.886	2	59.944	7462.21	13549.6	9653.51	131657	102463	39934.7
PA0413	SSEHAVAVQVDSLAGSR	571.624	3	49.4186	22214.2	61794.6	7142.17	195466	203519	53298.8
PA0413	VSPYELEALYDQR	791.891	2	66.3085	11315.4	11983.7	18797.8	131697	80862.8	12974.5
PA0413	QRDDVDLLAATAHALAK	603.327	3	63.8648	12410.9	15364.4	25660.2	97755.8	85655.8	13156.3
PA0413	RLDTETQAQILSR	510.946	3	35.889	70450.8	2880.8	19608.1	83797.6	103440	10008.4
PA0413	ALFESASDLLDLKETLAAK	679.037	3	82.5577	3508.46	930.393	3588.42	43443.4	10072.2	8941.35
PA0413	QALEAFVENPQDPTR	857.923	2	56.0341	13065.3	13195.8	57217	98801.5	90628.2	241329
PA0413	NRDAETLLLQQAR	509.946	3	50.6155	3151.42	29962.3	30235.1	66692	8625.97	54544.8
PA0413	QIADTLAVLGFGQPR	529.295	3	83.1094	2492.69	4511.04	3399.73	32018.3	40551.3	1546.62
PA0413	KVILDQLDVIHALAQGR	630.37	3	73.8771	7337.85	6360.93	9356.98	65986.7	11611.8	10026.6
PA0413	VPAELLENLVNLAGETSIFR	729.067	3	119.137	3293.98	1250.88	162804	224201	19944.9	23482.2
PA0413	EGGDILLTLSDDGAGIR	851.436	2	78.9879	7656.8	12252.2	17834.2	77374	72978.2	11458.3
PA4710	AGITGYNIR	482.764	2	41.6367	901086	1.41512e+06	1.27216e+06	3.18231e+06	1.60549e+06	1.57086e+06
PA4710	SSDFPDPTVK	546.764	2	40.0864	614025	919658	931640	1.89145e+06	1.517e+06	972026
PA4710	ADDFDGLLHYGYR	514.572	3	66.8296	456643	685936	710086	1.67705e+06	762299	755421
PA4710	FENLQAGYHIEPNPNLKPEK	585.301	4	48.0772	73750	164633	179668	424655	287709	83553.5
PA4710	SQSFETGLR	512.757	2	37.368	555321	919864	874670	1.4595e+06	1.57055e+06	772081
PA4710	TEQAVDSVPSTVSVQTR	601.974	3	42.128	317993	477502	440094	1.05179e+06	701711	520716
PA4710	SGTGTNLDTGADSPR	724.834	2	24.4555	324250	542114	520939	1.1493e+06	1.00293e+06	405400
PA4710	AGYESASHSWLTSATVAGR	650.982	3	53.5765	295184	313276	301380	1.04192e+06	786008	305968
PA4710	FGLVFEK	420.237	2	62.9805	530279	744772	807505	1.65815e+06	1.18228e+06	734757
PA4710	SEANPEDADSYSLLGK	848.389	2	52.9448	292738	449764	468064	1.02567e+06	816656	457229
PA4710	YEPGVSVGGAGQR	638.818	2	31.7544	614201	972007	887706	2.28898e+06	1.51432e+06	1.06867e+06
PA4710	LGWNYAEGSR	576.775	2	48.7216	471443	710313	540187	1.30868e+06	806130	663205
PA4710	DLTLNAGLYNLTDKK	560.305	3	64.9328	168186	294728	386291	695464	452961	143527
PA4710	VDDSTFHTPDGTASQFK	618.283	3	43.0667	181741	304779	339025	646502	539702	251779
PA4710	NYVDPDIVK	531.777	2	43.2742	271056	451748	381486	943617	849481	457556
PA4710	GYDSVGEASALAPANIDR	903.437	2	54.063	207263	383994	520312	1.17233e+06	772013	197410
PA4710	NYVDPDIVKR	406.887	3	36.8652	169479	281915	239920	602382	365883	302011
PA4710	YWLWDDVR	576.777	2	80.046	134772	283852	399930	821418	323278	128846
PA4710	SFAIGETEHLLSYGINLK	664.686	3	81.1373	81258.4	165411	202915	861293	218131	125717
PA4710	DRVDDSTFHTPDGTASQFK	531.746	4	41.5027	112786	181986	166251	361070	267249	153337
PA4710	YRDFIDEDALNTDSTGGNGQTFQSNNIER	820.121	4	59.159	104316	179896	175078	348447	169788	215723
PA4710	TPGFGVLDLSAYYR	779.899	2	84.6986	194605	418029	408469	1.39564e+06	616461	464395
PA4710	ILTQIDGVELPNDFFSGPYAQTHR	680.344	4	82.9311	36570.2	75425.7	86395.3	299149	55580.4	136803
PA4710	MEPHITDEFLR	463.227	3	56.7684	111199	127843	110322	215607	67731.8	120060
PA4710	GPASALYGSNAIGGAVSYFTLDPSDIIK	928.808	3	95.4854	37829.7	3417.64	120551	347234	79855.2	92850.8
PA4710	DLTLNAGLYNLTDK	775.907	2	72.8347	129523	150650	154325	295148	227155	2784.81
PA4710	EQLDRQNVNNIK	490.927	3	28.8358	13672.5	25115.9	36393.8	3326.69	33169.8	59905.1
PA4710	AVPLTPTTITATR	671.39	2	49.5706	16303.4	24034.4	20136.7	76722.4	179258	30263.9
PA4710	DFIDEDALNTDSTGGNGQTFQSNNIER	986.771	3	64.1069	9591.71	16109	23688.9	64051.6	26006.3	28314
PA4710	SGTGTNLDTGADSPRDALER	678.323	3	37.7611	38242.2	41832.8	1372.31	1514.05	5579.61	137681
PA4710	LELGAFGAPQGLYTQGSVAYAYGR	830.42	3	82.0534	4746.16	39453.9	27564.7	353899	39699.8	23353.9
PA4710	KYWLWDDVR	427.552	3	69.4432	1518.09	12936.1	17640.8	4096.78	8553.57	9124.59
PA2400	GVAISHAALAQFSR	476.597	3	50.8068	69318.7	119407	99869.2	580917	404931	85230.8
PA2400	LLDLEGIR	464.777	2	62.5736	67904.8	133480	286078	1.42347e+06	911720	39111.2
PA2400	AESAPVEDALAK	600.809	2	38.8965	36246.6	45655.6	143790	705059	576307	47597.8
PA2400	VGNASPIGQALPGR	668.87	2	44.1895	121615	209336	195452	1.00616e+06	613991	153618
PA2400	FLPDPFGEPGSR	659.825	2	68.0882	182781	273123	273925	1.47516e+06	910258	224444
PA2400	IASGYSALTPEDR	690.344	2	42.4363	72500.9	125873	133433	670925	438702	69832.9
PA2400	LLNTYGPTEATVVSSVFDC[CAM]SAENAR	901.097	3	80.4673	77290.5	134646	136546	730698	469299	96540
PA2400	HNLANVDDASLR	442.225	3	34.1143	73430.4	148431	139326	756378	447385	130693
PA2400	LTYAELDNR	547.777	2	42.1007	10369.4	186990	101306	378954	428169	6416.04
PA2400	EVIGQLWNR	557.804	2	59.4747	44684.7	100507	166433	643691	429545	55928
PA2400	EAVVVAQPGAVGQQLVGYVVAQEPAVADSPEAQAEC[CAM]R	948.977	4	85.6721	34055.5	65101.8	58591.9	506321	212128	44699.2
PA2400	LSADELEK	452.735	2	33.6522	64235.2	116261	151461	618951	514075	75162.3
PA2400	DASVSTDDPVVNLRPENLAYVIYTSGSTGKPK	849.185	4	82.777	1604.1	65432.5	45062.1	471432	128718	61042.6
PA2400	GGDLWDTGELYR	691.323	2	66.4881	82955.5	137242	147388	801003	444279	87879
PA2400	LHLEVPIK	474.797	2	50.2412	26462.2	31989.6	39431.4	232417	145682	12218
PA2400	SANQGVQLPGLSLER	784.923	2	64.4342	47704.8	82097	90649.2	405545	381066	50079.3
PA2400	VGVPVANR	406.243	2	26.1388	26020.3	32927.5	41710.1	94508.8	63058.8	22638.2
PA2400	TVQVVDADGQLQVSR	538.953	3	45.6288	2444.74	16185.4	22139.6	163864	72561.2	11391.7
PA2400	GIVAEPGRPVAELPLLLDEER	758.422	3	77.4849	13070.6	424.462	73047.1	309925	227880	13895.1
PA2400	GVGPDVLVGIAVER	690.896	2	72.646	44458	59596.2	79652.8	588457	303917	251.928
PA2400	AGGAYVPLDPTYPQDR	573.949	3	53.3819	11398.4	29085.7	28543	179549	126443	11364.4
PA2400	SLFEQPVLQGFVESLGEKPAEVPPITPVTR	816.943	4	95.2747	2721.06	2803.97	7606.25	193778	19606.8	4423.37
PA2400	SLSHSPLFQVLFNYQAER	712.701	3	83.7966	2699.3	616.561	14355.4	420110	20689	10043.2
PA2400	AWAENADEGGLPPLVQLQIQEQAR	878.449	3	82.0356	13068.9	24216.8	10373	248952	64342.7	18902.5
PA2400	DVAAIWGELLGVER	509.944	3	106.191	587.897	2330.2	11515.9	120174	30050.6	2639.83
PA2400	QLAYWTGLLGGEQPVIELPLDHPR	901.482	3	92.7518	26592.2	1850.79	10733.9	145859	6784.92	5078.24
PA2400	ASLPDYMVPSHLLFLER	663.349	3	84.6188	6051.69	18745.4	3938.25	87401.5	1771.46	31224.3
PA2400	LRPQAQALALEGQALSYAELNAR	828.45	3	77.1871	7358.25	26546.3	1272.62	179840	68672.2	26310.1
PA1923	NVAASHLNVPASLAR	507.283	3	45.2649	33593.7	88205.1	126510	214656	258405	33864.3
PA1923	GLAVGDYPLR	530.793	2	53.6043	19810.4	88766.4	7342.92	203932	265316	71982.3
PA1923	NLFAFEADKVPTR	503.268	3	61.0506	35719.1	95949.4	64245.2	109955	122912	59370.5
PA1923	LDGGNLFAEQLK	652.846	2	63.1049	42217.6	105398	104231	241736	284070	42271.4
PA1923	FVAPGPGGDPIRNPQVPSGR	673.357	3	46.0106	59984.8	116443	82628.6	127185	117972	94095.6
PA1923	TTAAAQFLASELR	689.87	2	71.0579	53044	126637	99064.8	176411	189098	64040.5
PA1923	LAALDEPGNPLAR	668.865	2	54.4412	68587.1	181119	196621	347216	428102	77961.2
PA1923	VATSDESALIDTAQR	526.265	3	45.4249	32128.2	71679.1	54960.5	74989.9	110132	40592
PA1923	AVTVSHQTPSFAPAGLYDELR	753.718	3	67.4637	6057.7	43474.3	121682	193652	230681	21532.1
PA1923	VGGGPPGFGNLPAALGGR	797.428	2	69.6836	40841.2	92975.7	62362.6	137200	142930	58189
PA1923	LLALDIVPAAELGR	725.935	2	82.4018	25421.2	86857.9	205552	292156	398265	22947.9
PA1923	LLSSDFVLPGK	588.337	2	64.7933	41259.5	74865.1	62815.5	61723.5	109630	45751.3
PA1923	GAIADAQTGAIDELLR	807.428	2	72.8396	34871.5	74441.5	69759	143130	168995	51361.7
PA1923	ALGLDPDELFAADFR	825.412	2	89.9844	32453.2	104818	95491.4	195355	131090	91910
PA1923	FVAPGPGGDPIR	591.817	2	49.4495	28352.8	1123.26	70610.2	79608.1	154538	19242.4
PA1923	FVFPAAR	404.229	2	52.8797	117479	234331	170763	261100	261082	129189
PA1923	LQYAYGSR	479.243	2	31.047	59305.1	93026.9	62185.7	25230.6	45337.2	55913.9
PA1923	LGNLLLLPQPPR	665.914	2	74.9804	66136.3	123981	111251	223526	244440	86924.7
PA1923	SFAGADVQALVNLQHLQNGPAR	769.405	3	74.3908	6910.93	42022.3	28275.6	89725.6	58532.8	40095.7
PA1923	DGNEADWLAAASGVAPR	567.273	3	72.6378	12407.6	24113.6	35277.8	95386.9	71807.2	776.548
PA1923	GVQAAILSR	457.775	2	40.7772	47471.2	138696	99463.7	185225	238586	45225.6
PA1923	LFGNAPGDYGTGVTQLTLDSTR	761.713	3	70.7823	11925.3	20052.5	48135.4	151462	101821	3327.13
PA1923	ALGDLPVFYPYIQDNVGEAIQAR	850.439	3	92.9748	6129.58	9796.69	12813.6	63309.6	10967.8	23676.8
PA1923	AAYEAGAEAFGQLLESYR	649.315	3	88.5693	1597.79	15285.9	17748.9	31264.3	34255.1	5431.46
PA1923	QLADTGELEALLAGLAGR	899.489	2	99.3655	1949.69	16423.1	9742.34	48921.9	10084	342.852
PA5015	VLGTDGFGR	461.243	2	41.5099	267035	402804	537575	3.63803e+06	2.65877e+06	345005
PA5015	DLSDEEIWK	567.769	2	59.5428	34462.8	62076.7	216390	1.26179e+06	1.118e+06	26280.7
PA5015	GQPTVILAK	463.787	2	36.4702	125945	241383	331281	801018	1.95341e+06	116346
PA5015	EAAHHVQLLGSGTILR	567.985	3	49.4748	101084	228513	266270	1.53822e+06	1.04675e+06	122154
PA5015	IVPIVPDEAR	554.822	2	47.9397	340706	519677	734890	5.50681e+06	4.97227e+06	482410
PA5015	LPFYKPEEGSAEAK	522.6	3	42.0953	16922.7	21684.9	133632	570343	695142	23604.3
PA5015	TTLNGEGLQHEDGHSHLLASTIPNC[CAM]R	715.097	4	44.8066	33319.5	59195.4	85843	601833	439856	60299.6
PA5015	SGTQLPYAITTPYR	784.409	2	59.9959	151664	224230	208489	1.79055e+06	885198	210743
PA5015	LYAEQIR	446.748	2	33.4277	157694	247459	434695	474245	1.73971e+06	122842
PA5015	FWDPLFAK	512.269	2	78.7269	95141.2	155147	239933	837691	897569	96091.1
PA5015	DKFDIPVK	481.271	2	45.1625	2897.21	26092.2	23013.5	190677	260682	23694.2
PA5015	EKLDNLIFVINC[CAM]NLQR	663.691	3	82.5637	46475.2	66588.3	98165.6	1.03427e+06	255008	98740.4
PA5015	ISEEQLENFR	632.812	2	57.15	16106.7	35744.6	232935	1.06499e+06	1.32477e+06	19320.6
PA5015	DADLEKLPF	524.271	2	70.6831	985.613	2192.03	973.734	91866.1	152944	356.813
PA5015	DADLEKLPFYKPEEGSAEAK	560.03	4	54.6335	46884.8	9685.23	20775.7	196951	70711.8	8724.04
PA5015	IQELEGVFR	545.798	2	54.0389	1.97897e+06	13422.3	102128	55719.6	255380	54272.8
PA5015	NDFGIGADVWSVPSFNELR	708.345	3	86.9042	591.858	603.854	26364	323133	150390	2626.37
PA5015	SMSVPVPPLETLK	699.389	2	68.8735	14619.1	11895.2	23719.2	167103	91841.7	3663.8
PA5015	VVAEAIAK	400.747	2	25.2738	6259.54	6493.15	28549.1	150917	122540	11462
PA5015	LDNLIFVINC[CAM]NLQR	866.464	2	85.8771	1997.48	6276.34	33129	173610	158296	2467.42
PA5015	GMYLLEEDKK	613.31	2	45.5737	5496.37	7345.4	6961.53	80660.9	41827.7	15912.9
PA5015	MDEVIDGEYQNYK	802.351	2	47.4221	15196.8	18035.1	28322.4	224212	120130	12971.7
PA4221	LAEPLTLVVGGR	612.869	2	69.4774	742489	1.34173e+06	2.45178e+06	1.08726e+06	1.916e+06	378025
PA4221	GSNGLLHGTGNPAATVNLVR	650.017	3	52.8627	743672	1.26082e+06	1.36197e+06	762293	1.21401e+06	638165
PA4221	FLNLPNTPVNVYR	773.922	2	70.7769	711634	1.3666e+06	1.50144e+06	816812	1.01964e+06	448793
PA4221	LNLSLAAFR	502.798	2	72.1315	525093	1.03815e+06	1.67059e+06	770377	952176	313711
PA4221	ELPQSASVIDHER	494.251	3	36.5902	249837	464281	1.17227e+06	670652	1.14167e+06	175124
PA4221	EFAASTTLSAGR	605.807	2	45.5779	19830.4	13131.7	561727	16812.2	540623	111935
PA4221	AFGSLEQQLGGGWK	739.375	2	68.7652	420340	675353	812778	424870	644066	252087
PA4221	ESWWDQDTPATR	746.329	2	58.2331	409852	713267	777212	400405	610721	334589
PA4221	AVAAYEDRDYFYDVADQGTR	775.685	3	59.5946	361012	636263	644356	354547	435994	315483
PA4221	IDLENNPQEDPDHPGPPNNPFYISGGK	741.097	4	60.9501	91886	142782	174038	85013.2	133423	56708
PA4221	QTWNSEPLSPVEGK	524.595	3	50.3956	95378.4	184897	194908	98825.7	203369	45662.9
PA4221	IKLAEPLTLVVGGR	489.308	3	70.046	248101	347087	16820	41731.1	14369.9	234633
PA4221	DTYLDVDWDR	649.288	2	66.4779	83023.4	208777	872917	398489	728471	70489
PA4221	LWSNYDLPWQDR	796.878	2	73.9879	22887.2	50404.8	312654	147740	242397	14118.2
PA4221	FAASTTLSAGR	541.285	2	36.0587	1794.84	14797.5	16441	177319	41223.6	37987.7
PA4221	LNLPNTPVNVYR	700.388	2	53.6956	6006.37	36835	35833.3	67670	325560	3037.22
PA4221	DYFYDVADQGTR	725.318	2	59.462	40721.3	34822.6	290816	169161	363141	9764.74
PA4221	AEVDVGGPLSASGNVR	764.392	2	47.2914	292895	584807	1.15157e+06	641811	1.26737e+06	221115
PA4221	KDGETELPDMVISGESTSATQPPGVTTLGK	762.129	4	63.4562	74493.1	72302.9	87722.7	32129.9	58760.5	31760.7
PA4221	IDEHWTAAVNVNNLFDR	671.997	3	76.0156	33437.6	73317.7	129532	228120	189148	57668.7
PA4221	AEPLTLVVGGR	556.327	2	55.0014	3531.23	16440.5	21293.2	4329.99	301939	2795.25
PA4221	LFGLTHELLGGVTYAQGETR	721.38	3	81.763	3181.44	47574.6	80121.9	5818.55	78684.1	39684
PA4221	QFTPYGGLIWDFAR	835.92	2	93.2465	20815.7	65984.1	167734	143557	75598	22317.6
PA4221	LDANLNGPVR	534.793	2	37.4235	10006.9	13483	14204.3	20694.3	211515	34642.5
PA4221	WDPHGVPRPQIGQYTSPGTTTTTQK	689.096	4	48.1801	89429.1	144304	142936	3469.47	164110	41313.5
PA4221	TYYQSLSNPNWNNR	586.273	3	51.5202	81123.4	164949	205768	132533	167303	31339.6
PA4221	YRAEVDVGGPLSASGNVR	616.318	3	54.2493	7813.99	58311.6	37251.3	13074.9	14208.3	11666
PA4221	YAGSFGAIDPQTGDGGQLMGAAYK	792.371	3	66.1475	26318.9	19215.6	15305.5	8960.69	3886.18	1111.56
PA4221	VDSFELDGVPALLGNTASSPQDMAIYER	999.15	3	88.5325	25910.8	21113.9	35559.4	22652.6	16644.5	9087.93
PA4221	GKVSAEYQEADSR	480.564	3	19.954	11850.2	33230.6	10501.5	25188.1	25036.6	3355.61
PA4226	IVVQALDDGLLPAEHLGR	639.358	3	70.481	106786	207195	248347	231858	492700	34704
PA4226	VLLDAAATR	465.274	2	38.6446	102509	217475	331727	288870	500660	104842
PA4226	AAEAPDADALLYR	688.346	2	55.4456	94548.9	174470	219124	239823	485471	25140.4
PA4226	LPDAPALPLAC[CAM]APESIR	597.654	3	69.6162	60147.7	116651	175566	157730	376960	1285.94
PA4226	SAPVVFASNLGEEGFVPAAFR	722.372	3	85.8595	29634.6	49932.1	71193.2	83731.9	124251	12067.4
PA4226	TLQVDEAERDWQALR	610.643	3	62.6734	22541.5	56506.9	108716	95542.9	230978	7047.97
PA4226	VISFAALHAYEASR	512.272	3	61.8609	34509.9	69180.9	143466	135029	240133	6884.92
PA4226	EAGVRPGDAVEVSLPR	551.297	3	48.3675	71156	177762	171914	180190	458232	39089.5
PA4226	SIPYGRPLPGQAYR	525.619	3	43.0288	71359.4	148267	130646	155550	262126	32841.2
PA4226	DAAAWAEAIQR	601.302	2	60.442	72221	151846	140955	196936	376188	25131.4
PA4226	EGLALAAALLRPQGR	512.639	3	73.2136	27980.8	60356	118002	107566	255566	4287.42
PA4226	LAEPPALHFADYLAHR	455.992	4	71.8106	15455.5	53050.4	834.604	111716	108778	4200.44
PA4226	EILGALLEAPLELDDGLR	646.358	3	101.18	25375.3	58196.8	83775.6	100393	135495	12865.4
PA4226	GYRNDPELSAR	426.546	3	23.8896	32090.6	56389.6	34707.4	29262.5	13090.5	21283.3
PA4226	LSAPATVALPTAQDR	755.915	2	54.9515	1438.63	5328.25	71924.9	57689.9	199142	5138.51
PA4226	ALLNGQPAC[CAM]ATAR	671.848	2	35.5027	85649.9	93375.4	194249	132333	243999	15893.1
PA4226	LC[CAM]DSAWGQPADLPLPWAQQAR	794.055	3	83.9643	25168	58996.8	63687.7	88170.1	102472	9125.8
PA4226	IALVEALAPGLGLDAAALQAGLEQR	820.799	3	102.033	16828.6	35762	47990.5	68642.5	62913	13222.7
PA4226	GPALAAPVPLAPQASAYVIYTSGSTGVPK	928.504	3	79.0548	18964.1	45626.4	30267.4	10762	67668.8	7194.39
PA4226	AVLLSGDWVALDLPGR	841.467	2	87.5635	19273.9	44498.5	61678.5	97811.4	106833	4902.67
PA4226	LAFQLSAGESR	589.812	2	54.4895	61259.8	12413.1	15465	169870	217834	5755.03
PA4226	LAELPSLLADLAAAGLAPR	621.363	3	115.583	702.116	18030.3	34609	64062.7	41016.2	3929.83
PA4226	LAAAAEC[CAM]VR	480.75	2	27.3379	11432.9	28927.1	38748.5	24238	76124.8	4054.55
PA4226	QQILPTPPLSC[CAM]FDLQDWR	738.705	3	90.0501	6106.54	14390	1105.12	32832.9	29500.5	6869.27
PA4226	LGMADFYR	486.734	2	60.2695	13564.8	8536.69	14536.6	19735.2	7113.42	6903.71
PA4226	LWC[CAM]LPSLPLNGNGK	523.613	3	81.2953	2991.36	633.952	1584.84	3376.61	11538.5	5825.09
PA4226	DQPFELSSVQQAYWLGR	675.334	3	81.0256	2789.46	4717.86	17051.6	19930.8	38919.7	558.968
PA4226	LGWQAAGLTAMGNALR	815.43	2	78.7218	4281.32	1203.2	3754.82	16329.2	900.556	3689.38
PA4761	AKLESLVEDLVQR	500.619	3	75.98	182587	304021	261001	1.12711e+06	668613	237469
PA4761	TVAEFFGK	449.737	2	55.0904	184851	284756	288999	1.1438e+06	1.00062e+06	220691
PA4761	AADDVVDAEFEEVKDNK	631.962	3	56.6302	127073	190147	192156	704083	700984	167668
PA4761	QAVTNPQNTLYAVK	773.915	2	45.1235	80203.4	144941	163730	611567	576442	73958.9
PA4761	TTPSIIAYTNDGETLVGQPAKR	778.076	3	60.1687	79006.3	138454	81899.5	421164	204178	109665
PA4761	LIDYLVDEFKK	691.882	2	67.8074	44876.5	73998.4	72591.9	360605	248098	50846.5
PA4761	IINEPTAAALAYGLDK	553.97	3	67.9343	72815.4	123625	135118	509678	482251	95810
PA4761	ADNGDAWVEVK	602.286	2	46.9373	20229.6	48521.4	54293.2	304926	298181	33920.2
PA4761	DAGLDVSDIHEVILVGGQTR	698.699	3	74.6949	3724.5	30137.6	89910.1	576508	401524	8878.68
PA4761	TAEDYLGEPVTEAVITVPAYFNDSQR	962.466	3	88.768	83235	115361	134973	734882	331266	114302
PA4761	RIINEPTAAALAYGLDK	606.004	3	63.8697	17967.9	41217.1	36952.1	208167	129953	54735.4
PA4761	FEENVVQK	496.756	2	26.8097	11770.1	66884.4	97429.8	128806	371166	6887.32
PA4761	SLGKFDLADIPPAPR	532.963	3	62.4345	39123.7	70629.1	7976.28	49675.2	26419.9	56673.1
PA4761	RFEENVVQK	574.807	2	24.6793	8582.33	14410.6	18660.8	26829.7	58366	20888.1
PA4761	IELSSTQQTDVNLPYVTADASGPK	845.426	3	60.5196	10990.1	3271.64	7703.52	108112	6653.9	46810
PA4761	KDVNPDEAVAVGAAIQGAVLAGDVK	803.099	3	81.067	4390.21	8165.08	59747.2	204745	307620	13697.5
PA4761	MYAEQAQQGEDAPQGEQAK	693.641	3	26.4777	7719.43	13589	13588.6	85881.8	55022.6	6690.68
PA4761	ASSGLSEDEIQQMVR	825.394	2	59.5043	16251.6	30027.9	22392.1	114411	77699.1	5080.95
PA4761	KTAEDYLGEPVTEAVITVPAYFNDSQR	1005.16	3	81.791	27162.9	42067.4	32591.5	286529	97640.9	51668.9
PA4761	SQVFSTADDNQGAVTIHVLQGER	824.742	3	63.6594	7325.07	14290	7095.82	52632.1	68851.4	4830.02
PA4761	VIENAEGAR	479.751	2	16.7496	1044.99	6974.59	2790.46	13844.4	26614.6	1502.95
PA0090	LVDELLETR	544.303	2	59.211	64190	193244	292160	583778	491198	215758
PA0090	GSTSITDLSSHVEEAVER	639.645	3	60.5378	6934.89	93162.7	97634.8	407670	287001	69480.6
PA0090	TAISLHAVPAEVDDSR	560.957	3	46.9211	24849.9	46446.1	47671.2	330297	231826	46776.2
PA0090	SVSLLDTAC[CAM]AR	596.803	2	48.842	56050.5	113381	137153	493168	413221	83463.8
PA0090	NAETLLAEER	573.293	2	46.2678	9799.06	2303.89	128679	514797	380386	22916.7
PA0090	IVAGDVPPALKDVELR	564.661	3	62.6773	80003.6	134235	52804.6	301685	94195.3	151061
PA0090	TVAATTWAEYK	620.814	2	52.1122	8388.53	9797.41	14496.5	78520.9	99415.6	9861.5
PA0090	TVAATTWAEYKK	456.91	3	39.906	26375.2	52090.6	30556.1	203902	80153.8	49078.2
PA0090	HALTGLSAEFAK	622.835	2	46.7074	11687.8	19364.8	21102.3	98676.1	62753.2	16564.3
PA0090	IEALETELAIIR	685.898	2	76.2215	13857.6	42948.5	88343.9	519333	304893	24807.9
PA0090	GAPPGYIGYGEGGVLTEAVR	655.002	3	66.1351	5112.42	27487.3	31006.6	144809	87863.5	25372.4
PA0090	TAVVEGFALR	531.801	2	55.278	31847.3	148026	156392	584834	360373	150526
PA0090	SGKLDPIVGRDEEIR	421.731	4	38.0032	36481.4	77344.2	17283.8	117314	97344.4	76609.8
PA0090	QNNPILTGEAGVGK	699.373	2	43.5791	17981.3	48998.5	32920.8	187468	140957	39456
PA0090	AIEAATVFC[CAM]K	555.287	2	49.4078	35803.4	69630	52526.9	265881	198496	78935
PA0090	RIEALETELAIIR	509.635	3	69.7033	8554.69	862.27	19055.6	76779.3	38872.9	5536.51
PA0090	RLVDELLETR	415.238	3	57.8751	44285.9	58601.7	48711.1	228351	133463	63283.3
PA0090	VPFEFDEGVVDLIVSR	607.652	3	97.8992	2535.45	3258.55	5672.93	107965	31000.1	1611.77
PA0090	LVTIPYYPLSDDMLK	884.466	2	86.8262	220226	103133	145736	76466.7	8421.48	2291.37
PA4225	LDALPGRPDLPLR	478.281	3	55.3837	91364.1	189416	189452	205740	469576	40878.7
PA4225	ALLTPDATAIHDAAGSYSYR	698.348	3	58.7525	71645.2	134613	123160	127427	285598	26900.2
PA4225	GQSVEVLDAR	537.283	2	37.3703	38308.6	94675.1	91482.9	102996	230709	21101.4
PA4225	LLGDGEAPR	464.248	2	30.025	95591.6	164707	167124	88337.5	353792	44733.7
PA4225	AVIEDNAWQR	601.302	2	43.739	72572.4	127890	112580	123047	258238	28168.3
PA4225	SLASFVTLHAPVEAGEDPR	666.009	3	66.9148	24386.6	39290.8	45677.8	36446.6	105974	38049.1
PA4225	ASQAEAPEPYVGALR	779.897	2	49.757	60889.9	107992	100048	5089.26	250826	29450.1
PA4225	APLAEGAVALDPLVR	746.43	2	71.5682	53278	107375	121979	167386	283190	29610.5
PA4225	LFVPDAGNPLVPR	697.893	2	68.1332	103054	179146	186189	179823	415497	46580.3
PA4225	GSDPSHWAELLER	499.576	3	65.6169	21713.1	47822.9	47778.7	35751.2	94177.7	12350.8
PA4225	LDEAAWQALGAR	650.836	2	61.7146	50860.8	100638	89320.5	99478.5	214590	110216
PA4225	IELWSEAGR	530.775	2	56.2898	26578.3	19033.1	64463.9	74459.2	173572	55236
PA4225	YAEALETQWR	633.809	2	52.0291	44323.3	70622.8	66020.3	88182.1	202150	17077.3
PA4225	VLQAASGSADAVSVER	780.405	2	37.0156	35548.9	54865	110813	83966.8	210342	8767.95
PA4225	LLELGAGTAAASR	615.346	2	48.0183	66146.8	132720	144130	147067	342576	23747.4
PA4225	DYVGVEQR	483.238	2	27.8877	22833.2	38991.9	51519.1	12618.4	79925.3	12549
PA4225	YLADGSIEFLGR	670.846	2	69.187	13770.5	22974.7	56160.4	79087.3	172684	5202.9
PA4225	FPLTPVQAAYVLGR	766.435	2	81.4217	14438.2	74266.7	59969.5	24468.7	256630	8035.51
PA4225	DSAQSLGEQLAGR	666.331	2	46.4201	5384.57	17166.8	96007.9	90681.2	230309	27812
PA4225	YLDPQWTAEPLEATFR	646.32	3	80.0577	19223.6	32463.9	33035.6	31886.8	65938.5	6337.61
PA4225	EALLEHLEGGPGWR	521.935	3	64.3906	32177.6	61672.5	64220.2	21063.5	126835	565.04
PA4225	AWTDGDATEPVEAPPQALPGSAR	779.377	3	50.3492	7977.21	56099.9	37620.7	1781.11	126192	10778.2
PA4225	LDHAC[CAM]AALDQWPVLRPELSIGR	630.081	4	76.5974	2806.98	6036.94	12974.9	23534.5	15821.9	4694.32
PA4225	LEPAELLAFVEAR	486.605	3	96.0176	3217.26	8032.23	20099.2	23259.3	55691.9	1983.45
PA4225	LVAEALAGLPGLADLVALR	621.375	3	105.765	5022.23	17770.8	20933.4	28981.8	33488.6	7893.75
PA4225	C[CAM]VLWSGDWIPVSLPTR	629.326	3	91.5159	2190.47	7983.65	5745.13	1257.92	15416.2	457.23
PA4370	LGIQDLKPDNADHEF	571.281	3	59.6804	846535	2.02279e+06	1.52543e+06	2.49186e+06	3.24941e+06	1.24279e+06
PA4370	AKLEAEPVDTGLR	466.924	3	36.9497	501142	1.28807e+06	1.27982e+06	2.26651e+06	3.83495e+06	649733
PA4370	NYADLAEATFADALSTAK	624.639	3	91.8104	318978	977466	1.04777e+06	1.8391e+06	2.76068e+06	237631
PA4370	TPYSQSEAFR	593.28	2	35.4049	1.06257e+06	2.82466e+06	1.81162e+06	3.94013e+06	5.64138e+06	1.57086e+06
PA4370	LEAEPVDTGLR	600.317	2	40.8338	142527	373422	951930	1.55245e+06	3.57052e+06	192676
PA4370	EAWFAAR	425.714	2	51.8992	732118	1.87222e+06	1.49632e+06	1.43147e+06	1.44784e+06	710110
PA4370	KAEAPATPAASTQPAAPAAAPAAK	540.542	4	26.764	30166.4	99275.6	293928	443296	895287	14905.7
PA4370	IRDAIAALVK	535.34	2	50.0816	483235	1.19594e+06	810229	1.52468e+06	1.44993e+06	538867
PA4370	DAIAALVK	400.747	2	50.9889	199950	478131	602205	1.10583e+06	2.2012e+06	295887
PA4370	LEAEPVDTGLRK	443.245	3	31.8851	331225	706316	651297	1.4286e+06	1.7721e+06	438503
PA4370	AEAPATPAASTQPAAPAAAPAAK	677.688	3	30.643	21961.4	66484.5	230078	384345	910247	13112.4
PA4370	LQAIVDSAEK	537.295	2	33.6242	79274.4	186363	743899	1.0986e+06	2.25236e+06	107943
PA4370	IDGSVVKGPSLADLVAK	556.989	3	62.9928	215055	343077	2469.28	26768.3	7109.14	517857
PA4370	DAFLAKPDAETLK	709.88	2	56.5527	31243.8	112410	87144.7	154935	200200	38608.3
PA4370	IDAFLAKPDAETLK	511.284	3	48.8937	45883.3	48054.1	16235.5	105407	652299	50970.2
PA4370	DYQHALGNPGATAN	714.829	2	38.7673	44198.5	68319.5	67494.9	95758.8	287655	113027
PA4370	NYADLAEATFADALSTAKDLQK	786.06	3	99.0982	100913	221280	1296.39	18414.9	626.703	179739
PA4370	AVTDLLVSDLEYMAGQWK	680.343	3	113.786	32259.2	60417.7	24752.9	148543	47716.7	43311
PA4370	AVIKNYADLAEATFADALSTAK	761.734	3	92.3991	200738	446589	10261	36958.2	22849.9	299058
PA4370	AIDAFLAKPDAETLKAAK	469.016	4	52.042	64318.9	110120	6670.14	18082.3	9189.55	174653
PA4370	AGVADNYR	433.212	2	20.8312	45055.8	117791	89448.8	98496.3	141273	62202.1
PA4370	QTGAIEQAAGK	537.283	2	19.5195	18667.5	52784.8	45041.6	58914.3	81655.3	21970.5
PA4370	ADAAANDTLK	495.249	2	17.5181	4199.59	24190.4	68301.9	33310.7	125561	4685.72
PA4370	ADLADTEAK	467.23	2	19.3854	4283.36	12975	49551.6	44306.8	121527	1829.3
PA3729	SPVVQDVLAR	542.311	2	48.6268	288095	323708	244092	1.52732e+06	1.01854e+06	268377
PA3729	SAVNELFNAK	546.788	2	54.0329	915973	4277.82	110377	995291	568083	21842.9
PA3729	VNETQDDVLK	580.793	2	30.0086	69098.1	82811.1	85601.4	155262	365926	36462.2
PA3729	FGALDALSDSAR	611.807	2	60.0353	233006	240730	274225	1.45438e+06	848343	177948
PA3729	DQAEVLATALGK	608.333	2	63.8879	5434.19	16378.6	72573.2	354943	334028	717.489
PA3729	NSLDPSNILDAEGIRK	581.307	3	60.3525	93749.8	118335	100021	527459	274927	90492.5
PA3729	KITELTATQNVITNELER	691.711	3	66.1262	11432.6	16564.4	60067.5	278396	192059	12730.5
PA3729	NSLDPSNILDAEGIR	807.41	2	69.6339	59730.6	65087.6	66398.3	454675	324953	50042.4
PA3729	QFDFVQLFENR	721.857	2	91.2114	45491.9	59697.5	70311.9	556929	165455	27919.9
PA3729	DIAKDQAEVLATALGK	548.305	3	69.3155	7995.12	10360.8	54607.1	283826	166095	4767.46
PA3729	ISLITLEVDRR	438.93	3	61.073	22955.1	39873.2	17765.4	205111	86674.7	11225
PA3729	VLEVTAAAK	451.271	2	33.2297	63317.4	25034.3	10680.9	863060	10732.3	140810
PA3729	ANIEIVGGEGDFFNSFAK	638.979	3	81.4971	15922.8	35620.2	32238.6	139014	59401.1	3040.21
PA3729	IQAQQEIDVR	600.323	2	35.475	107317	137687	95529.9	835706	432547	87653.1
PA3729	ISLITLEVDR	579.84	2	70.0704	7725.43	10373.4	38594.5	257414	188454	1639.3
PA3729	SFEEAMAAIAANK	676.829	2	67.1074	9116.92	12105.4	16644.4	31073.6	77122.8	908.996
PA3729	KFGALDALSDSAR	450.905	3	48.6236	6679.66	35342.5	15281.7	143365	59163	23468.5
PA3729	VLEAQAAAK	450.761	2	18.6784	4147.69	29414	13837.3	63441.9	31679.5	3308.39
PA0595	SADYSHLDWIPR	487.237	3	61.6911	171092	231621	207232	624518	403238	262425
PA0595	YDLDLDSQGK	577.272	2	45.5727	63447.1	113569	225222	720217	626271	50762.1
PA0595	LNAQAYQLATTTDVTPYDR	714.355	3	58.2127	45894.6	3892.92	108694	192320	276500	112588
PA0595	FIEENGFER	570.77	2	43.649	194324	282733	219924	745175	681338	286127
PA0595	LNLDPSGLDNDSWR	801.381	2	65.1932	87444	126725	179933	576586	474655	106520
PA0595	SWGYVTPTLK	576.308	2	58.1955	204402	281689	249814	752449	525568	304444
PA0595	VDSGLYFDRDTTFAGTPFR	722.348	3	69.7679	84320.6	119939	56887.6	289117	78607.4	165409
PA0595	VQLPGLTEK	492.79	2	50.2294	161091	281464	247940	880392	744158	168373
PA0595	VDSGLYFDR	536.259	2	53.6043	213737	192023	155586	454307	555381	218971
PA0595	IGDANQLSLGVTSR	715.884	2	50.3155	143600	213948	162004	694389	559201	212147
PA0595	DTTFAGTPFR	556.772	2	57.7236	14263.1	46784	180310	429143	564464	28234.2
PA0595	ASISAGQIYYFR	688.354	2	63.5776	85118	174883	153953	430817	391854	158309
PA0595	LNPATGFGTATNATLR	535.618	3	52.7921	61897.7	78924.8	75072.6	261317	212283	117920
PA0595	TESGSAIFHYQPEVDPGK	654.646	3	51.5995	21013.1	2774.29	48671.2	215275	202936	16889.9
PA0595	GKRPDASLQGLAR	456.928	3	30.3747	59992.2	89179.3	26940.1	160921	54224	89569.6
PA0595	INSDFNWNPNTSR	782.861	2	53.8433	59401.4	84352.5	95740.3	340814	282998	83609.2
PA0595	C[CAM]EPSSNAWTLK	646.801	2	47.0162	50863.5	100011	79343.8	328388	297352	98035.7
PA0595	ISDPYYFQDLDTDLGVGSTTYVNQR	956.451	3	80.5992	27779.4	37912.2	52321.5	235407	106540	52286.9
PA0595	FDRDLDENIYFNDDGSIR	735.335	3	62.6814	30310.3	7160.68	39532.1	359722	153437	2984.51
PA0595	NPATGFGTATNATLR	746.381	2	47.2506	3215.57	4699.61	847.359	42999.8	190664	21956.6
PA0595	YWLDVDDDAFLVQSEK	971.957	2	83.323	15889.4	442.874	34971.7	174505	72022.5	25010.6
PA2976	LIEEEALKDR	405.891	3	34.749	178274	181777	299483	766802	536728	245795
PA2976	EVLSEGQEVIVQVEKEER	700.699	3	68.004	92975.6	109345	316597	908292	627615	108408
PA2976	IFILPDDHLETPHFEVQR	552.288	4	69.1351	57605.4	82248.5	187195	839991	225697	136905
PA2976	LYQDSVPLFNR	676.354	2	62.3352	149180	164531	395115	1.09181e+06	706921	169273
PA2976	LRPSLGETSGIVC[CAM]PR	547.963	3	44.9824	201157	191978	364949	1.07583e+06	751590	251100
PA2976	DAAALEAEALPNDESLEQDEQDDTDGERPR	825.616	4	58.4645	22298.6	21551.9	38591.8	161276	119481	30052.2
PA2976	SLVGLFAGK	446.269	2	68.2316	114331	117341	291732	958694	607031	107531
PA2976	VEPSLEAAFVDFGAER	579.621	3	84.8064	39875.8	47227.9	102838	329564	218532	36356.5
PA2976	VALVDGQR	429.246	2	29.5691	10572	29602	53753.1	93842.5	82056.7	29285.6
PA2976	EDAESAVQPATEAAEEVAAPVPVEVAAPSEPAATEEPTPAIAAVPANATGR	1238.11	4	73.3863	14947.5	13290.3	137057	396930	203552	1902.67
PA2976	DVESLSLAILR	608.351	2	82.8599	65225	84667.8	223873	750924	523803	97724
PA2976	VPFQVAAFLLNEK	738.417	2	88.7638	10027.1	11002.8	121337	300320	308838	24418.6
PA2976	HGFLPLK	406.245	2	40.5171	2934.77	36328.3	153703	69451.1	312753	54381
PA2976	MLINATQPEELR	707.872	2	53.3381	43664.2	31072.4	55625.5	202457	102108	40374.2
PA2976	VKLYQDSVPLFNR	526.959	3	60.0498	69206.1	58984.6	5651.82	29963	9438.14	94027.9
PA2976	GAALTTFISLAGR	639.364	2	79.9595	22274.2	31260.3	7689.2	328976	250306	23908.4
PA2976	ARVPFQVAAFLLNEK	568.326	3	78.6812	1822.91	16510.9	45631.6	220777	44363.1	18889.2
PA2976	ARVPFQVAAFLLNEKR	465.522	4	75.2464	29037.1	49543.1	24653.5	239281	4294.88	41802.2
PA2976	FGLLEMSR	476.75	2	65.2403	33074.3	16431.2	1416.37	102340	46618.2	17017.1
PA2976	GAPFLIYQESNVIIR	860.475	2	80.0221	12927.5	9138.31	27156.9	188061	71207.1	8405.63
PA2976	DEADQSTLLVAQATEEAPFASESVESR	960.784	3	75.7707	622.583	1007.08	26994.5	1923.49	130475	9098.75
PA2976	EALNGLNAPADMGLIVR	877.467	2	73.5774	14081.6	2066.22	15415.9	52701.5	24528.5	5472
PA2976	ITRVEPSLEAAFVDFGAER	703.032	3	78.8043	32570	31296.4	17867.4	41537.6	27621.3	82724.5
PA2976	QDIGEVLIDSIDAQEEALNFIR	830.09	3	111.215	7233.8	10725	18941.1	210089	21670.8	14213.7
PA2976	VPFQVAAFLLNEKR	544.647	3	79.3419	23708.3	32658.9	3699.39	115354	3789.62	34917.6
PA2976	DQPAAKPAETSKPAAER	442.481	4	11.8785	886.517	2557.63	3729.7	8641.44	8932.2	1504.23
PA2235	VLLDETSNNAALR	708.378	2	45.9851	165736	274760	196021	591870	667277	239251
PA2235	LIASSDSALESTR	675.349	2	37.976	167865	299296	221156	696833	790284	205593
PA2235	EALDIEPTLAR	614.333	2	55.6945	198745	317522	216839	735038	858813	295447
PA2235	EVQDEGATVQSSEDRAPNTLTTHLER	721.598	4	41.9145	22107	44272.6	51020.1	206569	141224	31995.2
PA2235	QIALNPAQQDLR	683.875	2	46.5022	66265.6	110948	125758	420226	478682	55883.8
PA2235	TYTDDAPPVK	553.772	2	27.419	92040.9	168532	103069	396302	411287	129515
PA2235	IGGEPAQPGEVVLLDAPALLDSR	773.085	3	88.3164	88989.9	128964	101360	410431	448662	91242.3
PA2235	NYALYVDSLEK	657.832	2	61.1305	78012.3	136181	110261	347017	354404	121913
PA2235	APNTLTTHLER	418.226	3	32.2456	10949.1	20509.4	50503.9	178821	352305	33548.6
PA2235	LYGLLPYAR	533.308	2	66.3929	82717.2	164152	127782	404605	185516	58716
PA2235	YLEVLANRPPPEGLWK	628.012	3	67.0652	19356.6	24666.2	27996.8	161328	130859	4922.09
PA2235	STVPVVEHALTILTTAFGK	662.042	3	105.124	4606.29	9191.66	29460.2	474.967	78622.5	7347.05
PA2235	DPIVDEER	486.735	2	28.6141	92168	55951.9	51421.9	47553.4	185519	44478.6
PA2235	QLAELEAQR	529.285	2	35.5339	9502.78	28119.6	75358	274248	423717	5248.27
PA2235	YGLLPYAR	476.766	2	58.6214	12922.2	6352.5	3816.44	115554	238409	3055.73
PA2235	ADLIALVVEAQK	635.374	2	82.7707	9622.68	21043.1	25799.1	136344	133221	10277.2
PA2235	EVQDEGATVQSSEDR	825.366	2	25.5295	604.185	2773.99	15168.2	50356.3	121250	832.843
PA2235	HLNEIGASSIEDR	480.907	3	36.007	55187.2	90044.9	120832	434455	493658	2694.24
PA2235	EAFIALR	410.24	2	54.0443	46632.9	2934.56	93166.3	180845	236759	44615.7
PA2235	RADLIALVVEAQK	475.952	3	72.4726	49003.2	70587	51323.6	174303	163250	20881.5
PA2235	SQISNISVIEEATYNPGR	660.001	3	65.3822	13698.1	16999.5	54856.9	127290	240286	2862.22
PA2235	HGEGVTFIIEQLR	500.272	3	75.0392	11250	3841.94	55574.9	94132.5	51197.5	39157.6
PA2235	ELDKSQISNISVIEEATYNPGR	821.75	3	64.963	19263.7	28574.2	13518.9	66227.6	47337.8	4750.35
PA2235	IASSDSALESTR	618.807	2	28.0119	15112.5	15959.7	16583.4	15161.9	79758.8	5516.92
PA2235	LDETSNNAALR	602.302	2	30.0273	5362.19	2808.95	3777.98	1221	43049.8	389.352
PA4266	DVTTGDTLC[CAM]SIEKPIILER	720.712	3	68.2074	100258	145262	258518	1.06856e+06	1.07161e+06	67926.2
PA4266	VYSGVLSSGDSVLNSVK	855.949	2	64.574	141964	175158	259861	919357	1.05241e+06	109661
PA4266	YLEEGELSEAEIK	755.37	2	52.9925	10213.9	10531.4	122881	497966	680690	17826.3
PA4266	NGVVAGYPLIGLK	650.885	2	69.526	71062.6	88555.8	121537	652048	561226	61642.7
PA4266	TLAC[CAM]EIVPAVC[CAM]GSSFK	580.288	3	64.7228	49840.1	74287.9	103433	386902	485568	51317.1
PA4266	GVSPDDETVEDERHADDNEPFSSLAFK	752.336	4	60.5312	27233	42504.6	41504.9	255740	206622	19367.2
PA4266	EEEIPAELKDLAEEWR	652.99	3	86.6868	116515	9308.85	48337.4	312370	144485	98156
PA4266	HADDNEPFSSLAFK	526.579	3	60.2055	2882.05	1130.04	40959.4	181080	195094	1073.67
PA4266	YAEAPSNIVEALVKK	544.638	3	68.969	26609	25805.9	2419.31	38826.2	6200.33	29895.3
PA4266	YLEEGELSEAEIKEGLR	655.665	3	57.0864	15577	42691.6	2380.67	69494.2	13158.2	19573
PA4266	FSAADVDEK	491.23	2	28.5758	10630.6	29571.5	89642.8	297247	639893	8011.06
PA4266	GVVAGYPLIGLK	593.863	2	69.3203	4115.89	7588.95	7670.11	92975	222187	6666.38
PA4266	ETITKDNVEIEGK	492.591	3	30.7113	28716.1	43262	5027.88	134533	50501.7	17484.9
PA4266	GVSPDDETVEDER	724.313	2	28.2064	1277.58	2151.94	24185.3	180772	227044	1583.75
PA4266	GNITEGLVFENEVVGGVVPK	686.369	3	80.9953	3757.92	3462.19	4586.92	56815.1	113708	2389.08
PA4266	GLIQGMEDTVSGK	667.835	2	61.3719	15272	14863.7	4489.84	65384.4	44421.6	6950.97
PA4266	GVPLVLDAVIDYLPAPTEIPAIK	1202.69	2	109.366	1798.7	1303.68	10839.1	133060	12055.7	8153.5
PA3763	TPLALLDAPASGR	641.362	2	62.2985	35435.7	61697.3	90345.3	456451	435475	51569.1
PA3763	TITGLVAR	415.758	2	38.4463	44284.9	73577.7	81364.5	121488	147262	46884.7
PA3763	PLTAVDVLGGGR	577.83	2	60.2633	7564.39	8571.14	61975.4	305725	321015	672.883
PA3763	YGPSVPVQEPSGR	686.846	2	38.3259	19920.7	37513.5	50983.3	297436	194068	1888.39
PA3763	LFLVVPR	422.276	2	66.1049	26130.8	56272.7	90592.5	481640	248215	50221.6
PA3763	LDKGETDLILIDLGR	557.649	3	74.9214	10870.2	21553.8	24812.7	295936	96091.5	3166.08
PA3763	DNAAVIVGHVAGR	426.902	3	41.31	40010.6	65850.4	86123.5	195522	288676	10741
PA3763	IWSETSYQIQR	705.854	2	50.0384	10989.9	17157.3	1166.51	203184	131871	13252.7
PA3763	LSYDVNDDIAAPYIK	848.925	2	64.7755	6114.05	17598.4	29310.6	203291	146044	21993.8
PA3763	SVTSPVSLIVTGFAPVADVR	672.377	3	92.7569	20560.9	12833.8	17181.3	158398	106038	11876.6
PA3763	GAPALSAFR	445.248	2	48.8679	24932.5	111975	72576.2	409723	412702	155835
PA3763	LRDNADC[CAM]AEQEFDALLDEDNPGLSIK	983.457	3	82.2605	13956.3	5267.1	19587	150419	41166.7	21454.8
PA3763	VTEAYPANPNGSPR	736.86	2	27.6684	14313.2	22816.1	28643.9	195382	133871	13773
PA3763	AVQNSWRPDDWQEDGGWLR	772.358	3	69.4334	3649.98	6256.18	2327.73	84749.3	7521.14	7852.71
PA3763	PALTGYFR	462.751	2	53.3023	8903.46	103544	76527.3	364121	328910	1876.25
PA3763	LEGAAELFSHAQPR	509.263	3	58.36	24400.3	3789.37	25787	77046	196392	29319.4
PA3763	NPISFIHDVGAGGLSNALPELINDGGR	911.803	3	88.9163	7074.15	8263.79	16234.9	243871	91807.6	1940.66
PA3763	VDLDAFK	404.216	2	49.6408	6876.08	24152.7	56715	263991	276916	27558.4
PA3763	DGFQAFFAR	529.756	2	74.4406	2359.09	3973.11	8883.01	104968	82442.8	6049.48
PA3763	SFLITIGDR	511.287	2	67.9216	7219.82	8504.21	8933.25	145034	95825.9	9791.84
PA3763	VETHNHPTAIAPFPGASTGSGGEIRDEGATGR	798.138	4	41.5414	3602.82	8233.37	13642.4	89446.1	61233.4	8378.05
PA3763	EAELGDDFDAAGLELQESVER	765.02	3	79.6382	9198.38	15176.9	25546.3	208402	100259	22559.9
PA5036	VNHELVEIQR	412.895	3	33.2493	39821.3	25358.9	13223.7	534508	538791	37692.8
PA5036	IC[CAM]HLNNC[CAM]ATGVATQNDK	639.297	3	27.6538	1960.73	11965.5	11816.8	91170	126054	2566.72
PA5036	SLGELIGR	422.748	2	52.2095	22651.7	19273.6	66332.6	206601	216599	63569.9
PA5036	FLAHNGEINTITGNR	552.953	3	46.6761	11589.7	72833.6	67513.7	127933	138457	69466.2
PA5036	VAQGAKPGEGGQLPGGK	517.614	3	20.1991	5402.45	10455.5	10735.8	8121.67	63515	3141.54
PA5036	FVDIENEQK	561.277	2	36.8103	29584.2	10199.2	35102.4	173918	210649	19136.9
PA5036	SSVANAADSDHYIC[CAM]SFSHK	524.734	4	42.9391	3674.48	5392.45	7456.92	41014.1	53216	5383.45
PA5036	IQATLDDDHGVASYDADQLK	725.678	3	52.3579	57470.3	25108.2	71128.3	60294.8	89459.5	1961.07
PA5036	YAVC[CAM]LLDR	505.26	2	53.5286	14816.5	29847.8	49313	194168	181187	15575.2
PA5036	AASLGSLLTSTR	588.833	2	62.8187	30142.9	64187.4	2679.61	347789	297044	42533.5
PA5036	YAGSPWELGLAETHQTLR	677.009	3	67.0872	32783.2	21303.7	36263.8	181601	118734	36514.7
PA5036	KVPIDTSVLGR	592.854	2	46.3271	4991.83	23852.3	25981.7	156047	110013	23581.2
PA5036	TAAQPLALDEVEPLEAIFK	685.705	3	97.2356	457.262	228.516	5588.07	30108.1	40953.4	1876.95
PA5036	C[CAM]DSNILVETATAR	725.354	2	55.7507	5332.73	1900.62	20542.1	105445	118901	6197.91
PA5036	VGPGQILAVDTETGQVLHSDDIDNR	883.775	3	61.4886	620.989	15482	26469.7	132906	127341	1297.28
PA5036	AYADLITISGYDGGTGASPITSIK	791.072	3	76.8568	10512.5	5455.22	27579.7	85396.1	78710.2	15333.3
PA5036	FTNELIPDLEELGPLVNR	690.369	3	95.0771	2196.65	4345.54	10091.7	68050.4	51350.9	5679.79
PA5036	TAAQPLALDEVEPLEAIFKR	737.739	3	86.7501	5197.05	7480.17	19545.5	70968.7	16893.3	9752.36
PA5036	TGEVLGDLYEVFK	735.38	2	83.9752	13423.2	10912.4	25539.4	175663	142054	15046.8
PA5036	LFAAGTAGER	496.762	2	28.6193	76295.1	47681.7	64036.5	135746	234295	28203.2
PA5036	FGVTPEYLVNAEVLQIK	960.527	2	88.6943	20051	3330.1	7919.38	49059.9	23802.5	411.744
PA3728	LQALLAQPDELAR	719.407	2	58.914	111881	196811	87178.9	348827	196113	2.06011e+06
PA3728	IIESISEIYAR	647.356	2	64.0427	33621.2	36616.7	48634.7	221432	125246	45296.6
PA3728	DKSELFEEGGDVIR	531.93	3	57.5913	19655.9	35690.7	2817.03	283458	152111	10419.2
PA3728	FISLC[CAM]DGTR	534.761	2	47.4753	16953	33082	33556.4	170689	135938	41040.6
PA3728	LGSLLLLK	428.797	2	68.8683	12741.5	16681.9	19894.9	149460	72675.2	18415.7
PA3728	SLDPGQAPDATSR	657.818	2	26.1564	5025.62	9286.86	19076.2	119355	86286	7827.97
PA3728	ETGVADVFSLYR	678.843	2	74.5433	12319.2	18402.5	19217	117685	79373.3	17957.1
PA3728	VQQFVDGLNGITAQR	549.293	3	57.6589	64896.9	1375.85	8268.68	30656.8	21988.6	1405.86
PA3728	LWDDYR	434.203	2	50.2776	7942.41	1880.15	3983.43	102533	48870.3	5457.09
PA3728	VAAATATFLASEQALQPLLER	734.071	3	89.7906	7456.7	17404.8	17090.8	126810	62079	21731.5
PA3728	AEGKPFSSNELAHGYSGAEINEISSTLQR	773.878	4	63.7412	9290.26	12378.5	1834.66	38654.2	32836.4	2416.55
PA3728	AEYLAGEVLAAADAGR	788.902	2	72.6508	5913.43	1058.93	17749.5	110631	63833.8	15985
PA3728	EPQPVQPAPWDELLAGLR	672.69	3	96.0058	3942.6	7933.73	6803.82	64576.3	19462.3	7451.81
PA3728	GVSDLYDLC[CAM]R	599.282	2	55.8582	11632.7	27378.6	2357.84	148106	98776	34867.8
PA3728	ALLSGLLPDGWDR	706.88	2	85.1867	1241.12	6887.28	23619.7	178008	89785.3	4523.16
PA3728	DIALPAPFDFEWQR	852.923	2	94.1353	1801.07	456.954	5281.65	83204.6	2971.43	10777.2
PA3728	AFASLFWSR	542.782	2	73.6372	481.979	13106.8	14545.6	64469.4	39850.8	13911.9
PA4837	NPYAIDIR	481.259	2	48.7173	163386	367463	473632	1.09117e+06	971352	178683
PA4837	QVLDDLDSAR	566.286	2	44.2792	110402	81563.7	343417	467504	1.08249e+06	58249.4
PA4837	ETESPAELEVLTVTAEAER	692.011	3	78.2247	17498.3	13903.2	402476	540755	701709	43292.5
PA4837	GFTTSEFYR	554.259	2	52.8048	48741.4	82575.6	218557	301408	665749	33076.3
PA4837	RPVYGQPKPPFGR	500.281	3	34.1448	27331.7	64094.7	292119	700609	588061	34618.5
PA4837	NVLTADPSNPGYQQTAGEAR	697.003	3	41.5195	17358.8	28068.6	80762.6	122618	304180	5056.12
PA4837	STLDLNTPLDEEGDLLYR	688.676	3	77.3793	23453.7	41227.9	125274	171731	367582	25528.3
PA4837	IEDIPQAISVVPR	718.909	2	64.1686	33960.5	47009	215687	198841	954289	22953
PA4837	SYNNVWVAPGEPR	744.865	2	53.0178	28519.8	52466.7	114245	9103.71	331851	26021.1
PA4837	AFDPEEGRGYEAGVK	542.258	3	37.4315	11863.1	79469.1	60530.9	219490	417182	2612.15
PA4837	EGWLHGADAGAAVNYVGER	657.982	3	56.6807	38767.7	54737.5	166654	233614	525896	33572.2
PA4837	ETESPAELEVLTVTAEAERAEGPVQGYR	758.627	4	82.0143	73090.6	136712	51601.2	283007	25749.9	47690.7
PA4837	IGVLYQATPEVGLFANASK	660.026	3	77.5734	10299.1	12908.6	52937	128200	226282	158430
PA4837	FFGEPDDGKIDNNNETLQATLR	832.066	3	63.7649	7002.16	13708.4	38041.9	116976	230652	8297.05
PA4837	YPLASNATLGVNVNNLFDRR	745.394	3	74.4477	9723.51	24939.7	64608.8	108290	139953	16063.1
PA4837	TDTRIEDIPQAISVVPR	637.35	3	63.2625	90938.7	145547	216002	315555	369307	77985.6
PA4837	AGDSSDSGFELPAYTTVDLLAR	1143.05	2	86.3077	15217.8	14883.1	72427.5	155671	177758	9845.39
PA4837	SIPSRNPYAIDIR	501.276	3	48.2715	177113	305549	1873.07	111682	1790.84	222235
PA4837	AEGPVQGYR	488.746	2	26.2256	18003.1	31456	74295.2	76937.2	109859	34851
PA4837	GPASSLYGR	454.235	2	29.7574	6038.85	7632.67	41877	65772.4	96493.7	1500.03
PA4837	LHASAGSWDR	550.268	2	31.4789	30111.9	13153.2	14246.7	24555	28431.5	452.255
PA4837	YPLASNATLGVNVNNLFDR	693.36	3	80.7346	2906.12	6045.28	16758.1	51761.1	86386	16524.7
PA4837	KKNVLTADPSNPGYQQTAGEAR	587.052	4	29.5674	3458.62	5439.89	9164.23	17718	20265.9	7118.45
PA1585	IVELGSGDVK	508.785	2	37.4743	115038	191073	289554	1.61977e+06	1.38761e+06	146938
PA1585	LPADGNPAPDVSHSTVR	578.292	3	32.9398	209363	461.588	446413	1.78488e+06	1.95018e+06	989663
PA1585	VYYDLLEK	521.776	2	57.8994	53869.1	80559.8	188319	908388	812688	56017.1
PA1585	LNVLVNTLGK	535.832	2	57.8611	46386.1	71076	208049	1.01747e+06	912702	39734.6
PA1585	TGELYIGKEEATLR	527.282	3	47.9682	47947.4	75916.8	122411	980640	649162	39022.1
PA1585	IDDYRDALDNGLHVVK	614.983	3	55.1987	13214.9	23676.5	33404.8	272167	133690	26318.5
PA1585	DLFDEFEGK	550.251	2	74.0246	17217.8	23248.7	47436.7	246343	267791	23202
PA1585	LLQDAFTV	453.75	2	69.1323	4129.14	13588	15780.7	136633	73256.1	4981.63
PA1585	IEQLYPFPEDDLAEVLAPYK	784.067	3	99.1056	59237.9	13633.4	20136.2	285796	74295.1	786.143
PA1585	DDSVYVPLANLFDGQPR	635.983	3	91.3835	2630.77	3435.91	44845.8	255028	250602	5141.84
PA1585	DVVIDLVC[CAM]YR	626.324	2	71.6924	45684.8	66964.6	133862	959000	681956	35479
PA1585	PAPADLSIDHYGLTGADLDTTFR	816.068	3	71.9024	4770.86	3295.83	27075.9	216972	239481	5173.24
PA1585	AQPVSAGSVSSEHEK	504.914	3	17.5456	2507.17	3714.01	12146.6	37691	58258.9	1756.36
PA1585	LAISTLEDLANGSFQTVIPEIDSLDPK	962.838	3	106.442	5179.1	11675.9	36175	460981	63560.3	36271.5
PA1585	MLEVPEGFVVQR	702.371	2	67.9659	35584.6	44291.2	64916.9	50056.4	233872	35803.1
PA1585	HAVLHNQKDDSVYVPLANLFDGQPR	709.115	4	66.3595	769.683	7070.29	5434.15	329430	4964.56	7084.28
PA1585	AEGREDTAIVR	406.214	3	20.0312	4284.09	8279.05	9246.35	40555.8	37384.5	5168.93
PA1585	LNVLVNTLGKNPR	479.956	3	51.629	9466.3	14198.1	19432.2	19316.5	25352.3	23943.4
PA3115	LYYLTDLK	514.787	2	63.0985	161298	244289	220908	561007	636155	210633
PA3115	EIGGAQPQVEQLK	698.875	2	39.346	30323.4	60280.5	159778	476895	650059	28343.8
PA3115	LGLGEITLK	472.295	2	64.0628	282160	377957	343556	495320	1.01751e+06	479482
PA3115	NAAGSAPSKVDATDNLR	562.952	3	26.9096	146983	233183	66634.8	315690	17192.6	283937
PA3115	FNQAAELLQNAIYDEPQR	707.352	3	76.0998	24035.2	43724.2	169254	495434	619423	37088.4
PA3115	TVSNDTLWEIAQR	766.889	2	66.6973	125163	188784	162962	629009	616276	285948
PA3115	DLGSGEVIPSLASPEEFSK	654.662	3	72.1047	72472.4	86212.5	103837	327154	381145	149057
PA3115	EYTVLLDPPLYSPQAAASAPQAPVSAPR	970.506	3	76.2461	77375.7	128548	100883	431611	288899	139307
PA3115	DILDEVLAEGNDSQQAEAR	691.663	3	79.8766	4740.46	8116.54	52608.5	147162	300565	10992.9
PA3115	MQDLQSQLDK	603.295	2	38.7968	1.06856e+06	34394.3	28008.6	83481.5	88463.1	781291
PA3115	SALNQPLDAEIELLEVR	955.515	2	87.8003	77338.4	141729	116963	464810	338140	188119
PA3115	ALSQVQAQNQSWR	758.387	2	38.758	11936.5	1447.33	1725.02	183485	204732	3594.7
PA3115	GLGLGEITLK	500.806	2	65.0007	17347.3	38144.6	28091.9	73981.2	170328	35964.3
PA3115	DGFDDLTLDEPEPQVAAVAPQVEK	861.754	3	73.0738	3561.07	1201.23	11759.7	47391.2	80190.9	3608.37
PA3115	SATPSFSAEDAAVASALDGDADDDFDFLSGADEAATK	1217.53	3	94.6246	14240.9	19619.9	32256.3	155738	91604	26017.9
PA3115	HDDLGDFSLDLDAPEDK	634.618	3	64.5237	2397.54	4133.18	12276	73652.1	87103.8	1239.4
PA3115	APQAPAPVR	453.761	2	21.6263	25886.4	27613.8	28870.9	55081.5	104478	32495.8
PA3115	VSVPQAMLAFQELNPGAFVDGNINR	896.458	3	99.6398	18293.6	465.055	15392.6	129989	10078.2	46528.8
PA3115	EKEEAQAFAADTGEEQEDALDLGK	865.396	3	53.6197	46091.1	45847.3	25043.6	63503.2	638.956	42592.6
PA3115	VDATDNLR	452.23	2	19.926	38380.4	63879.9	55057.2	49376.5	77916.8	36087.3
PA3115	TTAPAGSDTYR	570.27	2	18.8373	5314.82	8687.01	6295.01	21709.3	33522.5	10604.7
PA2445	TFC[CAM]IPHGGGGPGVGPIGVR	612.318	3	57.0949	23068.2	50111.7	69623.3	552803	275896	23600
PA2445	SFIGQGYYNC[CAM]HTPAPILR	698.679	3	59.7384	9309.18	31101.9	39451.1	395629	141496	16254.7
PA2445	TSQAFFASR	507.754	2	42.3413	46417.3	96564	126555	552756	322300	53592
PA2445	AHLAPFLPGHAR	429.575	3	36.3375	19603.1	58543.9	53499.5	669651	356893	17100.1
PA2445	NAPHTAAELLGEWNHAYSR	535.011	4	66.4488	12258.3	814.264	40775.4	472119	56476.9	18403.8
PA2445	FGVPLGFGGPHAAYFATR	622.321	3	71.6598	5187.75	36533.1	30620.3	674000	128659	27716.7
PA2445	GELDKEDNPLK	419.882	3	33.3389	58666.9	57690.9	27394.5	398354	193480	6941.95
PA2445	LGYDSLDTLIGNVIPDSIK	678.365	3	97.9591	2207.96	9701.3	29652.1	324994	96407.5	3326.73
PA2445	EQAAYPLASLVEAK	745.398	2	71.479	23964.4	2003.68	69190.2	1.00375e+06	421879	2558.7
PA2445	QSAILSHPIFNR	461.589	3	48.8934	299802	93933.5	126930	787890	386352	52546.4
PA2445	KLADKDLALDR	419.91	3	28.2918	25569.5	47160.6	42490.2	93362.2	87817.2	48187.3
PA2445	LGLSLDETVR	551.809	2	54.1022	26406	39444.8	62618.8	1.31826e+06	646731	7432.73
PA2445	NLTC[CAM]SC[CAM]PPIEAYSEE	885.371	2	57.6455	4784.44	10119.9	10804.6	117307	62778.9	4359.9
PA2445	DSSGISVDDVAKR	450.228	3	34.7782	5314.47	31337.4	42612.1	384382	156443	8812.03
PA2445	TDNLNLGAIDLGTDDEFIAR	721.69	3	80.7032	7314.66	18356.6	9198.74	289519	90901.9	17372.7
PA2445	NLLENPAWYTAYTPYQPEISQGR	904.442	3	80.6611	3370.24	8971.66	14418.1	198249	49167.3	4310.03
PA2445	LGVAVEQK	422.25	2	31.5089	6276	11532.8	25308.9	221157	103179	14161.9
PA2445	HFFDTLSLATGAR	479.249	3	61.5111	5383.43	34638.3	20710.1	311927	109403	2114.12
PA2445	GSSVLDLPAGMGEAEALASLK	672.682	3	86.7363	19946.1	10281.4	11496	53536.9	18360.5	857.703
PA2323	LVDAFANQVGR	595.32	2	48.3268	189852	402709	316099	874280	1.17244e+06	237312
PA2323	TLVSEIIR	465.785	2	61.4976	120777	266011	356297	875140	1.29972e+06	105624
PA2323	ELDEVIDYVLR	682.359	2	86.1655	30824.4	93346.9	259199	725832	897127	46736.3
PA2323	FELEQGTLGQIR	695.87	2	61.0973	25734.9	78740	212222	481153	764690	27680.4
PA2323	AYDHGQGLWPNLR	509.588	3	57.3985	42083.7	102703	96046.2	297476	289112	8227.99
PA2323	TAPLHLDSLFPSLDAIPEQYRPDAPIEQR	823.177	4	85.5654	6731.68	21979	22888.4	295757	41782.2	26401.4
PA2323	GPDSYPFNGR	555.254	2	40.7525	197495	198150	81386.9	203974	310611	14810.3
PA2323	SDYGQQLSLFGNDPAQIGR	689.336	3	71.131	28732	52216.3	57141.7	150772	230005	28165
PA2323	NLKDSEKEFDR	460.897	3	23.0795	9837.43	7805.5	13906.2	12093.6	53819.2	14229.8
PA2323	ETVSALMASGK	547.282	2	50.2633	54613.2	31836.9	38048.7	48426.9	75998.9	20944.8
PA2323	PLLEAFR	423.248	2	56.0633	3039.85	7786.69	38449.6	42352.9	272455	152054
PA2323	VDAFANQVGR	538.778	2	32.4503	6164.09	3506.05	9181.01	51581.5	328676	34332
PA2323	QVILGSTPLLDADAALAALDAAVR	788.776	3	113.538	10664.9	34346.9	47887.8	228123	116039	27887.1
PA2323	FGVLLIR	409.268	2	65.2125	4551.21	16043.5	30791.6	39983.4	228900	1215.74
PA2323	TC[CAM]DYIVDTIEALKELDR	685.342	3	95.7146	1371.75	806.296	29122	170260	53116.5	6044.93
PA2323	TC[CAM]DYIVDTIEALK	770.882	2	84.609	8246.43	12712	92014.1	215984	524331	12699.5
PA2323	VDVFAFIGTHSGASDLK	588.637	3	76.223	4555.28	9967.89	17952.5	61102.2	82916.4	431.477
PA2323	INVNAQC[CAM]QR	551.775	2	20.5095	2673.44	7638.24	12427.9	16024.6	37282.7	1005.53
PA4937	AAPTPGDYQELLEK	766.386	2	59.5181	46668.6	48626.2	77832.8	415066	194442	40839.2
PA4937	VSQLLEHPDSVEAENLR	645.997	3	48.2163	57012	57557	64797.8	347460	209964	52676.8
PA4937	GAIDFETQETR	633.802	2	42.9014	55523.6	53655	66976.1	334463	191333	69683.6
PA4937	GAYAPVDKLDLIR	477.605	3	58.2487	64736.9	58117.3	71743.4	467159	128263	97191.8
PA4937	DGQLIYTR	483.256	2	37.9586	84103	69778.4	118601	361005	233648	101540
PA4937	LFVAIADVSHYVK	487.942	3	70.6589	28337.9	19881.2	31345.8	212309	73702.6	33103.3
PA4937	SQLLDEFGLAGEEPEEALR	701.68	3	79.565	50541.3	48296.6	57086	250019	133537	70506.2
PA4937	GASVPEVDLEPALASPDAAVVPR	754.065	3	70.7733	18206.4	19838.7	15265.9	131667	54522.2	22914.2
PA4937	ADWQNLDPEAAR	693.326	2	54.133	51379.7	44939.9	50744.3	350260	199238	67381.5
PA4937	SQLLDEFGLAGEEPEEALRR	753.713	3	73.4059	18043.6	13169.2	9335.36	86396.6	21606	17954.3
PA4937	DFDDAVYAEAK	622.278	2	53.1367	34532.4	23968.7	34364.3	274009	194880	34270.5
PA4937	IQQEVLIPPGK	611.364	2	45.3314	43035.6	13499.6	1554.35	159885	5744.09	40353
PA4937	QALLAEAR	436.253	2	33.2483	156402	38657.7	34670	110288	153752	39455.1
PA4937	KGASVPEVDLEPALASPDAAVVPR	796.764	3	64.4764	49318.5	34108.3	45483.6	280254	174879	45025.9
PA1777	VNAVGYGESRPVADNATAEGR	711.682	3	32.285	1.04257e+07	1.25517e+07	1.08231e+07	3.3114e+07	1.30687e+06	1.8317e+07
PA1777	VLVNEYGVEGGR	646.336	2	42.4924	38092.1	80935.8	131773	5.5381e+06	4.14062e+06	97595.1
PA1777	AAPAPEPVADVC[CAM]SDSDNDGVC[CAM]DNVDK	906.382	3	44.521	5256.72	6731.64	212120	539148	935938	6659.53
PA1777	C[CAM]PDTPANVTVDANGC[CAM]PAVAEVVR	804.714	3	57.9152	109504	162401	827324	2.51682e+06	3.22992e+06	188161
PA1777	ANAVRDVLVNEYGVEGGR	639.997	3	52.4623	233668	152725	5361.48	10776.4	78221.7	2.35424e+06
PA1777	NAVGYGESRPVADNATAEGR	678.659	3	28.7747	13531.5	30523.1	17488.4	220645	679773	66169.7
PA1777	QGQNSVEIEAFGKRYFTDSVR	608.555	4	65.5	42027.6	15037	38411.7	7911.8	163149	634687
PA1777	VNAVGYGESR	526.262	2	25.1348	27620.5	39775.8	396246	412272	809361	36456.9
PA1777	RANAVRDVLVNEYGVEGGR	519.275	4	47.3858	162544	92514.5	28800.4	4288.91	6350.41	1.11548e+06
PA1777	ASLDGQYGLEK	590.796	2	40.3674	32486.9	57204.1	133630	179006	143163	45517
PA1777	VKENSYADIKNLADFMK	497.255	4	66.5945	106135	49151.1	4920.24	31656.7	4760.13	189090
PA1777	YFTDSVR	444.217	2	34.9917	74708	109560	117059	158197	124193	107472
PA1777	AVGYGESRPVADNATAEGR	640.645	3	27.7329	45865.1	881.216	80054.1	283252	337140	57411.6
PA1777	DVLVNEYGVEGGRVNAVGYGESRPVADNATAEGR	880.932	4	55.0096	6388.79	3080.94	4339.64	7525.87	5386.8	157630
PA1777	KENSYADIK	534.272	2	23.8817	19279.3	19126.3	17661.6	45808.8	24227.7	14432
PA1777	YYFTENFFAK	665.311	2	76.1514	13281	27270.1	45709.7	93851.2	26104.9	14655.1
PA1777	QGQNSVEIEAFGKR	521.602	3	43.9497	22665.4	45840	975.076	42377.3	10213.5	44034
PA1777	PVADNATAEGR	550.77	2	14.876	1753.84	2217.06	28326.3	55631.3	102460	4288.13
PA1777	QYPSTSTTVEGH	653.799	2	26.3705	1028.8	6818.4	342.977	28950.7	24583.8	18928.6
PA4740	APAENTVLVNAIK	670.383	2	53.6582	15164.2	40751.5	114657	748578	672383	12217.9
PA4740	IEVGVLGK	407.755	2	46.2113	58668.6	133305	207939	1.13629e+06	1.08864e+06	63630.3
PA4740	ELAAEAGKPAWDWK	524.6	3	55.6865	15702.6	39761.9	44528.5	368259	254653	1896.96
PA4740	VTDVLQEGQEVK	672.854	2	40.8555	24065.4	57395.6	111275	541354	679214	49972.5
PA4740	DGLVHISQISDK	437.902	3	43.412	13570.5	10508.6	43971.2	194898	338628	9924.8
PA4740	DAQLLDTLEGER	680.341	2	66.4345	20057.1	36698.3	94606.1	453602	606016	1199.23
PA4740	IDKVTDVLQEGQEVK	567.64	3	49.422	23687.2	59903.9	53941.7	473585	318090	40677.2
PA4740	DFFPLSVHYQEK	503.917	3	66.25	17011	34642.6	48725.1	511764	283361	11246.5
PA4740	DVFGLLEYR	556.293	2	82.524	29851.7	64093.7	254204	1.11256e+06	850099	44450
PA4740	DGLVHISQISDKR	489.935	3	40.3596	8452.57	24353.8	16806.7	86551	132379	25189.2
PA4740	VFGLLEYR	498.779	2	70.3043	6152.67	13977.3	19215.1	416480	365843	8450.91
PA4740	DVAAAEASGV	445.217	2	39.1608	13625.1	6519.94	12837.7	81497.6	93810.9	9439.25
PA4740	LSIKDVAAAEASGV	665.864	2	62.7095	16601.4	36103.3	16205	166891	40653.7	24185.3
PA4740	QFQFGQSTVTLETGR	849.926	2	63.0292	6815.95	17727.3	14644.5	472560	329534	6321.85
PA4740	ASIDIEDDGSVK	624.801	2	41.4836	20967.5	54209.8	141401	971682	949973	26139.7
PA4740	DQAVALFAGEEEGKFPASEVK	741.371	3	64.1845	8026.53	20997.3	33055.4	208113	340983	23949.7
PA4740	LNILGQMNQVIAKPR	565.663	3	68.9325	7530.6	8905.75	7010.5	63420.6	28359.4	8375.33
PA4740	GETQALVVATLGTAR	743.915	2	64.0251	18678.7	54830.7	96293.6	361599	584017	869.54
PA4740	RIDKVTDVLQEGQEVK	619.674	3	46.5315	13827.6	14997.8	39644.9	14561.9	5985.35	30273.6
PA4740	LGELRDQAVALFAGEEEGKFPASEVK	698.363	4	71.2373	2908.11	8166.42	2178.35	33837.2	1101.49	5234.56
PA4740	INGITEEIMEIALGQALEAR	724.384	3	112.092	1436.58	1983.35	7765.92	90342.2	16726.1	12658
PA1770	YIGIC[CAM]GQGPSDHPDLAR	619.297	3	45.1703	57492.2	109776	126883	640883	551977	66201.1
PA1770	LLANAIAAC[CAM]NK	579.819	2	40.5611	54898.1	106666	133885	593834	500838	54630
PA1770	IHAALDALDVDDVNALAK	621.999	3	65.9477	39508.3	63540.8	208252	828954	742022	36472.8
PA1770	SNEYANLIGGK	583.296	2	48.7684	36530	71548	78861.5	385680	413095	19472.9
PA1770	LGVHDVEHVGGK	416.223	3	29.3667	30380	34787	47064.2	222111	216087	78343.3
PA1770	LEFIINR	452.766	2	59.2965	99518.4	199902	223944	1.11475e+06	898955	82737.4
PA1770	EVFASLFNDR	599.299	2	71.3463	77739.2	164124	228170	823633	746446	56634.7
PA1770	FALSDAEVTELAK	697.364	2	65.9724	72840	135074	182341	821534	757780	87427.3
PA1770	ALLNFAGLPADIK	671.89	2	78.8544	1124.91	53801.2	237477	783482	913013	15795.6
PA1770	YISESFR	451.224	2	33.7267	13359.1	34535.4	118339	471647	472971	12663
PA1770	LVALSAGVQR	507.309	2	41.1661	21766	54646.5	217842	974366	871489	16295.8
PA1770	DC[CAM]FELEC[CAM]R	564.726	2	45.5831	11942.5	24574.4	96001	406245	481180	2513.05
PA1770	DFLEQSGLNDR	647.307	2	53.397	28871.8	16210.3	79757.6	285056	443612	10914.9
PA1770	VEYVVSLDK	526.287	2	49.6276	16608.8	39179.7	73126.3	421141	498163	18040.4
PA1770	LYIVQARPETVK	472.945	3	40.5828	9189.89	11835.4	109424	518026	494861	7558.79
PA1770	ALLNFAGLPADIKESVEK	639.023	3	78.6135	12773.1	25426.5	17278.1	95607.4	30208.2	8198.37
PA1770	VFASLFNDR	534.777	2	65.5973	6577.64	5611.48	13028.1	217187	274799	9625.43
PA1770	ALLNFAGLPADIKESVEKR	518.544	4	75.1057	31510.1	66412	364.755	77077.6	4781.74	47420.4
PA1770	LVEGISTLAAAFWPK	801.948	2	99.7506	1659.14	5061.85	601.276	46533.3	76091	5137.98
PA0588	YVEFIGK	428.234	2	46.8298	15428.6	41548.5	66546.9	530278	541803	15010
PA0588	KLEEYPQNDADAYSYSGALC[CAM]R	817.369	3	49.8077	46313.6	78113.6	65778.3	426685	398114	78557.9
PA0588	LLVNSSLAHAHC[CAM]APDTLK	649.675	3	39.5351	4137.38	20782.5	18522	153047	129497	6531.7
PA0588	AALNEELEKIEKPAGISNPK	538.547	4	53.1869	4330.72	26336.6	23631.4	245087	96326.5	8034.75
PA0588	NEIVNFVLR	552.314	2	71.736	10462.6	27820.4	84769.5	684601	711806	29747.9
PA0588	QILYLLGPVGGGK	657.893	2	75.8901	1555.3	26102.7	40143.2	316161	338682	3242.75
PA0588	LNEFGGDISQFR	461.561	3	56.0013	11314.7	21210.6	37056	107491	129317	25281.4
PA0588	LSQFSVLSR	518.793	2	52.1429	3804.62	445.505	7586.11	146140	248278	9467.56
PA0588	TEPGDENNQDISALVGK	893.926	2	51.2244	10605.4	18093.1	15587.9	130876	135008	20685.8
PA0588	KQILYLLGPVGGGK	481.629	3	64.8513	25081.4	68427.9	108447	408137	459351	16406.9
PA0588	EIQTAYLESYSEYGQNIFDR	809.376	3	79.3289	9379.74	11752.7	33654.5	275202	178740	17045.5
PA0588	MLSQFSVLSR	584.313	2	62.8652	22535.5	794.403	24460.1	148345	60692.6	18427.2
PA0588	QEEYSLQEYLDLC[CAM]K	909.417	2	69.9153	874.767	10771.8	20835.3	126568	153644	999.934
PA0588	DFRNEIVNFVLR	507.944	3	89.3811	3515.51	25597.3	6834.28	259716	22347.9	22607.4
PA0588	GSPVFESPLGLFNPDEDGAILEEDYGIPR	1045.17	3	102.401	2432.55	358.801	8719.82	214504	12082.5	11276.6
PA1787	LQPGITLR	449.279	2	44.2579	51875.2	106971	205235	656760	1.00732e+06	40668.2
PA1787	VQTGSTVVSTSTR	661.849	2	24.4939	62163.4	97294.6	111398	362222	600874	38307
PA1787	DGIEPVQPGSVGPLK	746.904	2	53.7915	70824.1	106066	153981	601837	1.07005e+06	44816.1
PA1787	AAQGVVPQPLNAEQTAGLVELLK	782.772	3	85.8415	340.267	3183.92	34408.5	137133	255303	3464.92
PA1787	GFPVAYVGDVVGTGSSR	834.423	2	70.8933	1436.58	52447.7	87519.4	346337	516090	19324.9
PA1787	AC[CAM]GLPEGQGVRPGTYC[CAM]EPK	692.659	3	37.7273	28684.7	54050.2	60203.2	242796	391861	21370
PA1787	VPPGVDEAAYVK	622.83	2	41.8554	27912.9	34678.8	32871.9	61069	109782	14429
PA1787	DLVHAIPYYAIQQGLLTVEK	757.751	3	95.83	1557.39	489.788	29169.7	237628	149133	769.42
PA1787	AGGFC[CAM]FGTK	472.718	2	45.7917	55524.5	88187	112598	254421	457605	20881.6
PA1787	GGVSLRPGDGIIHSWLNR	484.264	4	66.8488	13207.8	48499.1	1681.02	317596	212187	11267.9
PA1787	MDAHQLTEEGYYGIYGK	658.968	3	58.7559	14934.9	11174.8	18793.1	62530.9	67329.2	11309
PA1787	YLSFDQIAEFR	694.846	2	79.019	39188.7	68135	100731	181124	395106	30336.5
PA1787	MLLPDTVGTGGDSHTR	552.939	3	47.4761	126411	111972	27013.3	80240	136130	96325.7
PA1787	LSFDQIAEFR	613.314	2	69.6656	2617.07	4133.08	8335.83	15347.3	115763	5150.81
PA1787	SVLQSWADGEWFK	776.875	2	86.5684	8272.3	20034.5	31613.6	224889	178867	10048.1
PA1787	LGDATDVFLASAELAAVSSILGK	750.074	3	123.427	1515.95	5474.55	7801.17	50325.2	24903.4	4897.47
PA2397	DLEDELQK	495.243	2	43.6904	145812	332148	348363	1.53776e+06	1.09692e+06	83667.6
PA2397	YSPPAVEGSEPFHLGPINLR	727.376	3	72.8487	176424	380866	274219	1.29289e+06	483929	186310
PA2397	VFYTELLPDLKR	498.617	3	71.8572	325933	668175	344032	1.87369e+06	620856	294394
PA2397	FSSPEPHLLLSEQEAPDKTVDSLELR	735.126	4	66.5848	141145	374153	161051	1.01767e+06	337754	161438
PA2397	LLLSEQEAPDKTVDSLELR	719.386	3	62.7171	20147.8	35030.4	149196	541911	344025	21836.8
PA2397	QASLQNATQYLQR	507.599	3	53.1763	157764	300549	198919	712730	504529	115518
PA2397	VFYTELLPDLK	669.371	2	81.4406	34903.8	90867.4	225288	703987	649732	32618.6
PA2397	DLEDELQKHYTAIASGAK	498.004	4	63.818	69609.4	126148	5147.25	25626.7	4698.55	67388.7
PA2397	LLLGLYRPQSGEILLNGEPVSAETR	909.168	3	76.1499	3553.53	8823.7	84410	687555	313207	23034.3
PA2397	LLLSEQEAPDK	621.832	2	36.8993	2194.15	23876.5	40704.3	118380	180961	2245.66
PA2397	VSVMDGNFSTTDLSTGQR	638.967	3	57.4296	21134.2	31044.6	5445.89	47588.4	32190	13799.2
PA2397	RVFYTELLPDLKR	550.651	3	64.7575	59412.1	153072	25350.2	129953	10790.6	69603.1
PA2397	RVFYTELLPDLK	498.617	3	72.5361	7820.27	14884	28694.5	96060.8	51835.2	5907.09
PA2397	FSSPEPHLLLSEQEAPDK	675.337	3	53.3039	2123.89	1718.1	58465.5	200135	247412	10030.2
PA2397	ISETANNIR	509.27	2	21.9219	7366.35	13045.1	24783.2	56984.2	74428.9	5023.37
PA2397	YFEMADQLIR	643.316	2	69.6225	13309.3	13136.7	4062.64	59055.7	42336.9	22663.3
PA2397	GPLEQVVTILPIVSR	540.994	3	89.1728	1750.83	3290.84	31535.6	74950.3	100743	967.348
PA2397	HYTAIASGAK	509.769	2	15.9443	571.6	1102.56	2585.61	5472.03	5246.77	695.929
PA2397	ELLALLRPFR	409.924	3	78.2162	4522.58	3605.35	19039.7	64412.4	59813	6525.13
PA4735	ASAETPAKPWNIVLR	551.642	3	61.2381	36329.1	69563.5	47346.6	170795	145776	38625.9
PA4735	FIINEDR	453.738	2	42.0177	47130.8	93458.7	72599	263770	233643	39564.9
PA4735	KAPAPKPAENTDPAAAPTDAAK	533.78	4	19.6492	20843.9	45271.7	19789.2	114824	84092.9	19857.2
PA4735	GQLNLASLFR	559.819	2	81.7687	26174.1	49532.8	51402.1	243582	154236	21585.8
PA4735	EAVIASWAK	487.769	2	51.8436	3100.59	40319.1	44919	114269	129132	9194.69
PA4735	VDSPDAVDLPVK	627.832	2	53.1284	24935.3	17468.8	23945	104134	145404	11545.6
PA4735	VAQAYISPFIR	632.856	2	64.9686	33878.9	57236	33804.9	109340	134087	19269.1
PA4735	HEDSLSIQSVSFEEPYAR	698.664	3	61.6315	9486.61	28157.6	23088.6	123179	107344	13101.1
PA4735	YAPVTIAGELDPFDPLK	923.485	2	89.1297	17743.2	13336.5	23973.2	96312.9	70883.6	4365.51
PA4735	LTLNGLAYR	510.795	2	56.023	22725.5	46297.4	47283.9	146891	124891	14242.2
PA4735	QPATEVPLEVGPLDLDLQNVDSLGK	883.132	3	86.783	580888	16068.4	33761.2	70320.5	41950.7	17304.6
PA4735	STNVSELIIPQPASSSGK	907.978	2	57.6151	18469.4	94104.8	2914.44	133409	114419	39213.4
PA4735	TAEIDKAASDSPQQLADTAK	687.343	3	39.3459	16272.7	39169.9	14414.7	87345.9	45616.4	23900.9
PA4735	DNAPLVLENGVVSLSSDYR	683.348	3	81.1101	2976.05	9267.69	1199.6	40318.9	57020.6	2939.68
PA4735	PAENTDPAAAPTDAAK	770.368	2	27.7766	506.102	816.404	930.793	14952.4	28248	604.231
PA0077	SGGSSDFLYEGLK	680.325	2	60.3353	14624.1	31891.9	63270	90040.6	144531	5667.9
PA0077	LDQDLVEDLRR	457.912	3	53.7229	14800.4	40753.9	41479.4	114548	81230.1	26466.4
PA0077	LGSLVGQEEEGAR	672.841	2	42.291	55982.7	116536	111545	279720	226131	25924.4
PA0077	LGINPGVLHTFQR	484.609	3	60.8667	32295.3	107921	78348.2	225538	159140	58744.8
PA0077	LLDQSDLER	544.783	2	40.7347	42958.9	105634	96318.7	284879	214123	52747.5
PA0077	LYFQDYLR	559.287	2	69.6331	22421.8	56198.6	80829	209644	92961.1	22338.2
PA0077	ASSAFNPFK	484.745	2	53.5639	18945.2	67401.2	57772.2	185447	102631	22071.4
PA0077	IQELYQQLGVR	673.875	2	56.6879	10796.5	32880.2	91220	209643	162759	33699
PA0077	SGKPLTDPLSGFFTYR	595.977	3	77.9896	7656.82	18620	33192.6	113107	44120.2	1397.17
PA0077	QYLQPYVDTSASTWR	605.628	3	61.3544	5752.8	18831	3311.06	32733	28378.7	9218.96
PA0077	LLIAVFAPR	500.321	2	76.9032	20299.8	45859.8	47250.2	151564	58640.2	21062.9
PA0077	ANQSYIAAVDQR	668.336	2	44.8318	2494.59	10381.5	49078.9	82691.2	118843	13661.5
PA0077	AAWLGFLDLLK	623.863	2	110.181	4033.94	3267.78	12764.8	74208.7	529.987	1519.99
PA0077	NQLNAAWISDVVSVYR	612.32	3	89.1265	4596.33	318.534	8005.13	38541	712.281	3979.1
PA0077	DLVYGFPQQFAALR	812.928	2	84.6384	2108.74	9300.31	37361.5	95491.9	51549.6	1529.35
PA0077	SAEGPLAVFDSEFALLEQR	693.685	3	100.71	921.899	4078.08	6090.29	45926.1	7904.9	4741.4
PA4277	LVETLDSYIPEPVR	815.938	2	70.4828	786580	1.07594e+06	1.65083e+06	6.87625e+06	7.49846e+06	650740
PA4277	VQEEVEIVGIK	621.851	2	53.7375	240491	397534	840814	3.73353e+06	4.0977e+06	210210
PA4277	TTLTAALTK	460.277	2	42.4511	589593	922694	1.42447e+06	5.45073e+06	5.49818e+06	577012
PA4277	DDNGIGVSAVQK	601.804	2	34.2087	58317.7	57501.5	226463	670159	1.36546e+06	19046
PA4277	HYAHVDC[CAM]PGHADYVK	442.952	4	24.1196	115892	195720	317707	1.58193e+06	475359	107257
PA4277	VC[CAM]SDTWGGSAR	598.262	2	28.8886	201949	256582	540933	434081	751223	159285
PA4277	QVGVPYIVVFLNK	738.435	2	91.3912	62586	90032.5	1691.61	1.37919e+06	625415	69649.7
PA4277	GQVLAKPGTIKPH	449.27	3	23.2656	2809.61	9963.78	41751.5	63537.7	81900.2	6552.7
PA4277	IVVFLNK	416.768	2	55.9194	479.256	73605.6	7438	386925	799361	15919.2
PA4277	TVGAGVVAK	401.245	2	26.302	9213.11	41500.5	86642.8	303150	324195	7884.01
PA4277	VETLDSYIPEPVR	759.396	2	64.0579	1651	818.198	6728.69	46234.4	298176	3374.98
PA4277	FEC[CAM]EVYVLSKEEGGR	601.286	3	52.7541	45625.1	142288	16362.9	124396	42953.5	31068.6
PA4277	TTC[CAM]TGVEMFRK	443.881	3	37.4021	21422.2	12367.1	7339.26	40094.2	8115.21	14523.4
PA4277	TTC[CAM]TGVEMFR	601.271	2	52.7851	1740.98	30690.4	69763.9	254096	228165	2650.44
PA4277	AIDQPFLMPIEDVFSISGR	712.366	3	105.138	6814.26	7018.78	7311.35	107517	23003.5	6759.1
PA4277	EHILLSR	434.256	2	28.4939	9196.42	4742.44	34745.8	106910	165218	16266.6
PA4277	MVVTLIAPIAMEDGLR	864.973	2	88.315	4344.22	9754.6	4442.31	96818.7	44058.5	4320.21
PA4277	VPYIVVFLNK	596.36	2	80.8563	1138.48	5478.54	303.705	13179.6	109601	2481.92
PA5040	IALDLPGVQNK	584.34	2	60.1017	234634	267786	251097	793565	589525	263032
PA5040	LGNVLLVAPADEIAAR	811.467	2	70.4281	248335	282994	306937	862001	723460	308170
PA5040	LSLNFQDIDVR	660.351	2	71.8647	117007	160683	158755	503643	328756	113547
PA5040	LQFDEPVAAPR	621.828	2	51.0068	106298	134665	120239	472769	392138	145848
PA5040	ADLEKLDVAALPGDRVELK	513.789	4	60.084	95936.9	114938	21715.5	11582.2	20822.6	148489
PA5040	ELIQVNYAK	539.301	2	46.5196	13046.4	21512.6	62786.4	122358	220816	12832.1
PA5040	ASPAPASYAQPIKPK	509.284	3	32.0462	5604.04	32959.8	44545.5	121975	150301	5040.62
PA5040	DFATPVQFVNASAQSDR	618.299	3	67.468	46251.9	79450.1	103309	308164	272558	34363.3
PA5040	VEGNNLFVVVGNSPAGASVASAAPVK	818.771	3	71.7622	26039.5	44752.4	31648.9	2537.57	164044	28558
PA5040	KLGNVLLVAPADEIAAR	584.012	3	63.3822	93732.7	110938	44765.2	179991	107853	140892
PA5040	LFQSVTSDGGQEGK	726.852	2	36.4182	13441.7	20690.5	73994.9	143667	268325	13967.2
PA5040	LQNVPWDQALDLVLK	876.488	2	96.0259	32083	53069	39430	226457	96755.7	68856.1
PA5040	LDVAALPGDRVELK	748.428	2	55.0595	4321.96	9507.83	37120.8	177802	121262	3817.38
PA5040	TNSIIAYQPQER	710.365	2	43.7889	8541.06	16266.5	68883.1	146936	287837	9087.57
PA5040	TSITIEPSGLYDYLVYQTDNR	816.736	3	89.7474	14258.9	22952.2	21577.8	136414	39227.7	16275.5
PA5040	IRLDFAK	431.761	2	40.5962	13981.5	41657.8	12578	91672.9	79848.2	24340.5
PA5040	LDVKDFATPVQFVNASAQSDR	770.057	3	72.2424	48769.2	57854.9	4512.41	20572.5	6066.29	61773.7
PA5040	LIINLTALSSYTTR	783.448	2	83.9728	10424.3	15163.6	26787.5	52155	39887	43109.1
PA0903	LDEALALAQR	550.309	2	51.7674	173958	19136.9	54710.2	238422	314535	5171.53
PA0903	ALLALVDQLK	542.342	2	76.4726	20011.1	32000.6	78929.7	330933	332237	14306.4
PA0903	ILEQDLAELQGSVIPGNVVFK	757.086	3	86.4834	7726.87	17993.4	25886.1	154118	144826	22575.4
PA0903	ASAEAIGC[CAM]ANDDAPSLK	845.391	2	40.8428	38110.7	20687.6	27956.9	130902	159465	9093.58
PA0903	AVILLGGELDGK	592.848	2	65.2212	13125.1	3472.96	44384	282248	368993	1505.42
PA0903	FDFSHFEAIK	414.205	3	67.7629	4074.68	977.191	15569.5	68148.9	72981.6	850.577
PA0903	VLKTEEEQFAK	441.238	3	33.7743	23726.7	23353.6	16767.2	91124.2	48293.6	17887.9
PA0903	AASAAGDDLSAAAVEIK	780.399	2	50.8819	7115.87	6420.02	49809.4	169026	272349	8730.65
PA0903	HNDLENVGYTAR	463.557	3	33.3062	65391	85759.3	47877.4	252224	254242	26078.4
PA0903	SC[CAM]SFLIADGVLPSNEGR	911.444	2	72.6022	2748.86	23225.9	23286.2	161323	190518	2294.41
PA0903	NTEVETEETDIDTAK	847.884	2	36.297	5310.82	8476.78	14977.9	97556	128888	7352.31
PA0903	ALEDIVNAEIRR	466.928	3	60.8834	20674.1	26214.9	5401.51	80023.9	3915.33	19671.3
PA0903	GNLSVGGAVK	451.259	2	29.624	14075.7	9854.84	24546.7	73720.8	105446	11228.3
PA0903	ELTIDEDGFER	662.307	2	56.5156	10526.4	14186.7	37191.8	218595	266807	9469.57
PA0903	ALEDIVNAEIR	621.838	2	60.6308	49891.3	18307.9	61822.7	199309	387011	8901.62
PA0903	DNLLDKLGALLER	490.616	3	95.7945	963.454	5994.1	3690.6	67158	3398.03	5499.63
PA0903	AEVDASVR	423.719	2	19.309	306378	338172	250844	12890	7741.8	246094
PA0903	DAIHYAWEFLTGEK	560.607	3	93.3259	1592.1	3866.67	1939.29	65533.2	8670.79	2741.05
PA1805	LLGVQAPEVPSLESLKPK	635.707	3	70.4305	176670	387176	321309	596947	720756	164804
PA1805	VKQEDLEALYQK	488.596	3	45.4873	66055.8	171614	177059	375729	403150	72659.2
PA1805	GVYDPAFEEALYALK	843.425	2	86.0701	72301.7	160433	155177	386036	303035	104385
PA1805	AGLAGTGFVTDNELQSFAR	651.994	3	73.5177	59823.2	116586	92628.7	221999	293425	65435.7
PA1805	EFSQDIGSAATGGDLGYAGR	657.973	3	55.4772	70461.1	160111	109387	249444	354085	83695
PA1805	LLQAVFR	423.763	2	54.7967	192596	424363	328707	697766	492983	213642
PA1805	EQPLEQVAANIR	684.367	2	58.8589	154556	381440	265693	656962	878584	165381
PA1805	TLLLQAAK	429.276	2	44.771	85237.8	198155	292141	388387	692838	39607
PA1805	GEALIAELR	486.28	2	57.2815	38952.6	147618	143523	332528	564252	53973.7
PA1805	GEDFAALAK	461.237	2	46.3039	77610.9	184318	218886	479208	554372	70760.9
PA1805	LNGVSEPEEAISDDEK	866.4	2	43.3558	40463.5	94444.6	130575	292211	389388	35218
PA1805	DKPSFSGVTLANGDYVVIR	680.025	3	67.7101	21107.7	83580	45365.5	298110	234550	63997.7
PA1805	FNADRFDQVIR	460.905	3	51.5805	78911.3	142826	117612	441688	153437	95366.4
PA1086	LDFDGTNFTAR	628.799	2	58.3209	248259	303950	514431	247684	219355	59588.6
PA1086	GASDIETTLK	517.772	2	36.5227	242860	294218	309819	162877	138814	72664
PA1086	QLGQGLDLAGK	550.309	2	48.1993	98543.7	123896	160470	98080.4	8457.04	19395.6
PA1086	FFSALQTAAQNPSSTEAR	642.65	3	54.8501	174651	224387	260425	128343	108355	41835.7
PA1086	AGANLFGDINDPDITALR	624.987	3	77.8053	189668	176136	210876	111914	82371	71860.4
PA1086	ASADASQTVLK	545.791	2	25.938	193013	197630	202922	78107.2	91305	88086.6
PA1086	SLFDTLIGAFR	620.34	2	102.348	349829	380701	328870	223437	77059	308368
PA1086	DTVLDSSYNK	571.272	2	34.0935	49928.1	75123.9	304518	168608	149254	5697.28
PA1086	LGQLALTFADTVNK	745.914	2	71.9224	61155.5	87002.3	375528	181117	105054	39736.6
PA1086	NASQLAFAGSAR	596.807	2	40.7642	292975	345746	332080	186889	136458	91944.5
PA1086	NALNLNALQTKPTVGGTDSTGSTYNDAYGGLVER	875.184	4	64.4469	59505.4	71017	126765	53406.2	50132.9	19730.8
PA1086	TFNTLYDQLDK	679.335	2	65.9815	4582.91	19979.3	208241	92278.6	106355	25096.9
PA1086	SAGAVPNDLLDAR	649.839	2	52.7162	60196.9	15879.6	527663	239645	270097	38651.3
PA1086	SAGAVPNDLLDARDEAVRK	500.016	4	46.174	74976.9	97347.3	15153.6	91654.5	6109.74	31524.5
PA1086	EAVLAQAQGLSK	405.563	3	42.5458	37658.9	37153.8	80471.4	51122.3	29882.4	905.043
PA1086	RLASDFLTGQLR	459.593	3	58.0835	238103	216042	41609.3	2832.4	5016.28	139564
PA2393	NVTAELITR	508.79	2	45.2233	517697	1.12467e+06	837114	2.34383e+06	2.25791e+06	787028
PA2393	ELVDAIDYTVK	633.335	2	59.6286	105166	290114	584464	1.09869e+06	1.31755e+06	126178
PA2393	ILSFDSR	419.227	2	46.4197	539640	1.24628e+06	976984	2.27914e+06	1.74582e+06	702154
PA2393	DFPNQVGIAYSPEDFRR	670.994	3	62.5594	164045	526530	423155	923971	819138	158171
PA2393	LWGGNFLR	481.764	2	68.0992	386129	936045	810155	1.92728e+06	653886	550183
PA2393	TFGPSEAGYPR	591.283	2	40.5831	168307	413406	788160	1.73637e+06	1.97874e+06	84283.2
PA2393	FGEYASALYGILEEEPK	639.316	3	88.617	54476.5	184340	231045	659727	400209	110082
PA2393	ITIPPDFGTEGNEFDKDGPNQLDLVK	953.806	3	72.0485	62783.9	148641	89678.8	381822	232502	89491.1
PA2393	VGIDHVGISSDFNDGGGVDGWK	744.35	3	63.9463	38402.1	66250.3	203134	375282	544139	16705
PA2393	DSGGVIQVVGFPAYLRPLSKPTLDK	665.122	4	76.6537	883.269	3075.06	40613	312504	96408.1	14055.5
PA2393	GYSDADIAK	470.225	2	26.6366	19172.4	52594.4	54228.3	71766.8	105255	31059.5
PA2393	FNDTADALGGLSPLGK	788.404	2	69.8503	359.096	1907.02	34785.1	76240.5	151451	1713.88
PA2393	AGLKELVDAIDYTVK	545.638	3	81.6008	103571	234887	25598	115749	10430.4	132454
PA2393	AGLKELVDAIDYTVKK	588.336	3	76.7178	68566.4	165953	836.893	76745.2	5507.32	109536
PA2393	VGIDHVGISSDFNDGGGVDGWKDVSEIR	733.353	4	67.9026	25743.3	109559	32642.3	376931	81669.3	111196
PA2393	DFPNQVGIAYSPEDFR	618.96	3	70.5429	11420.4	22990.4	75451.7	138104	180947	10825.1
PA2393	LNDLGVIIDVSQMSTK	866.961	2	82.5639	12723	26018.5	20829	73564.9	23046.4	9063.8
PA1156	NLYDGVAEK	504.753	2	36.5165	19036	215718	275355	248719	399895	150352
PA1156	ENPQASAPQAADSSQDLAATAPGQLR	865.42	3	46.7983	9985.05	36446.1	15036.8	108586	178487	34072.4
PA1156	FAGGLGNDWTPVR	695.349	2	61.878	71170.6	104950	94177.3	365005	498771	48218.3
PA1156	NAGAASDVAQPHPSIR	530.938	3	27.6691	45524.5	67952.6	58284.7	316722	513493	33875.3
PA1156	SQGVVPFLK	487.787	2	60.301	88343.3	136511	99102	423333	545985	61662.9
PA1156	GAEFELVDAK	539.774	2	52.8866	41256.8	78781.4	30095.1	452001	451512	46489.9
PA1156	EPNYSYVTAR	600.288	2	38.0304	26506.6	55527.7	88302.5	323625	680553	20973.4
PA1156	YEYYEALASYGK	728.835	2	59.3964	111306	53157.4	48373.8	207226	366836	6448.09
PA1156	VVNDTAVAVNQGGK	457.912	3	26.1031	24102.1	45879.7	36206.3	137544	273879	36013.5
PA1156	SNLSGEFTVINPYLVR	603.656	3	78.6671	20776.3	27775.1	31831.9	82235.2	197477	19010.8
PA1156	LNAVSAGGNDGLQAAPAAEPK	651.001	3	38.4796	6698.13	16279.8	3852.54	29110.4	66898.3	62220
PA1156	LNTIISEAC[CAM]EGLAEVDGALIER	791.737	3	99.5433	12754.5	28742	24060.8	190317	215742	18107.9
PA1156	DQQFTYLGLQTLYDR	620.976	3	79.5247	1630.58	2092.07	7000.93	43148.7	103505	5705.11
PA1156	LAVEGGTAAASSR	595.312	2	30.014	731.387	7373.77	4085.31	25747.3	137819	18913.5
PA1156	AFLAVEGGTAAASSR	704.365	2	46.8354	5264.4	72784.9	172261	375376	622730	691.497
PA1156	KNAGAASDVAQPHPSIR	573.636	3	22.9964	4336.95	5922.65	3381.49	24529.4	36895.6	21347.8
PA1156	VVNDTAVAVNQGGKR	509.946	3	22.0262	18562.3	28841.1	2237.32	17550	4924.14	12164.6
PA1596	EDVVTHLGTIAK	428.238	3	47.6125	4634.37	13678.4	16954.9	230465	345492	14695.7
PA1596	EFHGEEADKPAEPEWETVNR	593.271	4	44.2343	1278.06	28466.8	1914.46	185831	225373	9227.86
PA1596	VPDSKPIFEINPQHPLIEK	551.055	4	64.1778	2698.22	4936.99	21464.7	250035	259662	6657.82
PA1596	YSDHIALPIELPK	499.277	3	67.8778	9055.45	8056.48	45024.1	315265	294963	16700.4
PA1596	AEVKDEEYQEFYK	559.926	3	47.4297	4929.76	5467.66	21986.3	146574	168804	13193.6
PA1596	ELISNASDAADK	617.302	2	28.0349	36455.3	35979	20319	127682	279676	30199.9
PA1596	ELISNASDAADKLR	501.598	3	41.577	54972.6	63848.1	38247.5	309185	249366	41355.5
PA1596	AGQPASEGVHWSSK	480.9	3	25.3876	2847.09	5676.24	12080.1	66016	206452	5502.35
PA1596	FEALANPELLEGGAELK	900.973	2	72.832	17661.4	33273.3	43199.7	356396	345502	32194.7
PA1596	GVVDSNDLSLNVSR	737.878	2	56.1726	2647.67	84360.2	49795.1	371590	354571	39803.3
PA1596	GDLDLGSLDSEEDKKAQEEVAK	594.791	4	48.8199	5858.8	6696.56	7149.74	98830.1	83143.6	4426.21
PA1596	SGTADFLK	419.719	2	41.6849	16322	595.639	19811.1	29464.9	115043	26135.4
PA1596	APFDLYHR	509.759	2	45.8349	8425.41	13650.5	6192.99	130165	106320	7436.96
PA1596	IYYLTGESYSQVK	775.891	2	59.5972	25541.6	3516.11	23933.5	217701	228585	32672.3
PA1596	LEYTSLLYVPGR	705.885	2	72.2774	23685.6	17829	64106.9	429834	405466	10309.4
PA1596	GEGEFDVATIDKPER	554.937	3	46.5955	15302.7	26325.9	23586.5	317521	317627	5152.53
PA1596	FASTGDDSGEQSVALADYIGR	1080	2	65.9782	4149.82	5395.83	6825.02	109306	95386.1	5985.49
PA1596	VLDEQVSEVR	587.309	2	35.8486	40326.6	60690.3	85905.6	483574	567807	83993.5
PA2290	TADGVKPALIAPTK	461.273	3	35.3367	98723.9	269796	204135	657286	483040	218903
PA2290	SDLNLLRPPLTER	508.623	3	59.8851	184124	482959	415722	1.34306e+06	949573	398179
PA2290	EVPAPQGAVEGDHTAPTQAR	677.668	3	29.6991	96435.1	320839	275171	854920	706441	204796
PA2290	LFLPTADAR	502.282	2	54.3222	74133.6	236669	363348	1.31766e+06	750162	174394
PA2290	LIAINADNGK	514.79	2	35.8312	86579.2	261890	292619	685490	603767	170885
PA2290	FDPQIQSPVGFK	681.856	2	59.2038	81226.9	213332	194464	544193	454568	157206
PA2290	TGDLPTADDPLELTNENTPLK	752.041	3	68.4963	32018.6	96294.3	222534	514856	419310	58845.4
PA2290	SDVGAPPAALSEAGK	685.352	2	39.3754	199487	597174	476681	1.48284e+06	1.1992e+06	487745
PA2290	GVSYYDEEQYAR	740.323	2	42.5369	100653	257447	202601	567732	465906	215344
PA2290	LVWNWDSGNPDETEPLAPGK	742.355	3	72.7784	17757.6	70953.3	62731.4	236273	149131	42861.4
PA2290	DGTPIVPIR	484.282	2	46.6821	159089	382593	350307	988275	850470	279148
PA2290	VC[CAM]EDFGVK	477.223	2	35.709	62323.5	190883	214471	549039	529017	123088
PA2290	QITPANVGQLEEAWR	571.297	3	71.7993	65086.4	162196	133451	383769	292117	130319
PA2290	VLALDPDTGAEIWR	519.275	3	72.3936	41997.7	90673	79711.9	218146	168567	65862.2
PA2290	NLVIIGGHVTDNESTNEPSGVIR	807.75	3	57.4826	7055.95	39056.4	60103.1	264352	237464	79609.3
PA2290	FSAGLVALDLNTGK	703.388	2	71.2427	44068.7	170672	205922	665268	378095	87595
PA2290	GAVDLTAGIGPFTPGGYYSTSPAAVTR	876.11	3	78.1455	30747.2	102250	53744.9	375483	188117	149811
PA2290	MGDYIIAYALPR	691.86	2	77.1963	19227.9	43085.3	37323.4	133165	43071.1	23145.5
PA2290	NSPNMWSLASVDEK	789.367	2	65.609	9533.55	10984.8	1918.17	42561.2	20044	3447.09
PA4309	LLLVEQTAQTLAR	728.43	2	68.3615	176474	251523	233216	624330	742374	256824
PA4309	AGESLSSVTR	503.762	2	27.5534	20076.1	70205	87957.6	44731.8	157834	65314.9
PA4309	TLSEVYPQNTPK	688.856	2	37.8855	84188.5	115023	89687.6	293560	410000	119003
PA4309	NAIREDLESYLR	493.591	3	63.294	42910.9	74784.8	50085.2	172856	145169	47418.5
PA4309	EDLESYLR	512.751	2	58.3271	3927.31	4530.8	43391.4	103744	251900	12144.8
PA4309	IATGFSEAELHGHTR	542.606	3	32.2593	74655.2	26143	16148.6	74158.7	74701.1	105221
PA4309	DEFGVLGDAFNQFVER	614.96	3	97.7835	1651.06	9800.74	21088.5	90426.1	77116.2	10878.6
PA2386	ALVVSPGGTPR	527.306	2	35.5657	901286	1.94639e+06	1.61104e+06	6.56435e+06	4.60143e+06	867915
PA2386	FTDLIYSR	507.766	2	52.9083	771488	1.65062e+06	1.47294e+06	5.22336e+06	3.78375e+06	977668
PA2386	ASALKPADDSPFVNEVFAPK	701.697	3	66.1764	567779	1.00791e+06	931997	3.03884e+06	2.316e+06	691718
PA2386	EYHNTNYSVVDTDLIER	689.992	3	55.1397	362697	808844	746740	2.38429e+06	2.06107e+06	307850
PA2386	QLLEPLAEYLGDHEIGR	651.674	3	81.5496	140286	413893	688862	2.6176e+06	1.4358e+06	178837
PA2386	NPTSPYSFVNYLHK	556.279	3	62.5097	2789.68	30732.6	352540	715114	1.04806e+06	6548.98
PA2386	AEEISGSLYQHLKPGTAAR	507.768	4	46.1933	153339	376488	713778	2.71524e+06	2.40318e+06	168265
PA2386	LVDFINLGTFYPC[CAM]R	857.935	2	89.1565	63515.2	369338	479228	1.89982e+06	713414	82318.3
PA2386	AQAQGALEVLFLDK	751.914	2	83.7891	16903.1	146418	227916	1.17894e+06	806842	53085.3
PA2386	MEFNDYLR	544.247	2	59.702	99438.9	201876	180060	555484	328347	40527.9
PA2386	VAIYAQGFSQASHGLSDTLLSVLPVR	910.492	3	89.1781	6428.65	13727.7	32016.4	399942	71777.5	18304.6
PA2386	VDFINLGTFYPC[CAM]R	801.393	2	85.1459	1512.41	4812.17	7817.05	74370.6	195082	1748.86
PA2386	WVASHFQEQSR	687.831	2	33.3709	11221.3	34322.5	25450.3	122303	113968	5211.82
PA2386	IEPMLSAGQVEALR	757.406	2	63.9225	34930.9	31154.8	20576.1	64815.7	59664.2	9666.81
PA2386	QLLEPLAEYLGDHEIGRDYR	597.555	4	77.4378	27608.3	52743	3531.97	78495.1	4086.25	66238.2
PA2386	SQASHGLSDTLLSVLPVR	627.346	3	79.3337	1860.86	2133.04	27890	57269	132618	489.864
PA2386	ALHEHALAS	474.749	2	21.8189	2691.99	2889.69	3497.31	8540.4	10395	1982.1
PA3186	VGAEQLPGEYR	609.809	2	39.5343	3.00923e+06	4.05014e+06	2.3552e+06	2.78945e+06	7.5411e+06	1.0266e+06
PA3186	LTQLWLK	451.279	2	60.4241	1.15091e+06	1.50838e+06	976153	1.14146e+06	2.37742e+06	309707
PA3186	QPGGVDEVDNALVAGIK	841.441	2	64.3568	796507	932561	635437	614702	2.08809e+06	220870
PA3186	GALLPVELIWQPK	732.435	2	92.9988	809054	1.01535e+06	686755	1.11102e+06	1.52858e+06	382159
PA3186	LGYYYSTAK	533.266	2	39.6477	1.36985e+06	1.89168e+06	1.19731e+06	1.24522e+06	2.37308e+06	453217
PA3186	ATNVVDNYQQLGVVYK	905.97	2	58.8087	283208	380983	470780	633414	1.32992e+06	80707.6
PA3186	GPFDARPKDDIGLGIAR	450.246	4	53.0643	114409	151144	3468.84	6662.06	29950.6	31122.3
PA3186	LPVELIWQPK	611.863	2	75.7419	34625.7	52154.4	1287.78	81809.6	423297	36193.6
PA3186	LEYVGEAAANLDGGYDDDKTGR	777.024	3	54.9306	66817.2	127887	169430	318960	973134	29866.5
PA3186	GAEQLPGEYR	560.275	2	35.1243	35685.9	2347.97	79093	57998.9	681857	17132.8
PA3186	TNVVDNYQQLGVVYK	580.637	3	63.3916	609.162	3650.84	3160.84	3255.99	96550.4	10128.9
PA3186	GGVDEVDNALVAGIK	728.886	2	62.9497	45548.5	79541.4	78140.3	99878	231067	28007.8
PA3186	ATNVVDNYQQLGVVYKGPFDARPK	670.603	4	61.3015	149716	308308	8656.2	26087.4	30936.2	67809.6
PA3186	ATEFQFTVTER	664.828	2	61.7301	9884.56	63792	23026.9	62086.3	35497.2	28258.1
PA3186	HGWWVVAQQQVTSHNGDASR	566.524	4	57.9986	11959.3	132183	47054.3	97168	24594.3	24492.2
PA3186	GLSLFANLTVHDK	472.261	3	74.5767	18916.9	34744.5	21808.3	33973.8	14644.9	19906.7
PA3186	AEAFSPNSK	475.733	2	22.1074	50096.2	7166.83	39834.8	29357.4	94499	11028.8
PA3186	IHVNDDVK	470.248	2	19.0787	9025.19	9241.1	9581.33	8294.45	17764.6	20804.8
PA5257	LGAEEEAEEVLR	672.836	2	56.7632	126100	216736	187671	647583	578845	164228
PA5257	AANELERYDEADDLLNR	669.652	3	57.5257	52132.3	93042.7	58015.1	204466	126600	72577.4
PA5257	DLGEGNWPQALR	678.339	2	63.4143	44688.3	94334.4	92913.5	230902	304399	64374.5
PA5257	LLAQLGEVER	564.325	2	52.6061	208080	277733	317634	965817	762442	259426
PA5257	SNQLFQEGLVLLDRR	596.664	3	81.108	30645	52355.3	17447.1	103910	21091.7	44753.9
PA5257	EREPDAQLLVGLTR	532.962	3	61.6917	123709	208218	147649	577438	425633	157652
PA5257	ADPAIVAGYAAQLLR	510.288	3	84.6804	45482.1	90523.1	61173.6	309045	268781	47845.4
PA5257	EHPNDPGLLLTLGR	511.279	3	63.8658	5502.37	25559	126531	174456	334179	11971.4
PA5257	TPGLPVVVAGI	511.816	2	82.4014	21000.6	38148.7	29310.9	110815	128733	32887
PA5257	YDEADDLLNR	612.281	2	48.0686	5004	8407.91	51201.1	300588	340453	11187.7
PA5257	AWVASLQEAGER	658.833	2	53.0627	84194.2	161612	178893	619094	478047	104384
PA5257	SNQLFQEGLVLLDR	544.63	3	87.2408	2266.25	1223.45	9352.66	46439.1	35770.4	4546.73
PA5257	QGFDATLVQLYGQVR	565.634	3	81.0051	15379	24165.4	27182.5	150048	95395	15840.6
PA5257	SAETC[CAM]AELGR	547.251	2	24.518	6997.38	14391.5	13935.7	50835.8	51475.2	3315.49
PA5257	EPDAQLLVGLTR	656.367	2	68.408	10583.9	1585.94	10245.7	97292.4	91522.9	5154.82
PA5016	LKVEGAAPAAEEQPAAAPAQAAAPAAEQKPAAAAPAPAK	901.23	4	37.0352	22864.3	74411.5	240828	1.23942e+06	946190	30557.8
PA5016	VGDEVGTGDLILK	658.359	2	56.6184	118776	217666	477926	2.66992e+06	1.99717e+06	126747
PA5016	ADTPAPVGAPSR	569.796	2	24.7189	65980.6	140074	408890	2.54597e+06	2.12189e+06	71441.3
PA5016	AEAAPAQPEAPKAEAPAPAPSESKPAAPAAASVQDIK	884.457	4	39.7141	3436.74	10445.9	94631.7	527096	261445	3987.51
PA5016	EFGVELSEVK	568.795	2	57.5602	128276	183004	333663	1.73123e+06	1.32542e+06	197271
PA5016	AEAPAPAPSESKPAAPAAASVQDIK	792.08	3	38.058	1159.49	4540.94	171620	641364	1.11637e+06	6475.12
PA5016	AEAAPAQPEAPK	590.304	2	20.2509	4746.56	13374.8	180899	332252	1.05093e+06	430.523
PA5016	VEGAAPAAEEQPAAAPAQAAAPAAEQKPAAAAPAPAK	840.935	4	36.7467	2155.46	5373.71	39253.3	234066	266438	1343.09
PA5016	AEAPAPAPSESKPAAPAAASVQDIKVPDIGSAGK	800.422	4	53.9438	9207.13	9132.9	27752.7	248270	43316.8	818.729
PA5016	VGDTLKEGDEILELEVEGGEQPAEAK	919.122	3	74.8352	3964.91	24263.8	60773.9	639911	163412	15071.1
PA5016	ELPDFNSSLAPSGK	731.365	2	57.6731	702667	13357.9	11422.3	82260.5	103463	42734.9
PA5016	LGELLADIR	500.295	2	68.0451	17173.7	29503.2	86532.1	163776	211309	11264.7
PA5016	SLLQLAAEAADLADK	764.914	2	94.9152	4068.25	12697.3	65717.7	109485	134810	5991.52
PA5016	LTVLPILLK	505.355	2	81.826	19342.4	40465.7	70952.4	202569	223547	21051.9
PA5016	AEAAPAQPEAPKAEAPAPAPSESKPAAPAAASVQDIKVPDIGSAGK	727.38	6	49.5418	27841.8	10202.9	10717.6	45925.1	43545.9	4775.6
PA5016	VPDIGNGEGEVIELLVKPGDK	726.727	3	78.1536	6906.82	2776.46	49851.1	207290	307770	5108.17
PA5016	SLLQLAAEAADLADKAR	585.992	3	92.8397	22378.5	37764.1	18581	133404	49440.1	46186.2
PA2815	VQPQAGQNPIDAGAAAGVLSAEQAQALHQAEAAR	835.426	4	70.1156	32828.3	76126.7	77225.2	319681	212158	157258
PA2815	DPQDPVGALAHAFDAVR	593.632	3	81.5762	18249.2	49184.6	147300	480079	404030	32900
PA2815	YHDLGNPDYLHPLLR	456.486	4	57.5261	35015	83256.7	78762.6	452412	113469	75573.2
PA2815	EQFNVPIAAFEGIQEALAR	701.701	3	102.577	22035.8	60563.1	53587.6	321029	107322	111538
PA2815	VIDVDDFAKEELQLADGR	678.344	3	79.4985	22633.6	76928.1	87121.9	302903	186213	127013
PA2815	AEAALEDLLNNFPSR	553.949	3	84.366	6400.82	10796.2	63140	199704	162424	4359.55
PA2815	VLSGPLFAWFQK	696.887	2	95.6841	11007.6	44195.3	24580.9	261754	57158	42379.3
PA2815	QHGFFGLIIPK	419.577	3	73.8802	1998.48	8370.52	10346.8	108081	23920.6	6912.26
PA2815	KVIDVDDFAKEELQLADGR	721.043	3	75.3806	21519.9	8805.1	11148.3	63112.4	10466.6	23555.8
PA2815	LGDVLSYLYLGSAALKR	613.684	3	88.4951	8777.81	70931	19127.7	227392	21436.1	84082
PA2815	AVDLGEKPSVLSAILK	547.326	3	76.857	914.166	1096.12	6753.88	27176.1	33683.6	1860.08
PA2815	MDLPEEAWAFIK	725.358	2	88.7427	9978.39	10837.9	14203.9	52975.2	28859.9	6810.55
PA2815	SWQGAPIFITVEGANILSR	687.037	3	96.3502	4069.94	19725.9	17756	128309	23464.9	25032
PA2815	YITLGPVATLLGLAFK	839.003	2	120.073	1045.2	1205.17	3961.15	71346.7	5139.77	7834.17
PA2463	LEGLDSSALASPR	658.346	2	49.7318	141815	183530	174051	341689	254797	198495
PA2463	ITETQLGFNHGR	458.237	3	37.4098	60952.4	77807.1	115522	213681	171413	71515.3
PA2463	AYLPQQDLASGTLR	766.907	2	53.6027	104831	121170	152737	312639	207124	153929
PA2463	ISLGGNSSVR	495.272	2	32.6917	133321	189588	177705	250324	201085	185491
PA2463	FSFDSLATGQR	614.801	2	62.4898	98256.4	146314	174094	312054	213146	79063.7
PA2463	ELEQLVDQLSR	665.354	2	69.5864	30416.5	55567.7	153312	408020	230218	37932.3
PA2463	RLEELQQLPGK	437.586	3	39.9474	42105.4	51079.5	76601.7	103297	97305.5	82590.3
PA2463	LEELQQLPGK	577.824	2	46.0578	4877.86	3798.21	13281.1	59742.9	58790.4	1997.74
PA2463	C[CAM]LGVGQLNALLK	643.368	2	73.4352	31657.1	43124.6	72071.8	152554	79740.6	39356.9
PA2463	TNNYLEDTRLEDQSTR	652.308	3	43.7608	27114.7	31287.1	19612.2	42301.2	22548.3	36680.1
PA2463	MSGNAIELDAR	588.788	2	41.9828	23256.2	13041.8	16306.6	33719.8	111651	55756.3
PA2463	IELEGAGHLGESAR	480.248	3	40.5045	14266.3	45866	39715.4	119843	76236.9	6222.96
PA4756	TLGLSSIDR	481.269	2	47.7918	10158.3	19885.4	69407.3	482812	455288	17778.6
PA4756	LDLNDPEADSILKR	533.618	3	57.1119	17983.9	43392.2	56665.8	317473	230984	27639.1
PA4756	VIEAAGLPVR	512.811	2	46.3184	28238.9	50828	109632	458061	507864	33591.5
PA4756	LAVGYTLDELQNDITGGR	645.665	3	88.8342	387.003	20634.7	24245.5	201126	157181	14614.7
PA4756	SVEEVFELTR	604.812	2	63.8782	28627.7	31007.5	88951.4	401481	444636	12077.1
PA4756	GVIVQYGGQTPLK	680.385	2	49.4731	20398.3	34072.7	40844.3	288248	258861	30184
PA4756	NASLAVLR	422.256	2	43.8159	33335.9	54018.1	70470.5	186376	292676	43988.6
PA4756	ALEEAGVPIIGTSPDAIDR	642.006	3	60.7076	4554.95	7036.67	35225.9	175124	204503	9606.09
PA4756	LDLNDPEADSILK	721.872	2	60.0944	47312.2	46622.1	129709	51425.6	201848	51378
PA4756	VWYVADAFR	563.788	2	76.7522	1042.15	45682.1	57454.8	380138	231765	26459.8
PA4756	ATGFPIAK	402.734	2	36.1327	11379.3	10836.8	281084	33479.8	160114	8693.08
PA4756	EAVFPFAK	454.747	2	61.0796	35480.3	55747.1	60431.2	212718	175308	45851.8
PA4756	GLDLSPTNELLIDESLIGWK	1107.09	2	96.8611	995.815	4845.87	3376.85	47586.7	10902.5	3188.91
PA0428	GVDVLVAC[CAM]PGR	571.803	2	47.4631	108418	139026	159978	377744	272988	214065
PA0428	AVEAAGYSQPTPVQQR	567.957	3	32.607	65901	92526.8	76095.3	225661	122322	141738
PA0428	SFSSLGLSEALAR	669.357	2	68.1089	187107	216239	263573	598130	305358	373355
PA0428	TGGFALPVLER	580.327	2	71.3201	172450	203892	231613	510947	306641	317124
PA0428	SGEAISLVAPDEEK	722.862	2	49.4453	65443.2	126772	364738	388459	389526	90423.2
PA0428	LAEYLTK	419.239	2	38.2773	11346	105424	112841	101211	172001	108612
PA0428	VDLSHVEILVLDEADR	608.323	3	83.6287	26842.8	33601.6	133469	312033	127606	36284
PA0428	GLDIDQLPHVVNYELPNVEEDYVHR	741.619	4	77.512	28769.4	45007.3	45463	304953	35456.3	103799
PA0428	QNLLFSATFSK	628.338	2	64.9653	9284.53	24839.2	39137.4	178945	73378.3	12634.7
PA0428	DAQASNPDSNVAAAQDGTEKPAGK	781.367	3	24.0207	10701.8	17165.6	22643.8	111234	63335.7	18090.9
PA0428	AIPAVLQGR	462.785	2	47.4189	240613	317477	295014	710149	367415	471690
PA0428	SGEAISLVAPDEEKLLK	600.331	3	62.3658	63069.9	71278.6	1858.14	14073.1	53263.6	182261
PA0428	IEVTPPNTTVER	678.362	2	39.3123	89513.3	151394	270215	617171	389986	142356
PA0428	DAQASNPDSNVAAAQDGTEKPAGKR	625.302	4	21.0254	3627.16	2635.2	653.114	7836.51	1774.76	4403.12
PA0291	LPVVTYNDGR	567.301	2	42.0878	1.63385e+06	2.24969e+06	1.70937e+06	2.23909e+06	4.26453e+06	1.79098e+06
PA0291	ADGYVSSGYYGSGVTK	805.87	2	40.6124	178374	305659	386437	541366	999522	132526
PA0291	GLGFTWK	404.721	2	62.4934	421997	623361	427089	614026	832237	547822
PA0291	NFYINTDNR	578.773	2	43.6194	523697	809164	568763	772698	1.30838e+06	670903
PA0291	DISLAYVIPDGTFK	769.909	2	82.9904	185979	384695	513145	729531	1.00652e+06	300200
PA0291	SLSIAGANGSSASSR	682.842	2	32.0847	492646	658413	641773	716023	921834	577049
PA0291	LLPVTFEGGQVTSTDLK	902.988	2	66.9612	43082.6	67109.8	342777	392875	1.04532e+06	54003.8
PA0291	QPGTVFPLESNGEPVHDFASLGLTAK	904.461	3	76.9266	121732	202939	282506	451812	479180	150235
PA0291	FYYAGGDYK	542.243	2	41.9984	42337.2	134273	488417	532550	850000	7924.66
PA0291	DFTLVAGQLEHSK	482.253	3	58.1891	41635.6	89030.2	323814	338918	944271	43358.9
PA0291	LLPVTFEGGQVTSTDLKDFTLVAGQLEHSK	808.429	4	89.1371	60393.7	132044	55481.3	272143	71700.8	172268
PA0291	SGLDRQPGTVFPLESNGEPVHDFASLGLTAK	810.664	4	73.7364	59056.7	180404	3457.5	21248.2	2148.71	305268
PA0291	SGLPAAGSSNNQRDQDENR	672.642	3	17.9458	78018.8	108187	228.638	479.864	557.314	128751
PA0291	SGLFTYTVSGH	584.785	2	56.833	6010.47	9085.39	1849.97	4651.11	34756.9	6930.33
PA0291	SIGAGYQILNGDSDFPFLNR	728.695	3	88.7874	9730.75	3795.45	50276.2	65574.5	122874	4249.45
PA0291	GDQSEWERDISLAYVIPDGTFK	842.743	3	84.9759	25306.7	35996.2	1850.3	5471.26	3197.63	72902.9
PA0291	LIVSYTLPLL	566.355	2	105.489	3039.29	3941.37	4215.95	5042.63	4335.36	4380.18
PA0291	AGFIEDSK	433.716	2	31.1455	21927.9	41795	40184.3	48499.3	67218.3	31206.7
PA0291	SGLPAAGSSNNQR	629.81	2	19.0801	19668.2	47155.3	36779.3	27802.9	92472.9	21194.7
PA0291	GDGEGSTAYLITDVQIGK	912.455	2	68.1731	4484.05	5285.86	19334.5	35033.5	25976.7	17312.9
PA4595	VLIDNLSLSIPK	656.398	2	74.3803	47137	71989.1	99171.9	458553	366804	71090.9
PA4595	LEAILQASDGHNLER	555.957	3	50.3606	5919.84	20459	61386.1	405283	355642	3609.65
PA4595	TVWEQVSDGFEQIK	833.41	2	74.471	11518.2	24093.1	44729.7	230658	189759	16899.1
PA4595	QGGNVLLLDEPSNDLDVETLR	766.392	3	75.4673	19367.1	35834.8	45783.1	239897	219222	19677.7
PA4595	QLEVAADALR	543.301	2	47.6808	70085	108601	141972	604869	585169	101383
PA4595	IATHILSYEDDGK	487.912	3	36.9902	20585.2	17318.6	22871.8	19397	194826	8854.41
PA4595	GAIVGVIGGNGAGK	585.336	2	47.7289	3157.29	38397.6	59784.1	322352	229650	31651.9
PA4595	DISLSFFPGAK	591.314	2	73.4808	373.092	28841.3	96573.3	291602	423589	8422.29
PA4595	AELEWVR	451.74	2	53.1054	69705.7	106108	161699	536330	570013	88143.7
PA4595	IGVLGLNGAGK	499.803	2	51.3754	44917.7	69017.1	78091.3	387702	303804	45484.5
PA4595	GHGIPFEGNYSGWLESK	626.632	3	67.2374	5362.95	16640.7	21227.5	115736	87797.2	11470.3
PA4595	IGNYEVPSR	517.767	2	33.6157	59341.7	94088.9	146404	599527	580704	74905.8
PA4595	RSETNEIYIPAGPR	534.946	3	44.5162	27924.1	44541.5	43625.4	214379	203601	53500.4
PA4595	FEELQSQEFQKR	523.595	3	40.0297	16599.5	28116.3	36829.9	59600.8	15654.8	20947.5
PA4595	LDEVYAAYAEPDADFDALAAEQAK	862.734	3	76.4586	2672.48	5199.89	3999.83	72261.8	63431	3180.04
PA4595	ALEEALLDFPGAAIVISHDR	713.048	3	89.8367	2657.4	7312.87	44243.8	347807	101877	11028.8
PA4595	FEELQSQEFQK	706.838	2	48.9256	18531.3	15512.7	57215.8	236265	271404	11832.1
PA4423	NGQVQPLGTSSF	617.807	2	55.887	1.06104e+06	58231.2	21108.8	45927.9	980779	908239
PA4423	AQALAADGQVLAAAK	699.391	2	46.2001	68120.1	176929	166630	285752	404003	106693
PA4423	LSAADLAYQQK	604.32	2	43.0897	132025	288189	182887	337762	360342	184737
PA4423	IALLLPQQGQLANVAR	569.009	3	71.1769	123679	238984	174023	286715	333835	164294
PA4423	AVPSLQIDGLTGTLSLNPTQR	727.734	3	80.6203	54339.3	160826	126352	271432	298040	126516
PA4423	TLSQQPLTR	522.296	2	27.6171	79453.8	130312	127949	50535.7	98815.7	87777.9
PA4423	TSPTLQQQQASIESWQQQNPEHPAAK	733.86	4	54.3204	101774	107853	46892	111366	132348	81381.4
PA4423	TPNASIEQLLQQASQSKPEEAALLR	681.365	4	81.2424	82758.4	178752	115124	265015	233249	138674
PA4423	IYFAPLLEGPAVIENQEK	677.698	3	87.3256	30418.4	107029	127290	265633	301525	37786.9
PA4423	QAQADGVELVVGPLEKPLVK	697.4	3	69.7546	113637	227930	146685	383485	407341	194800
PA4423	FC[CAM]ETPWLLNPSDPTR	916.935	2	74.2319	82030.9	186370	131114	309245	324372	73255.5
PA4423	LQGALGSQIATQPSR	509.614	3	40.9918	86826	189746	172397	157580	145078	20461
PA4423	AALQALQHPSMQHLSELPVTQQVR	671.359	4	58.0794	29817.3	61761.5	40447.4	68255.3	106646	21958.6
PA4423	LYDSTQVR	491.254	2	29.4787	7908.43	53236.7	45086.8	16516.7	55157.7	26570.2
PA4423	STAILGQIPLESLKPAQQVFASTLNAELALAR	838.473	4	107.153	1677.57	6905.89	1673.08	79249.5	3079.11	7443.41
PA4423	LGSQIATQPSR	579.317	2	28.0483	8495.94	6179.7	9905.56	5953.35	6970.79	9871.97
PA1588	IGGSEWVVK	487.769	2	48.0196	83143.5	150019	376667	1.41775e+06	1.56888e+06	79319.6
PA1588	AFAQQWLGK	524.782	2	57.6679	115725	205594	298408	1.08534e+06	861128	99608.3
PA1588	QLFAEYGLPVSK	676.366	2	65.9297	195274	335592	441069	1.79069e+06	1.63293e+06	198384
PA1588	NLVTYQTDANGQPVSK	578.96	3	37.9599	42548.3	111408	117156	422919	406037	4266.04
PA1588	GFAVDTPEEAAEAC[CAM]DK	855.37	2	48.9752	65559.3	135218	367463	1.37227e+06	1.50255e+06	52715
PA1588	AVLVNIFGGIVR	629.388	2	87.1774	30446	103821	348285	1.6564e+06	1.2137e+06	66885.8
PA1588	LFQDYDLALLEVNPLVIK	701.729	3	96.7816	587.915	342.957	25418.4	232874	83886.3	9521.53
PA1588	VLAESGLNIIAATSLTDAAQQVVK	804.783	3	88.5948	801.555	40744	23221.3	206254	171564	2260.65
PA1588	LEGNNAELGAK	558.288	2	23.1489	5395.29	15919.9	29789.9	69152.8	91745.4	9016.61
PA1588	ELAFQLGLK	509.8	2	73.362	2452.64	7690.9	11864.8	391759	5630.29	10267.9
PA1588	GFAVDTPEEAAEAC[CAM]DKIGGSEWVVK	889.087	3	69.5334	1836.26	27416.9	2407.08	25040.8	7165.37	20862.8
PA3821	ALTDAGIAVK	479.782	2	39.8135	126741	267716	203977	398717	334122	202276
PA3821	LAAEPDALK	464.261	2	33.5214	121099	267488	280788	547728	516843	163616
PA3821	TIGPSLGADNIAK	628.846	2	46.1009	108274	266793	247528	496387	510836	157540
PA3821	VNELGVSEPLVQR	720.396	2	51.5933	73858.2	174097	246520	529395	565735	95767.4
PA3821	ITGLDGPGESSELALLLR	921.004	2	85.816	70216.9	161561	134661	418891	260615	147018
PA3821	IVVELPGVQDTAEAK	784.93	2	61.3733	52623.9	132123	194030	364311	394289	97162.6
PA3821	TANLEFR	425.725	2	38.5	47865	103244	111623	15724.1	77190.6	80886
PA3821	SATETFEFREPR	490.572	3	45.4909	32139.9	109514	44537.2	166072	85941.6	78512.2
PA3821	AIQLGFTDSESLDK	762.383	2	63.772	13412.7	1143.81	121151	367499	298604	1487.4
PA3821	IVVELPGVQDTAEAKR	575.656	3	54.948	78679.3	284084	105439	345506	78657.8	263807
PA3821	QIISLATIQSPLGNQFR	629.355	3	80.0737	53417.3	141682	91691.9	217246	181433	105629
PA3821	DFRDFEVVPEER	513.248	3	60.8667	109741	245186	97682.6	224418	136121	157133
PA3821	NRVNELGVSEPLVQR	570.648	3	46.1029	107936	236716	43952.5	81824.1	30873.1	238959
PA3821	EVAVPAFKEEK	416.227	3	39.5286	29213	101359	147931	320780	306241	52263
PA3821	LVKQDDQLPAK	418.907	3	21.4995	12061.2	23236.8	3431.2	11636.4	9233.13	14956.4
PA3821	TLGDDYVVALNLAQTTPEWLR	792.413	3	97.9716	2669.12	10560.8	9632.46	72710.9	14217.2	11726.3
PA0008	ALKPSSPLDFDQR	491.928	3	48.672	39020.7	69124.4	99342.2	247838	214613	147796
PA0008	QLPEAEALAAANKR	494.607	3	44.7045	38260.4	75333.6	78977.1	280022	207945	155273
PA0008	VSGLAAYIAER	575.317	2	61.0177	55946.9	81660.7	119255	287332	211412	154517
PA0008	C[CAM]GVDLQQIDK	588.29	2	44.5968	10415.2	27171.5	34763.5	103066	120359	32438.2
PA0008	LTDAEFFFK	559.282	2	72.3487	22504.8	20506	65056.1	210896	150836	29463.8
PA0008	TVNLDGPPLQAAFDASGNPTQAALGFAK	924.471	3	83.0368	18386.3	17739.1	46673	177692	61909.7	43800.2
PA0008	ISSPAAYLEDLR	667.851	2	73.5964	33267.9	31963.9	112138	343836	289131	70402.1
PA0008	YFC[CAM]LLDANGK	600.79	2	62.7587	23076.2	43451.6	59285.5	191122	101310	80283.5
PA0008	ALNSLGEAFLSGIEK	516.947	3	84.3391	10619.8	14673.3	22693.1	74456.7	59789.3	19340.9
PA0008	APENIVSGNEK	579.293	2	26.3844	14550.6	30527.2	29319	28765	36755.4	49137.8
PA0008	LAVLVEQLAVQQPDR	560.321	3	64.9225	6080.79	8464.08	32380.2	134970	75462.7	15514.7
PA0008	AAGLSYAAAR	475.756	2	31.7864	48786.3	76890.8	95884.9	64740.1	171432	114630
PA0008	FIQTIAGQPAAGLLPGIVEASLNELPIPK	986.562	3	118.171	19012.3	24166.5	19096.2	43670.3	3677.36	23009.8
PA0008	AAGLAEQVLDFVFDR	825.928	2	116.784	1087.39	571.557	11516.4	98879.5	3732.7	3686.15
PA2413	ATPAEGETLYEFSQSPLLER	746.702	3	77.5762	260230	343246	333488	1.60509e+06	944731	340822
PA2413	GLLVEDVEGR	543.793	2	52.3406	652957	866079	798664	4.83106e+06	2.95848e+06	861242
PA2413	C[CAM]PFGLGGEAGVK	596.295	2	50.318	249919	428140	419264	1.91087e+06	1.2456e+06	203075
PA2413	FLPPLIIGAEQIDEVAR	627.688	3	93.9694	78287.6	125401	242413	1.37868e+06	737135	109853
PA2413	IQFC[CAM]GPTGTDAVEAALK	593.298	3	67.11	50585.5	78768	79988.6	470788	302278	62217
PA2413	GLILELGGR	464.285	2	65.0256	146070	320415	387680	2.04944e+06	1.44514e+06	312028
PA2413	QVLADELPLHTLDLTTPVK	701.728	3	75.1253	5527.88	14178.6	53585.5	208145	260372	5481.83
PA2413	MHVATSVIEDQPLR	532.612	3	47.7106	117807	141946	115449	570812	301920	130915
PA2413	DYPQLGDIR	538.772	2	53.2572	209970	443854	527896	2.39434e+06	1.5683e+06	253081
PA2413	KPLGAVLSTGVQFLPYPYDYR	795.426	3	80.9768	26809.7	76104	82956.9	851605	103410	59584.2
PA2413	ITEQAGVALIVDEIQSGFAR	706.379	3	105.452	99326.3	221596	222141	1.40559e+06	386034	211921
PA2413	FLPPLIIGAEQIDEVARR	679.721	3	88.451	88471	179378	4684.09	276709	10411.5	207110
PA2413	TFIDC[CAM]LAGAGTLALGHNHPVVIEAIR	687.118	4	88.1397	342.952	1343.11	5530.47	15874.6	10367.2	4014.22
PA2413	RGLILELGGR	542.335	2	55.5526	18874.1	37394.4	18056.3	201607	84377.4	7155.32
PA2413	HVATSVIEDQPLR	488.932	3	39.8231	38613.1	84666.2	71062	284157	261810	82196.6
PA2413	DQFVQDLFGLLPPALAAEAK	715.053	3	113.051	667.461	2940.15	15685.4	146482	44961.7	6189.31
PA2413	RFLPPLIIGAEQIDEVAR	679.721	3	85.6856	10451.9	24785.4	28583.5	268595	40689.4	28923.8
PA4228	TC[CAM]AFVIPR	482.258	2	52.8277	164151	233791	278180	308352	612902	64846.2
PA4228	EVGPGEVGELTVR	671.354	2	51.5162	81392.3	132591	269542	327447	753147	33167.6
PA4228	LSYADLLQR	539.798	2	64.3636	125832	205787	283002	206604	554601	31044.9
PA4228	IALC[CAM]DDDQR	553.251	2	29.8606	89573.6	150919	235409	129908	687021	25994.3
PA4228	TSSPVTPSAVDDAPDWPAAFVR	762.706	3	77.3649	77225.6	2756.18	137496	285079	333804	25304.3
PA4228	IELVPAFPQTGIGK	735.422	2	67.8045	8605.46	6040.32	172621	164640	588619	4917.93
PA4228	DKDGYLVVEGR	417.551	3	39.313	99869	156299	193184	162496	455074	50793.2
PA4228	VPDRIELVPAFPQTGIGK	646.367	3	68.4235	48396.5	130391	278653	392042	536798	20512.6
PA4228	YLDAGHWQDQSFAEALATSAAR	803.38	3	74.0593	14148.2	26371.8	49240.9	98902	120850	19053
PA4228	ADPEHC[CAM]FALIAR	467.231	3	54.4096	26109.1	84966.3	136467	202152	471111	17044.6
PA4228	PLSPDDEVR	514.256	2	30.2823	79864.4	3224.43	1689.33	15771.1	188978	1895.74
PA4228	AEDIAC[CAM]FQLSGGTTGTPK	618.296	3	55.9016	161144	10205.3	18015.2	18871.1	11277.3	7189.43
PA5556	VVDALGNPIDGK	599.327	2	46.419	24196.2	30408.6	128810	412631	512995	17297.8
PA5556	ILEVPVGPELLGR	696.417	2	76.4178	167379	204446	285282	1.0656e+06	941683	185953
PA5556	NEGTIVSVSDGIVR	723.383	2	55.6585	52877	70007.7	82677.1	388803	431803	8752.71
PA5556	VVDALGNPIDGKGPIDAK	593.66	3	49.9331	79284.8	100009	33822.1	181511	26938.1	90762.5
PA5556	QSTIANVVR	494.283	2	34.936	52503.3	62623.2	92221.5	37306.8	176190	37137.8
PA5556	GFLQDVEIAK	560.306	2	65.83	45216.3	49524.6	78038.6	291120	256929	46259.5
PA5556	ELAAFAQFASDLDEATRK	661.665	3	85.751	19485.2	20376.5	31835.3	208661	104218	17103.5
PA5556	DRGEDALIVYDDLSK	570.284	3	65.7121	42566.9	76489.4	113202	450814	401291	42997.9
PA5556	EAYPGDVFYLHSR	518.584	3	57.8521	33497.5	43494.9	59227.5	214914	165640	25483.1
PA5556	C[CAM]VYVAIGQK	519.276	2	40.5436	12842.1	11897.1	16585.5	109300	101088	3794.33
PA5556	GDFNDEIDAGIK	647.302	2	53.3961	13229.3	2561.8	44327.8	204462	249214	34906
PA5556	VGSFEQALISYFQR	548.951	3	96.8254	5050.72	10712.7	17852.1	82762	40708.1	8550.65
PA5556	ELAAFAQFASDLDEATR	927.947	2	95.0943	20520.1	2333.27	16081.7	131565	79230.9	1324.62
PA3162	EALLESLQEGQQVK	786.417	2	62.0006	10857.3	18172.9	49643.8	176490	346916	5165.13
PA3162	VGDEVHVALDAVEDGFGETK	696.336	3	75.3432	20586.9	26373	42989.4	248875	431854	1949.16
PA3162	QLEDDPFSNYASLHEK	631.627	3	57.3171	45396.4	67887.3	66777.9	152851	289798	40781.2
PA3162	SESFAELFEESLK	758.364	2	90.2082	18064	26427.9	39107.7	190720	258338	18943.4
PA3162	KQEVESAGPTTIGDLIR	605.327	3	58.4615	15966.7	2105.3	5953.27	90129.1	171687	24640.2
PA3162	NVLKEGEEVEAK	448.905	3	29.6089	40728.1	37960.4	20301.3	81638.5	92488.7	15908.2
PA3162	RSVLEAENSAER	454.232	3	24.7426	8377.84	11316.1	14979.2	37444.2	73826.7	7643.06
PA3162	QEVESAGPTTIGDLIR	843.439	2	61.08	14284	7470.21	32333.3	112764	285443	3743.74
PA3162	SEGVIPVEQFYNEQGELTIK	760.718	3	72.5967	1844.57	4590.92	8267.3	41704.9	95939	1920.44
PA3162	SNPWEDFSSQFNK	793.35	2	74.9488	858.494	1975.44	14159.6	53947	137449	8277.69
PA3162	GDELETVILSVDPER	836.425	2	86.5415	9852.51	10080.9	291.787	1130.4	68243.2	9251.67
PA3162	SNPWEDFSSQFNKGDR	638.619	3	68.6895	4189.47	3532.34	12037.2	77128.5	31753.8	4774.54
PA3162	KGDELETVILSVDPER	600.651	3	79.0362	2732.62	21196.6	29060.6	46224.8	136673	29958.2
PA3162	KGDELETVILSVDPERER	522.026	4	73.1825	1180.25	5984.9	7939.82	43181.4	45948.5	3359.38
PA3162	SVLEAENSAEREALLESLQEGQQVK	690.103	4	68.0778	8830.74	4576.78	15273.4	7449.33	12515.5	4557.93
PA2760	SGAAGIDFFK	506.759	2	63.6166	547552	742228	792620	714073	2.62574e+06	947091
PA2760	SINVFGGK	411.229	2	46.0789	538980	794646	782433	390793	2.74011e+06	823557
PA2760	LLPESYSGTLITSK	754.914	2	57.6653	595354	848641	796843	1.6486e+06	2.76623e+06	1.02218e+06
PA2760	EIFNQVQYVVQSGPAK	602.984	3	64.7856	257433	386364	398217	509571	1.23134e+06	402308
PA2760	YGVPGLTYR	513.274	2	54.0651	386786	595066	658295	1.46193e+06	2.4741e+06	588403
PA2760	TKLDSDFADQNFNGNRDNK	733.674	3	38.7068	19976.9	39069.3	4443.75	34500.1	1512.09	23576.7
PA2760	IFNQVQYVVQSGPAK	559.97	3	53.6486	21526.4	4478.53	975.772	129640	257008	5315.61
PA2760	LPESYSGTLITSK	698.372	2	47.6277	1930.17	19908.8	11919.3	5621.04	475493	15968.8
PA2760	LDSDFADQNFNGNR	806.853	2	46.9654	6499.88	14441.7	78519.7	178923	406059	9934.86
PA2760	EREIFNQVQYVVQSGPAK	698.032	3	64.4753	4208.77	44377	20680.1	100863	169785	38379.4
PA2760	YGDQMPSLPVLSYDNSR	647.972	3	69.5031	6170.82	20443.5	19118.9	39715.7	48023.7	3240.26
PA2760	GAAGIDFFK	463.243	2	61.7143	7604.68	14964.8	8260.55	19160.4	380033	56127.8
PA2760	QGDSGSAADDLSK	625.778	2	22.9067	3890.39	11736	19233.8	18287.7	54726.6	9515.59
PA2505	GFTLVNDSLAK	582.817	2	57.8813	971701	1.32753e+06	1.13365e+06	322930	152575	82656.7
PA2505	VGDVFPETPVIQYGNSR	626.651	3	65.029	432856	556137	497960	32043.1	97270.7	24002.4
PA2505	SDSFESDLDEVR	699.805	2	55.3825	936960	1.38107e+06	1.13374e+06	339305	191295	89399.6
PA2505	SGAGGSVDLLPYDDQGRPQDDYSR	856.725	3	53.6257	285657	407791	410773	119678	52900.4	78137.8
PA2505	LIVEYPLQVL	593.858	2	95.0473	255078	387668	343199	1228.99	570.176	16080.3
PA2505	LSLLGGANYYK	599.827	2	61.1079	104160	198656	769608	140695	98108.1	9542.12
PA2505	LFPSSFR	427.232	2	52.7836	1.15193e+06	1.62883e+06	1.31403e+06	7041.06	8583.58	47257.7
PA2505	NNGDDDFDYLR	672.279	2	54.1278	346562	497413	441388	173379	123415	29432.3
PA2505	TDANGNPLTNQGR	679.326	2	28.0665	484167	729615	676947	111622	97658.5	37162.5
PA2505	QTDSIYLDNSIQYSDFNSPK	779.029	3	66.5215	44533.1	132266	69906	44218	21868	6975.51
PA2505	QKDAWDQYYAGTSFNYPLDDK	842.38	3	67.9761	5041.3	11975.2	50320.8	12392.5	29408.6	2590.64
PA2505	QVMGELDNDIWSVR	831.401	2	73.4965	57528	44371	34285	2297.28	8389.18	20094.4
PA2505	YVVQGGAAK	446.748	2	18.1325	15160.4	20817.4	21469.6	8739.51	580.514	3292.7
PA5146	LGLDDTAFSGR	576.288	2	54.7258	97101.2	107602	105592	431725	475571	79693
PA5146	FGIADFAR	448.735	2	65.4232	100166	117030	90605.5	374024	414378	106260
PA5146	KAEVDATVASAAQGNTPLPEKPTR	613.576	4	39.5531	21525.9	46802.1	38375.2	213049	239882	49167.1
PA5146	TPIKLDIDSLNVNNAR	594.995	3	60.7285	46140.3	51606.1	6302.27	162361	92895.6	56521.5
PA5146	VEGLSLDLVR	550.819	2	66.7761	68564.7	91682.2	115255	387993	469422	55013.4
PA5146	GLLDLDADIR	550.801	2	71.152	37846	51958.7	46905.6	308013	232883	68754.3
PA5146	LNAYLGTNQPVVR	722.899	2	48.1918	20735.6	36138.6	63103.4	273631	254993	16799.3
PA5146	GNWENIGKPAQPQAPAAPSETPPAADGK	700.598	4	45.722	6802.12	8792.39	6407.58	32913.1	19239.6	4840.58
PA5146	LTVEKLPIDDASLK	514.631	3	55.9833	17737.9	63010.5	1935.74	82876	17383.5	57591.8
PA5146	QAWSDAPLLPIATLR	826.462	2	85.2713	21808.6	32400.1	29534.3	159672	154097	34012
PA5146	GSLNFTNGVASNPDLK	817.413	2	51.6873	57540.3	61710.7	51673.2	83701.1	75344.1	48694.1
PA5146	HIANVPVER	517.791	2	24.3336	4566.47	2394.42	5567.2	9994.66	15095.5	4833.23
PA5146	GAQAQAPEQAPQNDSPR	588.947	3	20.4001	15175.3	17525.5	19427.8	100157	110476	11697
PA0931	QGFVGSDSLPGTPAAGSR	852.421	2	49.9306	34511.4	71771.9	85254.1	237299	134242	72153.4
PA0931	TDSDDTDINLGHTVNPSR	652.968	3	36.1297	39332.8	34414.3	124355	245482	189999	24960.7
PA0931	APNLYQSNPNYLLYTR	642.995	3	65.4543	54472.3	90435.7	98526.6	204991	130609	87592.1
PA0931	QAPGVSIITAEDIR	735.402	2	60.9642	82663	132804	177061	350698	188887	209654
PA0931	LSTQLTSTIYGR	670.364	2	52.5575	118421	254426	257731	470476	261102	304511
PA0931	AESVVQLGDEVVLGTAEQELK	738.721	3	91.4474	10604.5	30323.9	141982	274355	200310	50291.9
PA0931	ETLNDPSSLK	552.283	2	32.2751	8677.27	16052.6	70037.5	133205	132079	5911.22
PA0931	AYGSANKTDSDDTDINLGHTVNPSR	662.81	4	37.0585	46863.3	90963.1	25847.5	91549.1	14595.5	126960
PA0931	ANFSLSGPLTEALSFR	855.446	2	91.6084	14228.1	136711	99578.6	504404	159139	149277
PA0931	STQLTSTIYGR	613.822	2	46.2061	8063.63	27800.3	20417.3	38596.2	97317.4	713.579
PA0931	RPPVNDLSEIIR	470.268	3	55.5842	40169.4	70640.6	95816.3	259346	229369	111585
PA0931	QGNSFDAGAATYNEPGR	585.596	3	38.7902	20006.8	35514.6	38681.3	101153	62655.4	62572.1
PA0931	KRPPVNDLSEIIR	512.967	3	48.9964	76867.1	134318	115584	337659	93569.4	204179
PA4942	EVQEAFDDVIR	660.825	2	57.6894	217071	423286	371949	972474	1.18328e+06	312999
PA4942	IIEEANGYRDEVISR	588.636	3	41.643	99822	193113	182030	538207	609698	181111
PA4942	VLVTGQQGQNNLLYLPLDK	705.06	3	75.5681	79342.2	142186	131563	306745	337309	103942
PA4942	LQDSLNGLFGGK	624.833	2	66.8852	93682.3	200083	196843	465618	470339	130014
PA4942	TGITVTQVNIQSAQAPR	892.487	2	50.7373	72600.4	161920	148846	433294	547648	110569
PA4942	AWNEPGDNSNNNDRDPWGGR	757.657	3	45.3536	9879.67	29583.6	53935.2	132705	148006	15117.6
PA4942	ISNLQDFVLNVDQPEVSLQQATESALR	1005.52	3	94.4068	32296.6	72781.9	7871.05	294256	177094	1815.21
PA4942	NQAEAYANGVVPEAR	530.262	3	42.8692	3752.06	16871.9	27818.5	66268.2	84908.4	24665.1
PA4942	NAAPATGAGASAGGGSASASDLGSR	687.658	3	28.2495	44447.2	81258.3	63108.9	253123	353596	54965.3
PA4942	KLQDSLNGLFGGK	459.589	3	62.8335	20751	42393.8	19578.8	82312	77875.7	30419.6
PA4942	GPPDLDEAFRK	415.547	3	46.0467	22514.8	56166.4	38075.9	124453	147338	30625.1
PA4942	YYETVGPGLNFYFPPIDKR	759.384	3	80.1248	6629.56	17774	15090.7	93497.2	5597.38	16618
PA4942	LYLDTMQEVFSQTSK	597.294	3	78.0409	9595.2	12096.7	8342.5	28619.3	24203.8	1832.22
PA3482	SAISGATPVLK	522.308	2	40.4164	14227.8	33973.6	64336	344882	286833	26308.7
PA3482	EAAPGIAEAYEAR	674.331	2	45.3004	54566.3	103914	269940	699646	649279	84611
PA3482	SAYPDPSALEGR	631.804	2	46.0001	37847.5	75814.1	90111.8	434319	396968	90714.9
PA3482	DAGHIDTRPVTQYFDPEK	523.005	4	56.6233	459.472	3314.96	2801.19	63184	52170.9	1133.97
PA3482	ANAWIAEQAPWALAK	547.291	3	76.2019	1866.09	6904.61	10514.5	83251.7	39814.4	1934.64
PA3482	EGITSEQLIDAVR	715.878	2	61.4378	2677.83	48383.7	80501.9	348258	370131	33499.2
PA3482	VQAVC[CAM]GLGINLFR	723.898	2	78.1905	7652.46	4095.68	34733.1	175336	147726	8279.49
PA3482	GNAGVLVGADPAPELLAAFR	646.686	3	91.2513	6505.13	13201.5	19878.9	165483	106907	13446.4
PA3482	GVEDLDLNLEDFVQK	867.433	2	82.9975	5440.17	14351.8	18101.4	159054	93340.6	13066
PA3482	LAEWLDSGLQQWDISR	958.979	2	88.7675	18203.1	11210.4	14391.2	157759	48354.3	5465.54
PA3482	DSGAELYHFIGK	446.223	3	60.9824	17927.7	9475.27	64338.9	208047	201689	2325.02
PA3482	RPELDFDAFWGK	494.245	3	77.4431	1107.15	1922.91	18846	192320	37875	72641.9
PA3083	DYQAPDYLIDETHLK	607.628	3	63.9125	9080.45	5674.26	27891	163171	139256	21099.4
PA3083	GEQLVLDPR	513.783	2	45.1165	5675.26	8048.26	10970.7	117550	102311	3797.82
PA3083	GSDLYFQR	493.241	2	43.646	14538.6	12692	34027.8	180326	158769	18553.8
PA3083	GLNIFNSSC[CAM]VLAR	725.877	2	70.9709	11748	4239.2	45990.2	230242	161383	7373.15
PA3083	DTAYLAEASHIAR	473.241	3	48.3973	4617.34	8227.9	12340.6	261766	251111	76676.8
PA3083	FLADQVIVLNALNPQIASR	694.728	3	87.9109	5104.16	13346.6	17908	132518	64362.7	31749.8
PA3083	LLVPLTR	406.274	2	53.1731	26756.5	66139.1	81794.6	375071	204733	5451.81
PA3083	FTTTVSAEQQR	634.318	2	29.0717	15373.1	25816.5	34485.3	248649	214779	12794.5
PA3083	EGFTVFR	428.222	2	56.4145	9077.44	1556.07	31823.5	139866	131719	22717.7
PA3083	IGEALFEPLWQR	729.891	2	84.2337	22884.2	37330.3	60899.9	383061	253869	26878.3
PA3083	FVFVEVPEQPLPSLLR	624.021	3	90.38	2242.41	8091.44	10921.2	158477	58035.1	10428.7
PA3083	LEGEAVAQGGNR	600.802	2	23.1151	1355.44	349.555	8850.62	31487.3	63067.7	342.867
PA4751	TIRPAIQDNGLIGDLVNNNVVVEGK	883.484	3	75.4253	50442	142727	134039	552283	356957	58667.3
PA4751	ALESQIC[CAM]SLFGGR	719.361	2	75.8548	130211	270547	204822	651948	533191	144843
PA4751	QVVVGLPDIR	548.33	2	61.89	177110	359724	274213	823211	628680	186787
PA4751	VTVDGYVITGK	576.319	2	53.8252	38020.3	101469	135260	495445	419526	44103.4
PA4751	IIDDC[CAM]YGTAK	578.271	2	33.3774	111406	130139	140567	455489	416877	31104.5
PA4751	KVPLGDHVDPAVIAR	529.639	3	41.413	93866.1	218059	147599	478288	406550	133752
PA4751	LVPEHDPVYK	399.549	3	25.9918	2109.28	40791.5	29985.3	94604.4	75257.1	27734.8
PA4751	NTAYHEAGHAIVGR	499.252	3	23.3412	18555.9	59953.3	35491.9	66519.4	125248	26507.8
PA4751	PEHDPVYK	492.743	2	26.8111	11349.7	4952.11	11889.4	34261.4	38391.9	4055.51
PA4751	VPLGDHVDPAVIAR	486.94	3	45.9649	75237.1	63785.4	4007.32	194740	282159	2802.7
PA4751	RENTPPIGGPAGEH	477.904	3	24.7868	38188.2	103330	73616.1	94244.6	249341	34019.5
PA4751	ENTPPIGGPAGEH	638.302	2	31.9463	1058.06	161853	105155	457822	405352	66387.4
PA4751	GTPGFSGADLANLVNEASLFAAR	1139.58	2	102.441	9251.83	15630.6	11571.8	152273	31269.2	21661.2
PA4751	HAPC[CAM]IIFIDEIDAVGR	609.314	3	79.316	7116.49	37676.1	8330.62	158634	9320.31	25373.5
PA4751	YETIDSDQIDDIMAGR	921.415	2	69.0328	5218.31	5338.05	2203.65	39434.9	17682.5	3590.76
PA4222	VAPAEGLLR	463.277	2	45.3572	196576	420015	385081	254954	497259	43589.9
PA4222	ALLEDISLR	515.301	2	65.6815	138098	319642	338056	205358	444209	54996.3
PA4222	SSLLALLGR	465.293	2	79.6946	121166	288288	236100	124042	298286	29294.2
PA4222	QLQAFAER	481.756	2	37.6538	97059.8	270026	200386	108380	230079	20770.3
PA4222	LEPGSLNVLVGPSGAGK	797.944	2	62.0963	29659.1	90150.4	80247.1	46388.6	104405	4817.28
PA4222	VLLGGVDIR	471.293	2	60.2784	125215	312113	275134	181808	313186	28612
PA4222	STLDLLR	409.243	2	54.9038	72912.4	177971	246080	292836	353806	17559.4
PA4222	LYDVDAGR	454.727	2	31.9622	117265	290081	227315	44479.4	271572	25350.1
PA4222	NLVFQDNGLFR	661.846	2	73.0582	88111.6	211412	154356	105737	199626	30977.8
PA4222	VFALAPLR	443.779	2	62.7044	9538.35	23691.3	269061	121825	330160	1870.36
PA4222	LSETTLAASR	524.785	2	31.9676	85563.6	200185	146470	87480.4	182603	30186.4
PA4222	FIEPLAQLTHLDQALR	622.348	3	81.4803	2315.59	1593.73	51071.9	19198	80176.1	1980.08
PA4222	GLLSTAPLLLLDEPTASLDAASEAQVLR	955.525	3	103.673	11019.7	46015.6	27499.1	34076.7	30424.7	14345
PA5258	LDALPTADELEAR	707.365	2	57.8972	254172	420263	384446	1.11081e+06	1.42466e+06	337443
PA5258	LSALQDVGSATELVQGADDILR	757.732	3	90.0729	114143	177627	140779	415669	493867	161942
PA5258	QEVYEQALK	554.288	2	36.8711	23432.9	66133	101962	269127	371643	5147.3
PA5258	EAAGNLVPEAQAAPATEGRP	650.329	3	45.2445	146410	265391	207714	482127	664034	218256
PA5258	EQVNQLQPLTPTFK	548.298	3	59.1231	18219.5	40529.4	92639.3	212557	298568	17598.3
PA5258	DQLAQLEDAR	579.791	2	47.4834	69481	157085	237306	585400	835269	87217.9
PA5258	LAASLEALR	472.282	2	51.2439	170243	352625	348432	1.05406e+06	1.11099e+06	194118
PA5258	ALPEPDRTGLFVQLAALR	656.374	3	80.5402	14015.9	53989	95963.6	422777	151619	54741.3
PA5258	QPVTVQVPDLAPALSALQAYVSR	808.448	3	105.689	8527.68	47738.6	69493.6	437237	176676	45000.9
PA5258	TSTSTPSPVAPDASRR	543.945	3	22.4019	46916.9	86357.9	7163.01	50816.1	726.338	71038.7
PA5258	LRIDELAK	479.29	2	41.7648	86582.2	163768	119693	234150	207240	150920
PA5258	AQNDPGAYAAR	567.27	2	21.2922	5151.52	14675.9	13294.3	25421.1	33553.8	9798.5
PA5258	REAAGNLVPEAQAAPATEGRP	702.363	3	39.651	28262.9	54848.9	44728.1	116740	193833	55899.6
PA5258	RTSTSTPSPVAPDASR	543.945	3	22.3752	4220.46	3394.21	8845.13	24469.9	28776.2	2505.74
PA5258	SEAVTPQDDAR	594.778	2	17.886	2147.37	8531.93	3090.13	11061.2	28419.4	5829.65
PA4491	VGELAGTSVYR	576.306	2	40.1435	59667.7	127309	166531	364087	380906	78876.7
PA4491	LGGGRPAEEDLGQPIGAQAPAAADAPR	862.44	3	45.3357	72552.6	169452	137051	349356	314720	129846
PA4491	VLEPLAHIAADDQQLR	596.992	3	60.0415	58847.6	136507	154893	357261	346027	85970.5
[truncated: 3,921 more rows]

## Sheet: Log2 norm results - membrane
Protein	M93	M92	M91	Cu3	Cu2	Cu1	M9 Avg	Cu Avg	t-test p-valueCuM9	FC CuM9				Normalised, log2 transformed data (see manuscript methods)
PA2864	-4.48306	-0.0727574	-0.718347	-7.42583	-1.94218	-5.89951	-1.75805	-5.08917	0.193835	0.0993649
PA0354	-1.65036	-1.92034	-1.82175	-7.23167	-3.54976	-3.96346	-1.79749	-4.91496	0.0557483	0.115225
PA4949	-0.0375727	-0.693088	-0.964606	-1.65028	-4.09886	-5.23168	-0.565089	-3.66027	0.0471449	0.117019
PA3013	0.236026	0.377078	0.875938	-1.48306	-1.29153	-4.3612	0.496347	-2.37859	0.0467795	0.136319
PA4565	1.61331	-4.24923	0.463178	-3.14438	-3.43828	-3.25445	-0.724249	-3.27904	0.22786	0.170189
PA5056	-5.3708	-3.8375	-2.96731	-6.90717	-5.63118	-7.26691	-4.05853	-6.60175	0.0416936	0.171559
PA3974	2.50341	-1.15852	-0.952389	-2.59375	-1.6932	-2.10542	0.130836	-2.13079	0.136409	0.208537
PA2587	-1.21317	-1.90339	-0.313835	-2.23163	-4.72148	-3.22327	-1.14347	-3.39213	0.0586778	0.210419
PA4141	4.21894	0.783386	5.58831	2.30101	1.29066	0.254952	3.53021	1.28221	0.219703	0.210516
PA4462	0.972811	-1.00789	-0.759072	-1.67263	-2.1592	-3.59438	-0.264717	-2.47541	0.059802	0.216031
PA5428	-1.2105	-2.45888	-2.03926	-2.8911	-2.13766	-7.26818	-1.90288	-4.09898	0.251809	0.218227
PA1801	-1.60181	-1.24032	-1.4009	-5.74188	-2.28776	-2.74412	-1.41434	-3.59125	0.1161	0.221149
PA0998	-0.354935	-0.469737	0.176597	-0.953165	-2.24134	-3.90057	-0.216025	-2.36503	0.0702053	0.225468
PA0546	-2.86918	1.30667	0.371221	-1.30398	-3.70545	-2.61426	-0.397098	-2.54123	0.211533	0.226231
PA0094	-2.78863	-5.12136	-2.76884	-3.76618	-6.79744	-6.26653	-3.55961	-5.61005	0.167545	0.24141
PA0970	-1.42945	0.183329	-0.487072	-0.568224	-1.96386	-5.23487	-0.577731	-2.58898	0.240363	0.248058
PA1120	-4.15067	-5.01397	-3.15192	-5.76796	-5.19101	-7.33361	-4.10552	-6.09753	0.0757968	0.251388
PA1323	2.99701	-3.68653	-4.437	-3.38805	-4.30994	-3.2416	-1.70884	-3.64653	0.462367	0.261034
PA3704	-3.83954	-2.92824	-2.86205	-6.75511	-4.78862	-3.88906	-3.20994	-5.14426	0.0988818	0.261645
PA4785	-0.335305	-0.186635	-0.429922	-0.827956	-3.82296	-2.00328	-0.317287	-2.21806	0.0953229	0.2678
PA5178	1.83287	2.71484	1.66434	1.20097	-0.16117	-0.503274	2.07069	0.178842	0.0368958	0.269462
PA5376	0.356936	-1.76773	-0.935646	-1.96035	-3.27915	-2.68823	-0.782148	-2.64258	0.062541	0.275394
PA5186	-4.73391	-4.29694	-3.22036	-4.91477	-7.65861	-5.23179	-4.08373	-5.93506	0.130822	0.277137
PA0891	-5.94123	-4.34634	-3.22523	-4.4752	-7.30228	-7.26656	-4.50427	-6.34801	0.206419	0.278599
PA5001	-3.64363	-2.98625	-3.01199	-6.95929	-4.04768	-4.16536	-3.21396	-5.05744	0.131786	0.278649
PA2949	-3.72311	-2.88138	-2.20416	-2.65362	-7.85206	-3.81451	-2.93622	-4.7734	0.324164	0.279868
PA0172	-3.30532	-2.47233	-4.24341	-7.75038	-3.0224	-4.71554	-3.34035	-5.16277	0.284129	0.282746
PA0292	0.487723	-1.52426	-2.79626	-2.15039	-5.19381	-1.93873	-1.2776	-3.09431	0.270264	0.283868
PA3183	1.63793	1.4433	0.742625	-0.246345	-0.331045	-1.02591	1.27462	-0.534433	0.0078982	0.285378
PA0662	-1.21993	1.14156	1.07349	-1.03364	-1.89016	-1.45969	0.331706	-1.46116	0.0925312	0.288598
PA1889	0.213622	-1.57124	-0.964118	-1.9935	-1.51828	-4.12255	-0.773911	-2.54478	0.137894	0.293032
PA1825	-0.943628	-0.673974	-0.958427	-0.906752	-0.627515	-6.308	-0.858676	-2.61409	0.396653	0.296188
PA3167	-1.45663	-1.66767	-2.09425	-2.61604	-3.98478	-3.87824	-1.73952	-3.49302	0.0214067	0.296581
PA0024	-3.57458	-2.98832	-1.95208	-3.20451	-4.35299	-6.18618	-2.83833	-4.58123	0.152931	0.298769
PA3257	0.532284	-0.192701	-0.366274	-0.911318	-1.72014	-2.52912	-0.00889712	-1.7202	0.0342833	0.305384
PA0389	-2.65498	-2.5065	-2.26104	-2.90315	-5.33854	-4.3074	-2.47417	-4.18303	0.0751854	0.305902
PA0402	-1.65935	-2.88631	-2.22299	-3.13696	-3.6414	-5.10874	-2.25621	-3.96237	0.0686286	0.306475
PA1769	-2.89922	-2.35288	-2.12577	-6.78849	-3.09536	-2.5407	-2.45929	-4.14152	0.281564	0.311601
PA3146	-4.2931	-2.44822	-2.29269	-4.23005	-6.35322	-3.44179	-3.01134	-4.67502	0.198641	0.315633
PA4786	1.55421	1.74847	1.32064	0.0879218	0.0392201	-0.4733	1.54111	-0.115386	0.0016091	0.317209
PA4314	-3.21518	-1.66848	-1.8405	-2.74311	-6.01037	-2.84844	-2.24139	-3.86731	0.239769	0.324003
PA2611	0.974764	-0.28902	-0.0861148	-1.27021	-1.51773	-1.37934	0.199877	-1.38909	0.0162785	0.332409
PA0470	-0.205317	-2.22136	-1.33352	-5.08429	-1.60179	-1.7537	-1.2534	-2.81326	0.289076	0.339184
PA2071	-5.44099	-2.75901	-2.88647	-4.25773	-6.30494	-5.13167	-3.69549	-5.23145	0.219433	0.34485
PA5552	-4.80278	-0.550367	-0.773978	-2.53727	-3.30575	-4.80799	-2.04238	-3.55034	0.381306	0.351608
PA0854	-1.46865	0.698194	0.172356	-0.607143	-2.27687	-2.18009	-0.199367	-1.68804	0.153929	0.35634
PA5070	-4.75739	-3.05415	-4.15797	-4.54944	-5.29813	-6.55611	-3.98984	-5.46789	0.127025	0.358974
PA3746	-0.357615	-0.204235	0.109827	-1.71821	-1.69229	-1.34682	-0.150674	-1.58577	0.0014093	0.369822
PA5473	0.990039	-2.24635	-0.673648	-1.20213	-2.00058	-3.03216	-0.643319	-2.07829	0.252497	0.369854
PA3226	-0.0512842	0.489382	0.666497	-0.516717	-1.89546	-0.691554	0.368198	-1.03458	0.0442419	0.3782
PA0296	-2.12215	-0.531838	-0.842176	-1.05112	-3.09069	-3.51156	-1.16539	-2.55112	0.199391	0.382696
PA0374	-1.35624	0.307374	0.528431	-1.36919	-1.82665	-1.36453	-0.173477	-1.52012	0.0934449	0.393206
PA3950	-0.0364496	-2.0788	-1.11397	-1.081	-3.67737	-2.45534	-1.07641	-2.40457	0.23632	0.398276
PA2965	-1.04062	0.0636525	0.111756	-0.874692	-1.65061	-2.30197	-0.288403	-1.60909	0.0772394	0.400344
PA5044	0.850622	0.0566617	0.142449	-0.708585	-1.50365	-0.683565	0.349911	-0.965267	0.0234009	0.401876
PA2378	-0.0264118	-3.25521	-1.81906	-2.01404	-1.81976	-5.20602	-1.70023	-3.01328	0.413835	0.402469
PA4958	-1.04593	0.404698	0.554158	-0.934017	-1.42421	-1.62538	-0.0290236	-1.32787	0.0775451	0.406451
PA5149	-3.04858	-3.1852	-2.49983	-5.24259	-4.51603	-2.86769	-2.9112	-4.20877	0.151456	0.406811
PA4520	-2.73788	-1.92385	-1.37969	-6.25224	-3.17353	-0.428268	-2.01381	-3.28468	0.502815	0.41441
PA3138	-4.3577	-1.42884	-1.95056	-2.18239	-5.78392	-3.57558	-2.57903	-3.8473	0.411042	0.415157
PA3728	4.98558	2.1864	2.93813	1.62411	2.18102	2.56254	3.37004	2.12255	0.229139	0.42118
PA4386	-2.47803	-1.71158	-3.38668	-5.5251	-0.87282	-4.91114	-2.52543	-3.76969	0.463735	0.422124
PA0553	0.374724	-2.91599	-2.46793	-3.07409	-2.44012	-3.20294	-1.66973	-2.90571	0.307198	0.424554
PA0420	-0.364177	-0.0223284	-0.156902	-1.62246	-3.07498	0.447441	-0.181136	-1.41667	0.295234	0.424685
PA3952	-0.759999	-0.855115	-0.839884	-1.80668	-1.95357	-2.39796	-0.818333	-2.05274	0.00237581	0.425017
PA0298	-5.18692	-5.79703	-4.26187	-7.3557	-5.68966	-5.89412	-5.08194	-6.31316	0.148354	0.425957
PA2345	1.35126	1.54954	1.39395	0.496631	0.0236224	0.0844206	1.43159	0.201558	0.00155196	0.426308
PA2857	-3.71723	-3.20966	-2.99793	-4.16213	-6.06696	-3.38565	-3.30827	-4.53824	0.210094	0.426326
PA1585	4.33973	4.75088	4.96643	4.00154	2.7693	3.6139	4.68568	3.46158	0.0398132	0.428064
PA0779	-2.40992	0.00927644	-0.212939	-1.59085	-2.73695	-1.9108	-0.871194	-2.07953	0.225569	0.432767
PA3981	0.292891	0.76474	0.674817	-0.0308697	-1.52236	-0.285585	0.577483	-0.612938	0.0692668	0.438175
PA0870	-1.05804	-1.76081	-0.666225	-2.54325	-2.49252	-2.0011	-1.16169	-2.34562	0.0312715	0.440151
PA3150	-2.60806	-1.21258	-0.551162	-5.64189	-2.32944	0.078573	-1.45727	-2.63092	0.542578	0.443298
PA4474	-3.16	-1.08248	-1.13606	-4.38974	-2.76528	-1.71689	-1.79285	-2.9573	0.323667	0.446134
PA0835	-1.01123	0.732977	0.966177	-0.133336	-1.55919	-1.10379	0.229308	-0.932104	0.197542	0.447075
PA1596	2.39705	3.99393	3.76215	2.23956	2.12028	2.32295	3.38438	2.2276	0.0823929	0.448512
PA3040	2.84689	2.7979	2.71398	1.43786	1.52725	1.95253	2.78626	1.63921	0.00217112	0.451548
PA2239	-2.98101	-3.08732	-2.87131	-3.70894	-3.83688	-4.82569	-2.97988	-4.12384	0.0331395	0.452516
PA5118	-1.4461	-2.45622	-1.91742	-4.77201	-2.39289	-2.0566	-1.93991	-3.07383	0.277594	0.455676
PA2735	-2.18357	-0.593941	-0.2564	-1.32575	-3.40184	-1.70214	-1.0113	-2.14325	0.264172	0.456299
PA3014	1.48921	2.45498	2.48148	1.59876	1.2325	0.218745	2.14189	1.01667	0.0992758	0.458432
PA0111	-0.512412	-1.28572	-0.588199	-0.718745	-0.850857	-4.18899	-0.795444	-1.91953	0.388042	0.458793
PA0588	1.95223	3.63121	3.76125	2.38536	1.97424	1.63464	3.1149	1.99808	0.146835	0.461109
PA4398	-1.08655	-1.28058	-0.470245	-1.95125	-1.64132	-2.579	-0.94579	-2.05719	0.0392989	0.462845
PA5025	-1.64581	-0.879296	-0.423844	-1.92088	-1.53273	-2.81922	-0.982985	-2.09094	0.100962	0.463951
PA3461	-6.43401	-2.81202	-2.87824	-6.75157	-5.39654	-3.29081	-4.04143	-5.14631	0.518816	0.464941
PA5312	1.03363	1.46394	1.48428	-0.0436292	0.550162	0.17392	1.32728	0.226818	0.00839389	0.466367
PA3042	0.869354	0.523663	0.747364	-0.269417	-0.364642	-0.526512	0.713461	-0.386857	0.000947527	0.466414
PA3083	1.69992	2.62765	2.97653	1.81133	0.992682	1.21538	2.4347	1.3398	0.0728269	0.468169
PA4412	-0.177848	0.567184	1.14007	-0.85835	-0.463251	-0.430249	0.509802	-0.58395	0.0542693	0.468541
PA1091	-2.2452	-0.582172	-0.549937	-1.39774	-2.91222	-2.33945	-1.12577	-2.21647	0.200794	0.469534
PA4560	0.6581	2.07189	2.57184	1.20107	0.658704	0.19528	1.76728	0.685017	0.167405	0.472287
PA2997	-2.81955	-2.14149	-2.32361	-2.68516	-2.80233	-5.00377	-2.42822	-3.49709	0.242876	0.476692
PA5161	-2.87665	-3.11575	-1.52968	-3.98157	-3.46759	-3.26624	-2.50736	-3.5718	0.118837	0.478158
PA0011	-4.93501	-3.45045	-2.61813	-3.65054	-5.29582	-5.23241	-3.66786	-4.72626	0.288412	0.480164
PA0083	-1.34498	-1.23346	-0.753317	-0.873439	-2.28076	-3.34327	-1.11059	-2.16582	0.225961	0.48122
PA3919	-0.762813	0.0940993	0.253829	-0.674082	-1.21103	-1.67443	-0.138295	-1.18651	0.0705073	0.483566
PA4727	2.01462	1.23178	1.46772	0.708656	0.351169	0.538746	1.57137	0.532857	0.0149522	0.486829
PA0390	-1.71279	-1.21425	-1.27962	-2.59466	-2.60031	-2.11908	-1.40222	-2.43802	0.00975766	0.487745
PA0984	-1.99467	0.883273	0.453845	0.730252	-0.18994	-4.28322	-0.219186	-1.24764	0.594898	0.490235
PA3068	3.88005	4.54693	4.73166	4.16592	2.91181	3.00024	4.38621	3.35932	0.0990522	0.490767
PA3263	-0.435817	0.45171	0.4504	-0.223668	-0.919334	-1.46795	0.155431	-0.870317	0.0924571	0.491156
PA3692	6.96354	3.97743	4.33298	4.35584	4.02326	3.82232	5.09132	4.06714	0.343687	0.49169
PA3636	-3.37567	-2.42781	-2.60896	-1.67771	-2.11143	-7.64041	-2.80415	-3.80985	0.631741	0.498028
PA5192	0.937429	2.44518	2.54999	1.35179	0.941818	0.639736	1.97753	0.977781	0.148938	0.500087
PA1893	-2.93715	-3.26395	-9.74252	-5.47552	-8.13265	-5.33364	-5.31454	-6.31394	0.697973	0.500208
PA2812	-2.21805	-1.46355	-1.96655	-2.45508	-3.08164	-3.07872	-1.88272	-2.87182	0.0313714	0.503792
PA3159	2.41874	2.43505	2.91259	2.24273	1.41875	1.14961	2.5888	1.6037	0.0548025	0.505191
PA0551	4.35405	-0.0679079	0.134838	-0.668278	2.56354	-0.421704	1.47366	0.491188	0.609709	0.506112
PA5014	-0.129551	-0.87017	-0.017352	-1.12697	-1.66664	-1.14562	-0.339024	-1.31307	0.0385109	0.509076
PA0745	0.479648	1.63444	1.23026	0.700076	-0.121189	-0.148887	1.11478	0.143333	0.090923	0.509994
PA3769	1.76568	2.06445	2.06817	1.08759	0.976597	0.935645	1.9661	0.999945	0.000927152	0.511868
PA3700	-0.200536	1.00382	0.710886	-0.662634	-0.675525	-0.0223729	0.504722	-0.453511	0.0856002	0.514687
PA4143	-1.60158	-3.22301	-1.79469	-1.66727	-4.33868	-3.47835	-2.20643	-3.16143	0.366538	0.515842
PA5338	-0.952093	0.127849	0.0820358	-1.35582	-1.86787	-0.380956	-0.247403	-1.20155	0.164094	0.516147
PA3691	5.22216	2.21908	2.62754	2.69498	2.41628	2.09664	3.35626	2.40263	0.375025	0.516332
PA1532	-1.02477	-0.321945	0.0200481	-1.21591	-1.27276	-1.69646	-0.442222	-1.39504	0.0498775	0.516622
PA3831	0.86059	2.09128	2.19511	0.76923	0.658047	0.892167	1.71566	0.773148	0.0955678	0.520326
PA1458	1.69402	2.66961	2.76499	1.63806	1.55563	1.11027	2.3762	1.43465	0.0681076	0.520673
PA4740	2.50741	4.7734	4.78912	3.68086	2.94245	2.63152	4.02331	3.08494	0.315971	0.521822
PA0265	0.823696	1.71985	1.57715	0.602427	0.55814	0.156206	1.37356	0.438924	0.0401674	0.523174
PA3554	1.13498	2.27383	2.22452	1.0384	1.01725	0.78422	1.87778	0.946623	0.0706532	0.524438
PA1408	-1.89197	-1.9782	-1.84735	-2.21536	-2.75074	-3.53233	-1.90584	-2.83281	0.0733925	0.525962
PA4876	5.0405	3.71446	3.88246	3.81427	3.17498	2.86907	4.21247	3.2861	0.138317	0.526181
PA0963	1.76372	3.26342	3.4472	2.47155	1.5347	1.69638	2.82478	1.90088	0.202359	0.527082
PA0421	0.456262	0.975621	1.41298	0.281687	0.210407	-0.404612	0.948287	0.0291606	0.0593619	0.528829
PA5213	-3.72713	-3.11949	-2.65013	-3.70153	-4.04712	-4.50434	-3.16558	-4.08433	0.0774602	0.528967
PA4957	0.539758	0.342238	0.874771	-0.984603	-0.360355	0.355636	0.585589	-0.329774	0.0932829	0.53021
PA4271	2.65505	4.07567	3.46204	3.48188	2.0748	1.89752	3.39759	2.48473	0.231932	0.531131
PA4909	-1.7255	-0.438855	-1.37919	-2.44844	-2.01381	-1.81975	-1.18118	-2.094	0.0993194	0.531146
PA3308	-0.565886	0.489639	0.555414	-0.604478	-0.755304	-0.895047	0.159722	-0.75161	0.0708907	0.531694
PA2371	-0.230148	-0.983841	-0.460321	-2.28872	-1.73991	-0.36248	-0.558103	-1.46371	0.214754	0.533808
PA4272	1.96615	1.97293	1.69195	1.07218	0.850565	1.01262	1.87701	0.978456	0.00139139	0.536424
PA0266	-1.28487	0.342775	-0.281679	-1.63391	-1.3504	-0.92492	-0.407924	-1.30308	0.158363	0.537689
PA0267	0.546602	-0.786586	-0.25476	-1.1899	-1.4403	-0.548573	-0.164915	-1.05959	0.129539	0.537868
PA5004	-1.18105	0.57428	0.44399	-0.368399	-1.33396	-1.13962	-0.0542611	-0.947327	0.23355	0.538469
PA4329	2.28914	3.3322	3.47986	2.73254	1.90887	1.78255	3.03373	2.14132	0.135722	0.538713
PA1562	0.00983306	1.45306	1.06086	0.0628469	0.62511	-0.840629	0.84125	-0.0508907	0.21529	0.538814
PA0581	-5.58787	-3.03371	-3.19498	-2.81111	-5.99597	-5.68466	-3.93885	-4.83058	0.532686	0.538967
PA4839	-5.02869	-2.43874	-2.37272	-3.32981	-5.01538	-4.14479	-3.28005	-4.16333	0.427326	0.542133
PA3299	-0.662077	1.65418	1.54168	0.286898	-0.280096	-0.0945729	0.844593	-0.0292572	0.321079	0.545689
PA3656	3.60967	2.66314	2.87422	2.46988	2.02976	2.02771	3.04901	2.17578	0.0536051	0.545923
PA3614	-1.35192	0.0291268	-0.301181	-0.993246	-1.28522	-1.96378	-0.541323	-1.41408	0.159626	0.546102
PA2391	-2.30137	-3.97032	1.22025	-3.20274	-2.53953	-1.92344	-1.68381	-2.55524	0.60928	0.546605
PA0399	1.47907	2.35715	2.5907	1.769	1.19726	0.847044	2.14231	1.2711	0.113991	0.546688
PA1372	0.786304	1.84705	1.92943	0.760455	0.435041	0.760536	1.52093	0.652011	0.0862628	0.547557
PA1586	3.64288	4.44375	3.6842	3.04325	3.0084	3.11577	3.92361	3.05581	0.0296827	0.547982
PA4695	0.227541	0.729428	-0.0288359	-0.395005	-0.396882	-0.873989	0.309378	-0.555292	0.0342582	0.549172
PA4696	0.503039	-0.137452	0.550448	-0.484374	-0.658478	-0.532525	0.305345	-0.558459	0.0192403	0.549502
PA2744	1.92589	3.45667	3.19384	2.57339	1.75949	1.65681	2.8588	1.99656	0.194884	0.550098
PA3482	2.27119	3.05854	3.30028	2.67676	1.76261	1.60673	2.87667	2.01537	0.13191	0.550456
PA5242	1.58647	1.70297	2.17917	0.858347	1.10652	0.927989	1.82287	0.964286	0.0118251	0.551494
PA2047	-2.93104	-2.95973	-2.0129	-3.36789	-3.58565	-3.52177	-2.63455	-3.49177	0.0541395	0.552015
PA3834	-5.8896	-1.62355	-1.86355	-2.92155	-1.75582	-7.26673	-3.12557	-3.98137	0.713924	0.552559
PA5474	-0.326309	-0.141489	0.0492792	-0.610281	-1.47679	-0.879681	-0.139506	-0.988917	0.0378454	0.555011
PA1752	-0.191559	0.86314	0.575216	0.365504	-0.361296	-1.30056	0.415599	-0.432119	0.214988	0.555663
PA3148	1.00525	1.16159	1.54177	0.529284	-0.0586136	0.705482	1.23621	0.392051	0.0396163	0.557035
PA3552	0.901667	0.872608	1.16733	-0.101187	0.138479	0.374754	0.980536	0.137349	0.00713587	0.557411
PA5490	-1.10348	-1.46012	-1.62128	-1.98324	-2.62645	-2.09648	-1.39496	-2.23539	0.0284037	0.558477
PA5131	-2.66842	-1.88568	-1.78051	-2.03268	-2.64424	-4.15095	-2.11154	-2.94262	0.294157	0.562108
PA1791	-0.439279	0.0905969	0.323854	-0.156221	-1.04371	-1.31078	-0.00827583	-0.836905	0.116961	0.563064
PA1754	1.14217	2.24844	2.13661	1.31013	0.588843	1.14764	1.84241	1.01554	0.116439	0.563751
PA3903	-1.6026	-0.25561	0.289053	-1.05275	-1.63448	-1.35465	-0.523051	-1.34729	0.232796	0.56478
PA0429	-1.4313	-2.30043	-2.01911	-2.3335	-2.212	-3.67367	-1.91695	-2.73972	0.198028	0.565355
PA1681	-1.60848	0.0456269	-0.315935	-1.54598	-1.25649	-1.54062	-0.626262	-1.4477	0.18329	0.565878
PA2069	0.190205	-0.795979	0.212535	-0.743368	-1.04301	-1.06451	-0.13108	-0.950294	0.0783363	0.566751
PA3770	-0.128941	1.32779	0.986157	0.369031	-0.615038	-0.017475	0.728337	-0.0878272	0.194864	0.56795
PA0541	-1.503	-1.80663	-2.37857	-4.27684	-1.43283	-2.41136	-1.89607	-2.70701	0.405416	0.57001
PA2830	-5.38645	-1.10323	-2.58199	-1.86374	-4.42267	-5.2162	-3.02389	-3.8342	0.641748	0.570259
PA1609	1.2259	0.812634	1.34418	0.332431	-0.633725	1.25936	1.12757	0.319354	0.229043	0.571088
PA2537	0.783308	0.594902	0.829393	-0.352267	-0.190202	0.335809	0.735868	-0.0688864	0.0215313	0.57246
PA3478	-1.40792	0.313748	0.654054	-0.0799182	-1.02435	-1.72857	-0.146706	-0.94428	0.373664	0.575316
PA3471	0.0877686	0.992607	1.39933	-0.134917	0.294287	-0.0711692	0.826568	0.0294004	0.12378	0.575478
PA0401	-1.4859	-1.53549	-1.83055	-1.72407	-2.11393	-3.40429	-1.61731	-2.4141	0.199518	0.575629
PA3555	-2.68553	-1.5941	-1.50737	-4.29492	-3.21614	-0.662948	-1.929	-2.72467	0.524216	0.576076
PA1792	-2.21559	-2.96874	-2.7577	-3.46392	-3.64224	-3.20009	-2.64734	-3.43542	0.0380684	0.579114
PA3297	-1.52924	-1.72402	-0.951565	-2.16716	-1.82792	-2.56335	-1.40161	-2.18614	0.0672007	0.580541
PA0767	-1.73758	-0.184849	0.0497952	-1.42663	-1.38719	-1.40233	-0.624212	-1.40538	0.236132	0.581896
PA3553	1.12728	1.26157	1.14865	0.105362	-0.17813	1.29178	1.17916	0.406337	0.162584	0.585271
PA4733	-3.37043	-2.65867	-3.4625	-4.73889	-3.0295	-4.03593	-3.16387	-3.93477	0.238766	0.586052
PA0658	-0.528619	0.118248	0.255081	-0.852053	-0.266377	-1.34713	-0.0517631	-0.821854	0.122967	0.586381
PA4576	-3.13302	-1.18406	-1.12498	-2.6596	-3.11499	-1.97283	-1.81402	-2.58247	0.356858	0.587048
PA4655	-4.25125	-2.9998	-2.37384	-3.63714	-4.45375	-3.83892	-3.2083	-3.9766	0.27233	0.587109
PA3166	-1.12069	-2.1004	-2.56073	-3.26801	-3.40946	-1.38849	-1.92727	-2.68865	0.382917	0.589932
PA5436	2.65253	3.72655	3.71672	2.57574	2.49753	2.74	3.36527	2.60442	0.104444	0.590149
PA3108	1.29543	2.33873	2.65992	1.72809	1.33594	0.951884	2.09803	1.33864	0.180635	0.590746
PA0609	-0.270823	0.48448	0.695996	-0.0757491	-0.680188	-0.590883	0.303218	-0.44894	0.0972114	0.593715
PA3819	2.73566	1.44098	1.36023	1.71863	0.748624	0.831711	1.84562	1.09965	0.24153	0.596267
PA2232	3.00119	3.06057	2.72983	2.60236	2.58415	1.3679	2.93053	2.18481	0.151193	0.59637
PA5365	0.418132	-1.02863	-0.634145	-1.72338	-1.38264	-0.375353	-0.41488	-1.16046	0.276214	0.596428
PA0372	-2.57995	-1.33015	-1.78708	-3.41305	-2.71349	-1.80571	-1.89906	-2.64408	0.276273	0.59666
PA5204	3.17672	3.06743	3.41547	2.55432	2.44426	2.43227	3.21987	2.47695	0.00249393	0.597529
PA5528	2.95137	0.939214	0.477741	1.1567	0.649141	0.334475	1.45611	0.713438	0.403789	0.597631
PA2394	1.61976	2.11043	3.0452	2.41443	0.912849	1.22567	2.25846	1.51765	0.297933	0.598403
PA2853	-0.218886	0.897626	-0.0287815	0.504276	-1.20919	-0.866854	0.216653	-0.523923	0.302912	0.5985
PA3977	2.50444	1.5159	1.41601	1.07778	0.910953	1.23116	1.81212	1.0733	0.109021	0.599229
PA1454	-2.17579	-5.14934	-3.49422	-3.338	-6.49321	-3.19756	-3.60645	-4.34292	0.621236	0.600206
PA4232	-1.24141	-0.666832	-1.48493	-1.48871	-1.67713	-2.42707	-1.13106	-1.86431	0.122528	0.601547
PA4542	-4.35333	-4.14745	-4.23901	-3.82483	-7.18405	-3.9263	-4.2466	-4.97839	0.543952	0.602156
PA3690	-0.424832	-0.587503	-0.376275	-0.519365	-0.348139	-2.70825	-0.46287	-1.19192	0.393127	0.603301
PA2741	3.3065	1.92933	1.93992	1.36721	1.3115	2.32368	2.39192	1.66746	0.267638	0.605224
PA2444	0.957325	0.0148276	1.57157	-0.0299613	-0.0481508	0.460586	0.847908	0.127491	0.209631	0.606922
PA1822	0.802478	0.5213	0.974268	0.140269	-0.146381	0.159246	0.766015	0.0510446	0.0123037	0.609218
PA3620	-0.155933	0.223509	0.390392	-0.189492	-0.80173	-0.693795	0.152656	-0.561672	0.0452344	0.609489
PA3768	1.32332	1.87818	1.92235	1.12725	0.8355	1.02896	1.70795	0.997234	0.0280595	0.611017
PA2260	-1.63988	-2.26854	-1.4986	-1.82832	-3.20079	-2.50865	-1.80234	-2.51259	0.198633	0.611214
PA4640	-1.75778	-0.0645026	-0.0484173	-1.1726	-1.24252	-1.58555	-0.623567	-1.33356	0.289006	0.611323
PA0473	-1.51702	-2.06591	-1.70549	-2.66667	-1.89063	-2.84578	-1.7628	-2.46769	0.102763	0.613489
PA5005	0.234004	1.79494	1.73248	0.918254	0.103475	0.631089	1.25381	0.550939	0.280139	0.614348
PA4362	-3.35772	-2.02703	-1.93912	-2.92541	-3.09987	-3.40482	-2.44129	-3.14336	0.217248	0.61469
PA0887	-0.502819	0.411984	-0.500143	-0.560996	-1.0742	-1.04218	-0.196993	-0.892461	0.1154	0.617509
PA3763	2.82456	3.75652	4.03829	3.04592	2.85139	2.65476	3.53979	2.85069	0.146962	0.620241
PA3637	0.986549	3.04508	3.14339	2.44716	1.33204	1.33822	2.39167	1.70581	0.43687	0.621635
PA1155	0.221684	0.703429	-0.519958	-0.827	-0.61063	-0.193036	0.135052	-0.543556	0.166272	0.624768
PA2815	3.27171	2.25176	3.29284	2.51394	2.43936	1.82848	2.93877	2.2606	0.170512	0.624958
PA3736	1.63634	1.09379	1.48707	1.02291	0.605386	0.565687	1.40573	0.731329	0.0365002	0.626592
PA1300	-1.47361	-0.276086	-0.230207	-0.419796	-0.000575053	-3.57136	-0.659969	-1.33058	0.605546	0.628241
PA2988	-0.0112145	-0.197124	0.33213	-0.79273	-0.16819	-0.923747	0.041264	-0.628222	0.0750456	0.628731
PA0001	1.76488	1.1396	1.79166	0.406583	0.852786	1.43329	1.56538	0.897553	0.141849	0.629454
PA5050	-4.1233	-4.74817	-3.47477	-5.4907	-4.65571	-4.20164	-4.11541	-4.78268	0.274111	0.629697
PA5362	-1.09443	-0.427663	-0.830395	-1.40166	-1.41818	-1.52973	-0.784163	-1.44986	0.0282462	0.630384
PA3011	0.669521	1.04992	0.995186	0.363082	0.13052	0.24783	0.904874	0.247144	0.00850989	0.633875
PA2824	-1.49992	-1.29197	-0.070756	-1.75424	-2.00781	-1.07192	-0.954217	-1.61132	0.2798	0.63415
PA5500	-1.53973	-1.13698	-1.24012	-0.62687	0.0477052	-5.30458	-1.30561	-1.96125	0.717389	0.634794
PA0400	-0.0299619	1.70031	1.31702	0.421249	0.492089	0.117976	0.99579	0.343771	0.291514	0.636389
PA3301	-6.46811	-4.88582	-4.47175	-6.33823	-5.37987	-6.05712	-5.27523	-5.92507	0.387978	0.637351
PA5435	2.12883	2.92529	2.30568	2.67008	1.65164	1.0894	2.45326	1.8037	0.281159	0.637475
PA1061	0.779121	0.904049	0.784784	0.602335	-0.107976	0.0493831	0.822651	0.181248	0.0429837	0.641089
PA1015	-3.48452	-3.32861	-3.1866	-3.57482	-3.01012	-5.33435	-3.33324	-3.9731	0.415511	0.641775
PA5174	1.05111	0.872385	1.04726	0.336435	0.552952	0.164901	0.990249	0.351429	0.00729295	0.642238
PA3525	0.351127	0.520528	0.944357	0.181961	-0.00947677	-0.270825	0.605337	-0.0327802	0.0440217	0.642551
PA0004	1.17171	2.30173	2.58621	1.46864	1.47652	1.20301	2.01989	1.38272	0.222208	0.642973
PA3357	-1.59967	-1.26235	-1.31593	-1.70352	-2.1687	-2.21424	-1.39265	-2.02882	0.0304546	0.643419
PA4729	-2.77765	-0.044367	-0.226233	-1.16384	-1.93822	-1.84553	-1.01608	-1.6492	0.527262	0.64478
PA5345	-3.14096	-3.62279	-2.4203	-4.86085	-3.31983	-2.89647	-3.06135	-3.69238	0.413178	0.645715
PA3455	-1.84152	-1.40624	-1.4114	-2.80034	-1.50105	-2.2501	-1.55306	-2.18383	0.19278	0.645832
PA3139	2.11387	2.85945	3.06773	2.45107	1.73001	1.97706	2.68035	2.05271	0.154979	0.647234
PA5051	1.03279	2.53402	2.48286	1.39802	1.74313	1.04715	2.01656	1.3961	0.307935	0.650463
PA4848	2.76311	3.8364	3.8025	3.03399	2.60204	2.90798	3.46733	2.848	0.173854	0.650973
PA4180	-2.46393	-3.01958	-2.3182	-3.1937	-3.18037	-3.28363	-2.60057	-3.21923	0.0458185	0.651276
PA2363	-4.00841	-0.935851	-3.54081	-1.78433	-2.63784	-5.9102	-2.82836	-3.44413	0.716509	0.652582
PA4403	1.9647	2.69858	2.91215	2.03304	1.85581	1.84341	2.52514	1.91075	0.104344	0.653206
PA0893	-0.389684	-2.05125	-1.39323	-1.72531	-1.89178	-2.05972	-1.27806	-1.89227	0.280506	0.653288
PA3731	2.36583	2.62891	2.57302	2.02231	1.95015	1.75903	2.52259	1.9105	0.0054745	0.654248
PA3147	-2.17238	-1.21356	-0.713836	-2.32231	-2.34289	-1.2695	-1.36659	-1.97823	0.332787	0.654452
PA4694	2.08234	2.28932	2.27426	2.13281	1.32875	1.36239	2.21531	1.60798	0.0884486	0.65641
PA5368	-3.47698	-4.77376	-3.36699	-2.89217	-7.27696	-3.26247	-3.87258	-4.4772	0.702842	0.657645
PA4988	-2.70629	-3.4112	-2.00355	-3.80331	-3.09661	-3.02673	-2.70701	-3.30888	0.274791	0.658899
PA0471	2.35705	1.90597	1.65755	1.37701	1.53715	1.20423	1.97352	1.3728	0.0566281	0.659425
PA4749	1.27545	1.74929	2.10182	1.30835	1.20841	0.819652	1.70886	1.11214	0.101814	0.661256
PA4537	-3.24408	-1.23512	-1.85569	-1.86276	-2.90981	-3.35216	-2.11163	-2.70824	0.465356	0.661306
PA4595	2.991	4.02879	4.06262	3.43633	2.92724	2.94451	3.69414	3.10269	0.203315	0.663676
PA3727	-4.02765	-2.54821	-2.48917	-4.53347	-3.56432	-2.73895	-3.02168	-3.61225	0.459677	0.66408
PA4910	-3.04143	-1.76016	-2.91468	-3.89208	-2.68133	-2.91332	-2.57209	-3.16224	0.344608	0.664274
PA0482	-1.24212	1.26738	1.43264	1.18615	-0.674713	-0.823415	0.485967	-0.103993	0.613987	0.664361
PA1101	0.588842	0.354225	0.134774	-0.662756	-0.369457	0.348437	0.35928	-0.227925	0.147649	0.665631
PA3354	-1.35159	-2.93928	-2.81234	-3.32276	-2.97645	-2.56331	-2.36774	-2.95417	0.350017	0.665989
PA4470	6.94109	5.09919	5.40733	5.98588	4.94084	4.76403	5.81587	5.23025	0.441033	0.666363
PA3468	-0.102001	-1.21583	-0.763586	-1.85005	-0.900389	-1.08216	-0.693807	-1.27754	0.250816	0.667235
PA3459	0.653822	0.947183	0.885391	0.252992	0.334329	0.148059	0.828799	0.245127	0.00500546	0.667263
PA2774	-0.990583	-2.96247	-1.91747	-1.44379	-4.65988	-1.50374	-1.95684	-2.5358	0.65606	0.669446
PA2624	0.668009	2.53977	3.2411	1.43035	0.357732	2.93664	2.14963	1.57491	0.62031	0.671417
PA2259	-1.26123	-1.29652	-0.866907	-1.85223	-1.69414	-1.59713	-1.14155	-1.7145	0.0215552	0.672241
PA2639	0.499633	1.93671	2.08368	-0.0840561	0.121467	2.78206	1.50667	0.939823	0.618684	0.675091
PA0867	2.59919	3.10814	3.3424	3.44935	2.56487	1.35423	3.01658	2.45615	0.434372	0.6781
PA5036	2.46743	3.35129	3.27385	2.48992	2.1139	2.81382	3.03085	2.47255	0.183418	0.679102
PA4938	1.94626	3.11015	3.04793	2.28412	1.85058	2.29647	2.70145	2.14372	0.240967	0.67937
PA2738	-1.74164	-5.10578	-3.12524	-2.3508	-2.64188	-6.65205	-3.32422	-3.88157	0.759023	0.679549
PA2634	0.00684738	1.95417	1.9457	1.68268	0.554117	-0.00208086	1.30224	0.744906	0.531905	0.679557
PA0353	1.59898	2.6	2.341	1.97263	1.40457	1.49185	2.17999	1.62302	0.184845	0.679728
PA3924	-3.12961	-0.885581	-1.33651	-2.0825	-2.33556	-2.59907	-1.7839	-2.33904	0.472936	0.680591
PA3895	0.374484	-0.288286	-0.586567	-0.289104	-0.741418	-1.12826	-0.16679	-0.719592	0.212901	0.681695
PA5413	-3.71785	-2.0488	-2.25502	-2.46509	-3.86277	-3.34988	-2.67389	-3.22591	0.453343	0.682064
PA5172	-5.32619	0.339387	-0.108836	-4.72381	-0.984749	-1.04045	-1.69855	-2.24967	0.814483	0.68249
PA2613	-2.62722	-2.76502	-1.49121	-3.06968	-2.55846	-2.90245	-2.29448	-2.84353	0.271447	0.68347
PA5549	0.598262	-0.014895	0.185029	-0.54573	0.0664612	-0.386768	0.256132	-0.288679	0.101688	0.685481
PA0652	0.655694	1.42314	1.44322	0.390327	0.638574	0.860577	1.17402	0.629826	0.136477	0.685774
PA3156	-4.98314	-2.45617	-2.69574	-2.55064	-2.42601	-6.7901	-3.37835	-3.92225	0.757512	0.685914
PA4316	-2.61484	-1.17386	-0.676779	-2.1116	-2.09447	-1.88723	-1.48849	-2.0311	0.406607	0.686528
PA1587	4.16611	5.47224	5.33464	4.78784	4.24291	4.32642	4.991	4.45239	0.295252	0.688434
PA5013	0.811859	2.48379	2.10269	1.38099	1.13474	1.27199	1.79945	1.26258	0.352621	0.689265
PA2302	5.23428	5.62091	6.10986	5.28625	5.13271	4.93845	5.65502	5.11914	0.120738	0.689738
PA2788	2.02833	1.33854	1.36138	0.991834	1.05795	1.07342	1.57608	1.04107	0.0784564	0.690154
PA1642	-1.10307	0.645423	0.0926592	-0.415005	-0.836836	-0.714555	-0.121664	-0.655465	0.371638	0.690732
PA1770	3.119	5.00781	4.98233	4.34791	3.66727	3.49636	4.36971	3.83718	0.475698	0.691341
PA3002	-0.142472	0.550315	1.44531	0.116791	0.0569097	0.0825881	0.617719	0.0854294	0.311531	0.691457
PA3640	-0.633402	0.141475	0.564337	-0.368055	-1.36901	0.224871	0.0241367	-0.504065	0.415815	0.693419
PA2627	-1.50384	-1.60539	-0.888365	-1.90621	-1.97378	-1.69609	-1.33253	-1.85869	0.0925972	0.694401
PA4879	0.0786277	-0.860293	-0.765907	0.323002	-2.42188	-1.01912	-0.515857	-1.03933	0.569915	0.695695
PA2725	-1.55923	-2.27262	-1.37624	-2.03654	-2.22541	-2.51399	-1.73603	-2.25865	0.163551	0.696107
PA4744	1.83527	3.03193	3.11961	2.73082	1.93081	1.775	2.66227	2.14554	0.367599	0.698954
PA0413	4.12806	3.90917	4.16552	3.51023	3.03488	4.11012	4.06758	3.55174	0.183547	0.699386
PA4756	2.15045	3.51329	3.39446	3.25438	2.14139	2.11655	3.0194	2.50411	0.420888	0.699652
PA3162	1.30477	3.08662	2.14561	1.73776	1.37517	1.88094	2.179	1.66462	0.391739	0.700094
PA3074	-3.38793	-2.72641	-2.77111	-5.46037	-2.53961	-2.42741	-2.96182	-3.47579	0.639384	0.700293
PA3349	1.95981	2.5338	2.96357	1.89545	1.87371	2.15217	2.48573	1.97378	0.167669	0.701274
PA1162	-2.81004	-1.26053	-0.528039	-2.45327	-2.28884	-1.39134	-1.53287	-2.04448	0.532221	0.701439
PA5119	0.577666	2.34602	2.34611	1.67076	0.990616	1.07551	1.7566	1.24563	0.460912	0.70175
PA2019	-0.949008	-2.23236	-2.13186	-2.18615	-1.75802	-2.88399	-1.77108	-2.27605	0.392013	0.704675
PA0836	-0.0861616	-0.850401	-0.98797	-1.16025	-1.1588	-1.11919	-0.641511	-1.14608	0.146791	0.704871
PA4430	-1.10718	1.66892	0.557264	1.54783	-0.806644	-1.12982	0.373002	-0.129545	0.689023	0.70586
PA0935	-4.48001	-4.30146	-3.07516	-5.08967	-4.44341	-3.82335	-3.95221	-4.45215	0.432369	0.707136
PA3987	-1.40402	0.745167	0.913493	-0.684788	-0.692651	0.132604	0.0848808	-0.414945	0.563506	0.707192
PA2445	2.17071	3.66626	4.84095	2.98645	2.75312	3.45072	3.55931	3.06343	0.568657	0.709129
PA5511	-3.59496	-2.75134	-2.83437	-4.16649	-3.08822	-3.40596	-3.06022	-3.55356	0.302907	0.710379
PA1803	1.5748	2.2727	2.23227	1.84247	1.22972	1.52821	2.02659	1.53347	0.161071	0.710487
PA0345	0.16618	-0.0013754	0.0449409	-0.0176776	-0.419572	-0.827732	0.0699151	-0.421661	0.108975	0.711248
PA5016	3.01357	5.15079	5.25533	4.44791	3.10672	4.39137	4.47323	3.982	0.594997	0.711418
PA4967	-3.79371	-1.06163	-0.769674	-2.961	-2.48654	-1.63516	-1.875	-2.3609	0.66414	0.714051
PA0555	-0.543534	1.39175	1.18873	1.2188	-0.23984	-0.398747	0.678981	0.193404	0.577215	0.714211
PA4266	2.84944	4.29468	4.11791	3.41471	2.89811	3.50427	3.75401	3.27237	0.383728	0.716163
PA2424	7.81591	8.01991	8.79251	7.76743	7.7171	7.70039	8.20944	7.72831	0.181834	0.716416
PA5453	-1.17272	-0.359348	-0.800442	-1.00027	-1.37967	-1.39562	-0.777504	-1.25852	0.147406	0.716473
PA3213	2.65045	2.80938	3.20767	2.48951	2.36468	2.37092	2.88917	2.40837	0.0479359	0.71658
PA4432	4.40885	1.51723	2.71889	2.51659	1.85867	2.83091	2.88166	2.40206	0.617135	0.717176
PA1775	-1.86991	-0.549214	-0.781207	-0.302059	-2.73856	-1.59333	-1.06678	-1.54465	0.588278	0.718037
PA5171	0.00756115	1.90227	1.7391	1.01843	0.654215	0.542699	1.21631	0.738449	0.485826	0.718041
PA2739	1.55655	2.41737	2.77434	2.02661	1.60891	1.68515	2.24942	1.77356	0.282546	0.719038
PA2654	2.27258	2.69748	2.43982	1.93872	1.64167	2.40381	2.46996	1.99473	0.134557	0.719352
PA3639	-0.52937	0.201123	0.498481	0.0232926	-0.778987	-0.49365	0.0567448	-0.416448	0.286618	0.720369
PA3792	0.0903977	1.96946	2.10705	1.52209	0.703439	0.522289	1.38897	0.915939	0.546827	0.720449
PA1745	2.76332	1.8406	1.18632	1.56796	1.25906	1.54462	1.93008	1.45721	0.369543	0.72053
PA2072	-3.84973	-2.84433	-3.18932	-4.40789	-2.65603	-4.23795	-3.29446	-3.76729	0.495303	0.72055
PA3409	-0.523056	-0.455948	-0.79723	-1.67806	-1.51271	-0.00162968	-0.592078	-1.06413	0.43411	0.720938
PA3168	1.21013	2.86856	2.60626	1.76818	1.30266	2.20746	2.22832	1.75944	0.462173	0.722525
PA4251	3.33734	2.77644	2.88407	2.57298	2.12975	2.89837	2.99928	2.5337	0.173293	0.72418
PA3030	-4.7815	-3.73051	-2.96767	-3.16726	-4.32459	-5.3842	-3.82656	-4.29202	0.604209	0.72424
PA4270	4.08551	5.5748	5.67137	4.84225	4.32122	4.78947	5.11056	4.65098	0.442152	0.727198
PA2651	-0.688744	-1.09182	-1.41514	-1.27296	-3.14601	-0.15103	-1.06523	-1.52333	0.637003	0.727944
PA3925	-0.835082	0.18598	-0.722322	-0.608556	-1.00836	-1.12083	-0.457141	-0.912584	0.272964	0.729286
PA0861	-1.79221	-6.82691	1.14654	-4.84847	-3.21672	-0.766576	-2.49086	-2.94392	0.870761	0.730492
PA5209	-0.869044	-2.97158	-1.22901	-2.16662	-1.80318	-2.4534	-1.68988	-2.14107	0.540984	0.731439
PA5279	-1.60615	-1.18524	-0.511955	-0.995313	-0.818802	-2.8424	-1.10112	-1.55217	0.565669	0.73151
PA4835	1.83386	1.81293	1.83939	1.74718	1.53383	0.8532	1.82872	1.37807	0.170036	0.731713
PA2732	0.522078	1.20839	1.48784	0.679421	0.473781	0.719167	1.07277	0.624123	0.205197	0.73273
PA1742	-4.86126	-3.32153	-2.76253	-3.49895	-4.28966	-4.49959	-3.64844	-4.09607	0.555987	0.733246
PA0459	-0.516679	-0.00918528	0.700142	0.192111	-1.34145	-0.0190687	0.0580927	-0.389469	0.494215	0.733281
PA3184	-1.15398	-0.806638	-0.790491	-1.22092	-1.54577	-1.32438	-0.917035	-1.36369	0.0428102	0.733742
PA5484	0.16953	-0.576786	-0.347236	-1.25295	-0.366153	-0.473345	-0.251497	-0.697481	0.278636	0.734083
PA1588	2.91734	4.6925	4.81633	4.24505	3.5583	3.29714	4.14206	3.70017	0.548651	0.73617
PA4308	1.82083	2.08832	2.4724	1.79046	1.15793	2.10812	2.12718	1.6855	0.260489	0.736277
PA1122	-2.87369	-2.6586	-2.68751	-2.55628	-3.95323	-3.03444	-2.73994	-3.18132	0.347882	0.73643
PA3901	0.0110945	-3.75109	-0.36469	-1.40168	-2.24776	-1.77617	-1.36823	-1.80854	0.736655	0.736976
PA2237	0.45948	0.107561	0.414808	0.135998	0.0775797	-0.548042	0.327283	-0.111488	0.148155	0.737763
PA2642	-0.206889	1.59871	0.743699	0.366427	-0.00254931	0.456753	0.711842	0.273544	0.462574	0.738005
PA4777	1.05054	0.977918	0.877347	0.470014	0.755518	0.365468	0.968602	0.530333	0.0259819	0.73802
PA4450	-1.04712	0.325874	0.547712	-0.810783	-1.10084	0.424538	-0.0578437	-0.495694	0.556764	0.738234
PA3739	0.894815	-0.472987	-0.152557	-0.61318	0.165018	-0.595519	0.0897574	-0.347894	0.418928	0.738336
PA1944	-0.401158	-0.216613	0.27587	-0.184076	-1.1555	-0.310686	-0.113967	-0.550086	0.299044	0.73912
PA5072	2.79327	0.212626	-0.0146676	-0.200743	0.218325	1.66763	0.997077	0.561737	0.703285	0.739519
PA3340	2.42175	1.72214	1.78452	1.94085	1.44574	1.23641	1.97614	1.541	0.227988	0.739622
PA0074	0.00782203	0.639094	1.25988	0.0248656	-0.0206743	0.60111	0.635598	0.201767	0.35293	0.740293
PA0156	1.9487	0.759386	0.298967	0.70524	1.06293	-0.0611647	1.00235	0.569002	0.505333	0.740541
PA3798	-4.45808	-3.50484	-3.16083	-4.0227	-5.29325	-3.10338	-3.70792	-4.13978	0.59276	0.741305
PA1940	-2.80787	-0.860636	-1.04524	-1.73836	-1.65334	-2.59968	-1.57125	-1.99713	0.570654	0.744385
PA0956	-0.888826	-0.838747	-2.33577	-1.52895	-1.48503	-2.32474	-1.35445	-1.77957	0.491212	0.744777
PA5485	1.54593	0.522549	0.783976	0.559058	0.400254	0.620921	0.95082	0.526744	0.248104	0.745316
PA1324	5.32692	1.49237	1.37138	2.67559	2.13925	2.10367	2.73023	2.30617	0.762714	0.745324
PA0910	-0.980276	-3.13112	-1.76915	-1.90122	-2.01278	-3.23242	-1.96018	-2.38214	0.60798	0.74641
PA4538	-0.97099	0.98185	0.824021	-0.266635	-0.125473	-0.0355679	0.278294	-0.142559	0.54063	0.746983
PA0904	-2.5488	-0.661784	-1.06061	-1.23194	-2.07333	-2.22755	-1.42373	-1.84427	0.554196	0.747145
PA1014	-4.3287	-3.23085	-2.40378	-5.12522	-3.14796	-2.94727	-3.32111	-3.74015	0.662616	0.747922
PA3799	-0.0592094	-0.447328	0.169465	-0.374718	-1.1377	-0.0800996	-0.112357	-0.53084	0.313089	0.748211
PA3019	-1.15269	-0.654436	-0.186292	-0.688478	-1.11555	-1.43893	-0.664473	-1.08099	0.304206	0.749231
PA2953	-2.34338	-0.255141	-1.17577	-1.2606	-1.92673	-1.83126	-1.2581	-1.67287	0.551675	0.750139
PA0934	3.37308	2.49732	3.02377	2.66223	2.41957	2.56866	2.96473	2.55015	0.191627	0.750238
PA3271	-3.28302	-4.59844	-3.13701	-4.13819	-3.38709	-4.71553	-3.67282	-4.08027	0.536418	0.753955
PA0833	3.36028	1.60444	1.46429	1.25234	1.80786	2.15178	2.143	1.73733	0.574173	0.754886
PA3848	2.33508	2.53156	2.88915	2.44686	2.34464	1.75155	2.58526	2.18102	0.209661	0.755634
PA1462	-1.09558	-3.36838	-2.56162	-3.90456	-2.22465	-2.10016	-2.34186	-2.74313	0.673349	0.757191
PA3481	0.111464	1.04316	1.59368	0.631998	0.546	0.370025	0.916103	0.516008	0.414028	0.757808
PA4022	-0.434677	0.646888	0.100998	-0.312532	-0.400195	-0.173746	0.104403	-0.295491	0.278403	0.757914
PA5239	1.26426	0.981445	1.16122	0.732736	0.744955	0.73746	1.13564	0.738384	0.00863063	0.759301
PA0587	-1.0028	-0.882769	-1.73081	-1.56792	-1.51066	-1.72672	-1.20546	-1.60177	0.219834	0.759799
PA2400	4.25575	4.85794	5.52188	4.54502	4.50871	4.40213	4.87852	4.48528	0.345631	0.761418
PA1714	1.11911	-0.324892	0.503494	-0.099869	-0.168862	0.391623	0.432572	0.040964	0.437061	0.76228
PA5483	-0.785713	0.280018	0.592306	-0.417207	-0.297506	-0.373049	0.0288704	-0.362587	0.402659	0.762359
PA0337	1.69267	2.21969	2.50183	1.49959	1.81919	1.92121	2.13806	1.74666	0.219348	0.762389
PA1068	-0.554212	-0.552524	0.360121	-0.622737	-0.538236	-0.748155	-0.248872	-0.636376	0.280155	0.764451
PA5035	-0.604614	-0.559648	-1.04452	0.0488959	-2.61685	-0.799403	-0.736259	-1.12245	0.655047	0.765147
PA4238	3.20075	2.94049	2.76449	2.97929	2.02621	2.74787	2.96858	2.58445	0.287997	0.766241
PA4476	2.24189	1.03404	0.861386	0.385249	1.14398	1.46389	1.37911	0.997705	0.518486	0.76769
PA0084	2.90128	3.24204	3.62257	3.04508	2.96296	2.61767	3.2553	2.87524	0.197331	0.768406
PA1561	1.02165	0.480553	1.01288	0.305302	0.671406	0.398255	0.83836	0.458321	0.144542	0.768417
PA4964	-0.949879	0.432857	0.686774	-0.180823	-1.20456	0.419771	0.0565837	-0.321869	0.61516	0.769262
PA1059	0.0259177	-1.55002	-1.92298	-1.45784	-1.73198	-1.3884	-1.14903	-1.52607	0.567771	0.770016
PA0008	3.68136	2.54955	2.89386	2.94012	2.43998	2.62398	3.04159	2.66803	0.364447	0.771875
PA2399	5.60924	6.30551	7.0181	6.05249	5.9093	5.85238	6.31095	5.93806	0.415624	0.772234
PA5497	1.00311	2.43011	2.39902	1.60861	1.50771	1.59833	1.94408	1.57155	0.473816	0.772427
PA3866	-1.83033	-2.25632	-1.17392	-1.59758	-2.21621	-2.56381	-1.75352	-2.12587	0.428456	0.772523
PA2320	2.47063	1.44648	1.50844	1.66948	1.05094	1.589	1.80852	1.43647	0.387715	0.772684
PA0501	-1.37108	-2.0103	-1.42006	-1.64901	-3.32419	-0.940478	-1.60048	-1.97122	0.640914	0.773386
PA2920	1.7401	1.17904	1.14335	0.394669	1.02232	1.53552	1.35416	0.98417	0.387968	0.773788
PA0316	1.0269	2.87807	2.72468	2.217	1.77567	1.53001	2.20988	1.8409	0.587407	0.77433
PA2413	5.30068	5.19728	5.93824	4.9838	5.13857	5.21515	5.47873	5.1125	0.203939	0.775807
PA2402	6.85587	7.07686	7.7453	6.90316	6.87658	6.80081	7.22601	6.86019	0.245622	0.776028
PA3328	1.71712	1.73335	2.02438	1.24421	1.42543	1.71193	1.82495	1.46052	0.0970464	0.776776
PA3828	-0.762773	0.649669	0.506972	0.507114	-0.191229	-1.01483	0.13129	-0.232983	0.593261	0.77686
PA4066	-3.91616	-2.51617	-3.38868	-2.73422	-4.34056	-3.83142	-3.27367	-3.6354	0.594065	0.778231
PA4277	4.7015	6.26471	6.13777	5.61735	5.11454	5.287	5.70133	5.33963	0.526877	0.778247
PA4705	1.43336	0.626184	0.1738	0.518983	0.559655	0.0812373	0.744449	0.386625	0.420464	0.780341
PA1802	0.690267	0.76976	0.942035	0.17726	0.460436	0.692414	0.800687	0.44337	0.0983622	0.780615
PA5015	4.667	6.05575	6.07698	5.14656	4.61996	5.96703	5.59991	5.24452	0.591003	0.781658
PA2007	-2.16122	-4.03028	-3.45806	-2.85734	-2.78344	-5.07151	-3.21652	-3.57076	0.723291	0.782282
PA4321	-0.57163	-0.0332957	0.444004	-0.407362	-0.580103	-0.230181	-0.0536408	-0.405882	0.319672	0.783366
PA2727	-3.64348	-3.63947	-1.47909	-4.25306	-2.13056	-3.43388	-2.92068	-3.2725	0.729763	0.783595
PA2567	-2.77146	-2.49556	-1.80497	-3.00568	-2.89175	-2.22991	-2.35733	-2.70912	0.402043	0.783611
PA4315	2.59045	-0.618265	-0.447771	0.48317	-0.205597	0.19908	0.508139	0.158884	0.758604	0.784989
PA5539	0.434241	1.68605	1.23739	1.13004	0.652551	0.548737	1.11923	0.77711	0.44848	0.788881
PA2316	-3.37726	-3.0705	-2.93718	-3.32621	-3.84618	-3.2374	-3.12831	-3.46993	0.212075	0.789155
PA5438	-2.62066	-1.04969	-1.10428	-2.08035	-2.50946	-1.20259	-1.59154	-1.9308	0.62547	0.790447
PA5134	-1.58538	0.0128434	-0.287383	-0.957766	-1.00274	-0.907617	-0.619974	-0.956041	0.531439	0.792198
PA1304	-3.54823	-2.37838	-2.232	-3.52292	-2.38223	-3.25986	-2.71954	-3.055	0.568603	0.792531
PA2652	1.45765	1.32595	1.12002	0.864177	0.803438	1.23278	1.30121	0.966797	0.114637	0.793107
PA4269	5.51696	5.97403	6.28045	5.74172	5.38342	5.64628	5.92381	5.59047	0.247422	0.793697
PA5075	0.912863	0.445498	0.0541013	-0.143379	0.379199	0.182534	0.470821	0.139451	0.318777	0.794781
PA3327	4.86777	5.28494	5.86214	5.45706	4.95317	4.61802	5.33828	5.00942	0.432914	0.796165
PA3934	-0.498668	-1.28745	-0.655552	-0.992212	-0.0499066	-2.3721	-0.81389	-1.13807	0.674232	0.798752
PA4919	0.392682	0.661573	0.967523	0.737634	0.317462	0.00162776	0.673926	0.352241	0.29969	0.800135
PA0017	-2.32364	-1.49542	-1.09362	-2.42091	-2.05222	-1.40359	-1.63756	-1.95891	0.530516	0.800321
PA1430	0.103673	-0.326615	-0.422694	-0.855314	-0.544942	-0.208755	-0.215212	-0.536337	0.263543	0.800445
PA2644	-1.00982	-0.608799	-1.52076	-1.31401	-1.51076	-1.27585	-1.04646	-1.36688	0.306786	0.800837
PA4374	-0.250608	-0.77967	-0.567221	-0.974933	-0.680878	-0.899944	-0.5325	-0.851918	0.145845	0.801393
PA1317	-0.4038	-1.38149	0.00420641	-0.832204	-0.795902	-1.10841	-0.593695	-0.912173	0.49321	0.801915
PA4701	0.731708	2.01548	1.93213	1.33423	1.0641	1.3274	1.55977	1.24191	0.495287	0.802259
PA4278	-0.240968	0.104464	-0.203654	-0.627042	-0.381975	-0.275924	-0.113386	-0.428314	0.105298	0.803891
PA4285	-0.972735	-1.76311	-1.3797	-1.47757	-2.15475	-1.42321	-1.37185	-1.68517	0.393261	0.804788
PA1528	2.1233	2.34055	2.60495	2.00328	2.53773	1.5893	2.35626	2.04344	0.366985	0.805067
PA4307	0.230034	0.996666	1.36458	0.179912	0.626756	0.851119	0.863761	0.552596	0.467586	0.805991
PA2263	-4.91235	-3.92577	-3.02517	-3.27944	-5.1642	-4.35256	-3.95443	-4.2654	0.707445	0.8061
PA1130	-0.140316	0.170702	0.323647	-0.505248	-0.347625	0.279828	0.118011	-0.191015	0.325408	0.807187
PA0327	-3.47813	-3.47393	-3.32812	-3.6098	-3.21933	-4.3576	-3.42673	-3.72891	0.421293	0.811026
PA1156	3.02574	4.18167	3.4533	3.20605	3.35499	3.19893	3.55357	3.25332	0.428621	0.812112
PA3105	-0.150752	-0.510904	0.296841	-0.742467	-0.459143	-0.0491193	-0.121605	-0.41691	0.392474	0.8149
PA4481	2.47783	3.21746	3.14208	2.69737	2.54071	2.72	2.94579	2.65269	0.291911	0.816146
PA4372	3.33171	2.99536	2.79659	3.14608	3.36203	1.73651	3.04122	2.74821	0.611791	0.816197
PA2950	-0.820378	-0.305938	-0.878859	-0.568988	-1.27625	-1.03475	-0.668392	-0.959994	0.350407	0.816994
PA5263	1.01014	0.355663	0.65438	0.470247	0.254482	0.421212	0.673393	0.38198	0.21906	0.817101
PA4290	-0.297614	-1.58282	-2.94393	-1.65592	-2.0338	-1.99849	-1.60812	-1.89607	0.728567	0.819065
PA2840	-1.54715	-1.99732	-2.48257	-1.81486	-2.02782	-3.04401	-2.00901	-2.29556	0.571542	0.81986
PA0105	-1.08698	-0.638911	-1.34033	-1.3275	-1.15339	-1.42662	-1.02207	-1.3025	0.271559	0.823346
PA4667	2.26303	2.616	2.53023	2.34248	2.05777	2.17446	2.46975	2.19157	0.107678	0.824631
PA4761	4.23917	4.39474	4.65887	4.04842	4.19725	4.22002	4.43093	4.15523	0.108382	0.826049
PA2305	0.758782	1.09445	1.78611	0.879602	1.15737	0.785459	1.21311	0.94081	0.445867	0.827998
PA1833	2.24748	2.10128	2.19649	2.23656	1.86258	1.63082	2.18175	1.90999	0.208839	0.828308
PA2033	-0.429704	-0.263536	-0.498344	0.383269	-1.37023	-1.01521	-0.397195	-0.66739	0.642949	0.829207
PA0951	-1.01956	-0.986516	-0.9475	-1.78808	-1.07746	-0.882498	-0.984524	-1.24935	0.391594	0.832299
PA4526	-3.13892	-2.57696	-5.30103	-5.11818	-4.04825	-2.6448	-3.6723	-3.93708	0.821067	0.832326
PA4656	0.101326	0.715963	0.745997	0.44297	0.423073	-0.0842609	0.521095	0.260594	0.392167	0.834798
PA3970	-0.812415	0.370377	0.365564	-0.209225	-0.602138	-0.0432448	-0.0254913	-0.284869	0.576298	0.835448
PA4375	0.186863	-0.274785	-0.0629705	-0.455774	-0.131238	-0.336202	-0.0502976	-0.307738	0.190788	0.836571
PA1178	2.97954	1.28511	1.12812	2.18654	1.12083	1.31761	1.79759	1.54166	0.724657	0.837447
PA4937	3.32339	2.75477	3.6187	2.65843	2.49911	3.77604	3.23229	2.97786	0.62063	0.838318
PA5414	1.10368	0.382231	0.614251	0.806717	0.619581	-0.0869971	0.700053	0.446434	0.503448	0.83879
PA5146	3.01995	3.13963	3.08985	2.43107	2.83903	3.22071	3.08314	2.83027	0.334437	0.839225
PA1787	2.35037	4.28493	3.63842	3.24855	3.07814	3.19461	3.42458	3.17377	0.68308	0.840424
PA4411	-1.78044	-0.57474	-0.455761	-1.11776	-1.44226	-0.997238	-0.936979	-1.18575	0.604781	0.841613
PA3673	-4.40222	-3.28306	-3.72524	-3.76855	-4.0748	-4.30905	-3.80351	-4.0508	0.531078	0.842477
PA0317	1.13771	1.56677	1.76508	0.57465	0.778007	2.38044	1.48986	1.24437	0.70354	0.843529
PA3211	-0.19187	-0.389423	-0.0859649	-0.667942	-0.114376	-0.617967	-0.222419	-0.466761	0.284497	0.844201
PA1027	-5.42311	-4.64546	-4.30071	-5.60786	-4.60799	-4.88233	-4.78976	-5.03273	0.615061	0.845004
PA0576	1.49398	1.68491	1.75299	1.42614	0.986383	1.80507	1.64396	1.40587	0.392997	0.847867
PA1459	1.23986	1.9346	2.01177	1.43615	1.44282	1.59379	1.72875	1.49092	0.396673	0.84802
PA2976	4.52488	4.35465	4.946	4.7714	3.84617	4.49859	4.60851	4.37206	0.508331	0.848831
PA2796	0.195246	-0.00446538	-0.119717	-0.710636	-0.462586	0.543177	0.0236878	-0.210015	0.5852	0.850449
PA2411	-0.448207	0.55935	0.956554	0.472841	-0.336671	0.231166	0.355899	0.122445	0.653491	0.850596
PA1943	-2.58485	-1.52809	-1.48843	-2.2117	-2.45303	-1.61678	-1.86712	-2.09384	0.631012	0.854576
PA5441	-0.15359	0.528254	0.121794	-0.704552	-0.432376	0.953487	0.165486	-0.0611473	0.701542	0.854627
PA4115	-3.15973	-2.89279	-2.0199	-2.69284	-3.10471	-2.95434	-2.69081	-2.9173	0.568133	0.854712
PA1337	-3.02886	0.196467	-1.76543	-2.31534	-2.14768	-0.812769	-1.53261	-1.7586	0.840398	0.855008
PA3172	-2.50604	-0.766962	-1.87658	-0.608993	-1.75795	-3.46035	-1.71653	-1.94243	0.827596	0.855061
PA2543	-0.922639	-0.965226	-0.774115	-0.764254	-1.0014	-1.57197	-0.887326	-1.11254	0.412764	0.855468
PA0195	-2.52328	-2.26628	-2.31307	-2.53102	-2.45957	-2.78301	-2.36754	-2.5912	0.150478	0.85639
PA4843	-0.837637	-0.310515	-0.260795	-1.04227	-0.500697	-0.519781	-0.469649	-0.687583	0.442581	0.859796
PA5541	0.754903	1.33745	1.45389	0.878133	1.12932	0.904528	1.18208	0.970661	0.410808	0.863687
PA4472	0.728514	1.07316	0.97291	1.02708	0.727348	0.386494	0.924861	0.713641	0.374403	0.863806
PA1551	-1.93493	-1.52329	-3.13226	-2.23869	-1.80938	-3.1733	-2.19683	-2.40712	0.754734	0.864363
PA0920	-1.26821	-2.05483	-1.85801	-2.00999	-1.82038	-1.98129	-1.72702	-1.93722	0.436837	0.864417
PA2820	0.451521	0.839906	0.624452	0.631654	0.668159	-0.0111494	0.638626	0.429555	0.445928	0.865094
PA4514	0.258229	-2.12451	-2.56789	-1.50402	-2.4837	-1.06914	-1.47806	-1.68562	0.841368	0.866001
PA5505	0.0691195	-2.68225	-1.29625	-2.86924	-1.04549	-0.61494	-1.30313	-1.50989	0.853868	0.866481
PA5556	2.82919	3.5793	3.6184	3.21519	2.83112	3.36168	3.3423	3.136	0.531557	0.866757
PA1843	-0.0847339	1.49181	1.34639	0.642035	0.661864	0.837053	0.917823	0.713651	0.707669	0.868037
PA2262	-3.43619	-2.38423	-2.33089	-2.40618	-2.10438	-4.24104	-2.7171	-2.9172	0.80495	0.87049
PA4760	2.18426	2.02013	1.03132	1.1583	1.25935	2.22395	1.74524	1.5472	0.709544	0.871734
PA1926	-4.42804	-2.12182	-2.15638	-3.14006	-3.29389	-2.85356	-2.90208	-3.09584	0.814635	0.874324
PA0090	3.95235	3.60143	4.11211	3.72104	3.69253	3.6717	3.88863	3.69509	0.270537	0.874457
PA3194	-1.19836	0.093912	-1.02137	0.29161	-0.880404	-2.10791	-0.708604	-0.898901	0.824139	0.876425
PA0393	-2.52675	-2.41254	-1.4411	-2.29989	-2.56883	-2.08092	-2.1268	-2.31655	0.637032	0.876758
PA0715	-0.293307	1.07839	1.11971	0.185559	0.534685	0.617915	0.634931	0.446053	0.715581	0.877288
PA4583	2.21523	0.688221	0.0582132	0.255938	1.35846	0.786354	0.987223	0.80025	0.806656	0.878447
PA3801	1.24125	2.5505	2.2403	2.34695	1.83419	1.29104	2.01068	1.82406	0.727375	0.878662
PA4686	-0.441208	-2.43692	-2.25037	-3.71338	-1.25005	-0.721297	-1.7095	-1.89491	0.876577	0.879399
PA0079	0.287588	0.549974	0.297299	0.182041	-0.120262	0.519858	0.378287	0.193879	0.416839	0.88001
PA0958	6.77388	6.1853	5.13136	5.54013	5.84873	6.14954	6.03018	5.84613	0.737248	0.880229
PA2945	-0.620345	0.319047	-0.378733	0.0205821	-0.640447	-0.611629	-0.226677	-0.410498	0.631678	0.880368
PA2389	0.590014	0.804228	1.43571	1.18688	0.883968	0.214496	0.943316	0.761783	0.660518	0.881766
PA2612	0.711384	1.65228	1.52233	1.92973	0.674456	0.744319	1.29533	1.11617	0.73946	0.883217
PA1222	-1.65983	-1.79658	-2.03193	-1.40751	-1.61283	-3.00523	-1.82945	-2.00852	0.744869	0.883272
PA3483	2.09283	1.40554	1.61797	1.71363	1.77832	1.09386	1.70545	1.52861	0.584973	0.884639
PA3214	2.88009	1.91303	1.5998	1.80273	2.01649	2.0448	2.13097	1.95467	0.676812	0.88497
PA1376	-3.0458	-0.999466	-1.84943	-2.2785	-1.9129	-2.22666	-1.9649	-2.13935	0.787203	0.886105
PA1126	-0.00430771	-0.819336	-0.149805	-0.395191	-0.297516	-0.799833	-0.324483	-0.497513	0.588197	0.886978
PA4036	-5.33067	-3.69922	-3.59388	-4.87861	-3.29674	-4.96317	-4.20792	-4.3795	0.836838	0.88787
PA3029	-1.14177	0.556051	0.337162	-0.0429233	-0.599643	-0.118378	-0.0828521	-0.253648	0.775968	0.888352
PA1365	2.02496	0.550698	1.42431	1.39816	1.28196	0.808368	1.33332	1.16283	0.732164	0.888541
PA3649	-3.47914	-4.44749	-2.92967	-3.92351	-3.33175	-4.10882	-3.61877	-3.78803	0.752825	0.889299
PA5223	-1.9798	-1.61107	-1.35204	-1.83645	-1.442	-2.17059	-1.64764	-1.81635	0.577234	0.889638
PA0114	1.77074	0.167198	0.0444667	0.0893637	0.607391	0.785978	0.660803	0.494244	0.793089	0.890965
PA4614	3.08649	4.63885	3.89901	4.57714	3.55079	3.00835	3.87479	3.71209	0.812529	0.893352
PA5128	-5.11367	-2.27788	-2.38139	-3.22819	-3.82252	-3.20887	-3.25765	-3.41986	0.872723	0.893655
PA3001	3.23716	3.7001	3.78543	3.72962	3.30121	3.22469	3.57423	3.41851	0.538391	0.897684
PA3861	2.44585	1.58234	2.0796	1.797	2.0158	1.83487	2.03593	1.88255	0.585825	0.899141
PA2955	-1.73958	-2.61681	-2.3646	-2.91476	-2.11796	-2.14211	-2.24033	-2.39161	0.703139	0.900451
PA3712	-0.552916	-3.11455	-1.5809	-2.19908	-2.98542	-0.51641	-1.74946	-1.90031	0.89182	0.90072
PA4283	-3.06464	-2.38057	-2.35686	-3.3045	-2.89223	-2.04883	-2.60069	-2.74852	0.751819	0.902607
PA3887	-3.66992	-0.955753	-0.824255	-0.365769	-2.56196	-2.96362	-1.81664	-1.96378	0.910517	0.903039
PA2907	-3.92638	-2.47079	-3.08145	-3.14561	-3.54467	-3.2294	-3.15954	-3.30656	0.754594	0.903114
PA0973	6.01415	4.92675	5.28622	4.97305	5.18503	5.62824	5.40904	5.26211	0.714151	0.90317
PA0432	1.70746	3.69684	3.49421	3.1475	2.61317	2.72032	2.96617	2.827	0.841599	0.908041
PA5173	-0.651475	-0.745408	-0.874087	-0.963496	-0.948242	-0.776474	-0.75699	-0.896071	0.189483	0.908097
PA2392	3.56558	3.35986	3.91517	3.62591	3.43754	3.36359	3.61354	3.47568	0.486257	0.908866
PA2983	0.268681	0.912127	0.575594	0.529142	0.304987	0.508815	0.585468	0.447648	0.526927	0.908892
PA3984	0.772265	1.48357	1.65318	1.53849	1.33576	0.621859	1.303	1.16537	0.740332	0.909011
PA2568	-2.31059	-2.51909	-2.1208	-2.09864	-2.462	-2.79878	-2.31682	-2.45314	0.589292	0.909837
PA0375	-1.58225	0.526238	0.081937	0.582619	-0.404669	-1.55713	-0.324691	-0.459726	0.886891	0.910648
PA2967	4.60635	0.214336	0.577268	2.26653	1.39687	1.33042	1.79932	1.66461	0.929936	0.910853
PA1041	2.71324	1.70287	1.84518	1.86574	1.56268	2.44754	2.0871	1.95865	0.769066	0.914814
PA2290	5.3905	4.9288	5.26392	5.15896	5.37709	4.67204	5.19441	5.06937	0.642971	0.916979
PA2442	1.00215	0.447943	2.11768	1.46546	0.304068	1.4281	1.18926	1.06588	0.852327	0.918034
PA4394	1.37412	-0.229032	0.416972	0.445954	0.562109	0.183995	0.520685	0.397352	0.809482	0.918064
PA0595	5.14052	4.67489	4.85545	4.59428	4.68445	5.02334	4.89029	4.76736	0.549342	0.918321
PA4851	-0.561792	-0.507076	-0.545646	-0.763194	-0.511179	-0.705964	-0.538171	-0.660112	0.192945	0.91895
PA0165	-0.159918	0.513524	-0.478647	0.708232	-0.467167	-0.727761	-0.0416803	-0.162232	0.831138	0.919836
PA1829	-6.63851	-2.34709	-5.71528	-3.17919	-6.84192	-5.03489	-4.90029	-5.01867	0.947175	0.921222
PA0593	-2.34109	-1.59537	-2.71894	-2.71756	-2.88916	-1.38922	-2.21847	-2.33198	0.853776	0.924336
PA3160	2.86662	2.38213	2.20036	2.28128	2.64965	2.17997	2.48304	2.3703	0.668994	0.92483
PA2385	1.14887	0.361376	0.786657	0.629515	0.240807	1.09769	0.765634	0.656002	0.760826	0.926824
PA4563	0.885025	-2.12817	-0.538622	-0.580051	-1.25464	-0.273883	-0.593921	-0.702858	0.911185	0.927271
PA4408	-1.20679	0.303088	0.45393	0.351873	-0.362512	-0.765945	-0.149925	-0.258861	0.869655	0.927272
PA5041	0.201559	0.659206	0.787321	0.1542	0.474439	0.694599	0.549362	0.441079	0.671609	0.927691
PA3262	2.79589	3.59028	3.26519	3.61188	3.14376	2.57683	3.21712	3.11082	0.792379	0.928967
PA5136	-1.31697	-0.535904	0.0192413	0.343315	-1.30109	-1.19318	-0.611211	-0.716985	0.879982	0.929306
PA2467	-1.23563	-1.51487	-0.843733	-1.84647	-1.17527	-0.8879	-1.19808	-1.30321	0.775333	0.929721
PA2323	3.38675	4.53801	3.96035	4.0069	3.80833	3.75708	3.9617	3.85744	0.775011	0.930282
PA5348	-0.0120755	-1.57817	-0.801286	0.641971	-1.93572	-1.39934	-0.797177	-0.897696	0.91701	0.932697
PA5232	1.96765	1.26058	0.882879	1.1236	1.71104	0.975984	1.37037	1.27021	0.809607	0.93293
PA5054	0.525572	1.51257	1.08023	1.21019	0.738496	0.870241	1.03946	0.939643	0.769533	0.933151
PA3883	-1.12697	-1.76429	-1.59225	-1.89955	-1.3417	-1.53559	-1.4945	-1.59228	0.716665	0.93447
PA4459	1.55078	0.408314	0.507977	0.536439	1.11252	0.525177	0.822359	0.724711	0.824968	0.934555
PA5502	0.949978	0.118462	0.378453	0.336026	0.743075	0.0793811	0.482298	0.386161	0.773703	0.935535
PA3666	0.0610938	1.86173	1.93838	1.59607	1.07711	0.899933	1.28707	1.19104	0.889356	0.935604
PA0736	0.1697	-0.663615	-0.00614969	-0.0492517	-0.037969	-0.700663	-0.166688	-0.262628	0.788862	0.935662
PA5037	3.1213	3.50539	3.22263	3.09008	3.46632	3.02967	3.28311	3.19536	0.648776	0.940989
PA0919	-2.11326	-2.5223	-0.985768	-1.80427	-1.42146	-2.65839	-1.87378	-1.96137	0.888628	0.941094
PA4267	5.57438	2.79034	3.23601	3.90714	3.19045	4.24102	3.86691	3.77954	0.928701	0.941237
PA5276	-0.140838	1.87969	1.54056	1.59942	1.07077	0.348844	1.09314	1.00634	0.910139	0.941609
PA5257	3.77192	3.79249	3.89832	3.62576	3.76458	3.82088	3.82091	3.73707	0.296958	0.943543
PA1127	3.73112	-0.697089	2.02215	2.0872	1.7525	0.976757	1.6854	1.60549	0.954993	0.946117
PA4725	-2.99694	-2.88349	-2.49604	-2.48049	-3.13498	-2.99136	-2.79216	-2.86894	0.773949	0.948172
PA2620	0.709367	2.26873	2.20203	1.58194	1.19609	2.1728	1.72671	1.65028	0.902008	0.948402
PA3729	3.71785	4.15661	4.89031	3.67871	3.71449	5.15221	4.25492	4.1818	0.907925	0.95058
PA4309	3.07459	2.67153	2.18957	2.33048	2.51995	2.86808	2.64523	2.57284	0.821391	0.951061
PA5065	1.77585	1.99872	2.1859	1.87971	1.87705	1.99122	1.98682	1.916	0.599406	0.952097
PA4258	3.35264	1.59577	1.8043	2.58932	1.55147	2.40415	2.2509	2.18165	0.919003	0.953133
PA0928	0.612397	0.515645	0.847049	-0.119224	0.855373	1.03312	0.658364	0.589757	0.862451	0.953558
PA5064	0.312865	-3.53492	-1.37017	-1.24789	-1.33991	-2.20928	-1.53074	-1.59903	0.955691	0.953768
PA3050	0.515645	0.431139	0.453201	0.203859	0.588211	0.410937	0.466661	0.401002	0.595219	0.955509
PA5258	4.27501	4.36667	4.14712	4.12256	4.31299	4.16438	4.26293	4.19997	0.504583	0.957298
PA3158	1.66652	2.2196	2.19708	2.10226	2.06317	1.73076	2.02773	1.96539	0.786992	0.957709
PA5568	3.59198	2.57884	3.03351	2.88124	3.34873	2.79571	3.06811	3.00856	0.869343	0.959563
PA1318	1.0818	-0.472591	1.31145	0.343662	0.382539	1.01661	0.640222	0.580938	0.926205	0.95974
PA4332	-1.71284	-1.35144	-1.20541	-1.62196	-0.894007	-1.93142	-1.42323	-1.48246	0.871087	0.959776
PA3155	-2.40882	-1.14032	-0.832177	-1.3525	-1.49342	-1.71195	-1.46044	-1.51929	0.910856	0.960029
PA2623	1.57618	4.03612	3.75805	4.02406	2.67515	2.49615	3.12345	3.06512	0.952235	0.960375
PA3764	-2.17487	-2.03016	-2.26102	-2.02126	-1.8909	-2.72837	-2.15535	-2.21351	0.839261	0.960488
PA4953	-1.17142	0.754626	0.317514	0.372431	0.559404	-1.20338	-0.0330929	-0.0905147	0.946737	0.96098
PA4461	-4.75855	-1.55137	-1.4823	-1.23108	-4.6982	-2.02789	-2.59741	-2.65239	0.972621	0.962608
PA4897	-1.10269	-2.3677	-1.86612	-1.3051	-1.48575	-2.70997	-1.77884	-1.83361	0.928619	0.962748
PA0600	-5.579	-3.59196	-3.34876	-4.3875	-3.64576	-4.64915	-4.17324	-4.22747	0.947072	0.963108
PA3465	-0.615879	-0.25327	-0.128588	-0.367073	-0.528786	-0.263018	-0.332579	-0.386292	0.761567	0.963454
PA1364	-0.842372	-0.667875	-0.644666	-0.680061	-0.780892	-0.847078	-0.718304	-0.769344	0.553733	0.96524
PA4064	1.06715	2.16877	2.03086	2.02796	1.7038	1.38631	1.7556	1.70602	0.90569	0.966218
PA2235	4.31781	4.65573	4.34805	4.1731	4.40927	4.59585	4.44053	4.39274	0.78415	0.967417
PA4388	-2.39979	-1.6548	-4.64996	-2.67289	-3.60657	-2.56504	-2.90152	-2.94817	0.963542	0.968182
PA3115	5.274	4.31657	4.10117	4.01612	4.19133	5.3485	4.56391	4.51865	0.938578	0.969115
PA3020	-0.641517	-0.808454	-0.554077	-0.739168	-0.913252	-0.483579	-0.668016	-0.712	0.777328	0.969973
PA2559	1.34767	-0.325235	-0.707522	-0.765056	0.379719	0.569284	0.104971	0.0613154	0.956737	0.970193
PA5554	2.38302	2.46049	2.77296	2.91605	2.21158	2.3579	2.53882	2.49518	0.867524	0.970204
PA0902	2.72046	-0.0182734	0.221708	1.37399	0.823861	0.595325	0.974632	0.931057	0.963931	0.970248
PA2430	-2.7488	-1.24335	-1.91812	-3.03505	-1.66607	-1.33766	-1.97009	-2.01293	0.952655	0.970742
PA2740	1.26607	2.33369	1.93331	1.98071	1.41674	2.00825	1.84436	1.8019	0.913292	0.970998
PA4525	3.96088	3.24687	2.35623	2.81194	3.44474	3.18423	3.18799	3.14697	0.938444	0.971968
PA4441	5.304	3.98238	3.32856	3.97695	4.36783	4.15529	4.20498	4.16669	0.951524	0.973809
PA0425	4.33669	3.41558	3.07627	3.73831	3.52723	3.45661	3.60951	3.57405	0.931209	0.975721
PA4942	3.79275	3.83591	3.62302	3.55444	3.91275	3.6868	3.75056	3.718	0.804515	0.977684
PA1583	2.42964	3.36269	2.90932	2.9447	2.8788	2.78482	2.90055	2.86944	0.914859	0.978667
PA5224	-3.12673	-2.13807	-1.32184	-1.60242	-1.96727	-3.09875	-2.19555	-2.22281	0.970342	0.981282
PA0948	-1.04926	-1.47913	-1.71076	-0.996189	-0.842396	-2.47357	-1.41305	-1.43739	0.967124	0.98327
PA2734	-4.47527	-2.33006	-2.71098	-3.00821	-3.38754	-3.18436	-3.1721	-3.19337	0.976195	0.985365
PA3191	4.78366	0.0542025	-0.336834	-1.46135	0.637326	5.26638	1.50034	1.48079	0.994316	0.98654
PA2688	0.437507	-0.961151	-0.0524482	-0.259051	0.083683	-0.455149	-0.192031	-0.210172	0.969015	0.987504
PA1578	-1.52716	-0.969256	-1.6006	-1.3323	-1.15967	-1.63908	-1.36567	-1.37701	0.965114	0.992171
PA1011	4.10751	2.91378	2.40819	2.58438	3.61587	3.19645	3.14316	3.13224	0.986017	0.992459
PA4512	-1.89124	-0.89141	-0.895434	-1.13191	-0.472691	-2.10462	-1.22603	-1.23641	0.986557	0.992831
PA4582	5.07882	4.01013	2.52488	3.37625	3.57314	4.64476	3.87127	3.86471	0.994134	0.995463
PA2867	0.885228	1.02406	0.536774	0.653907	0.612698	1.1636	0.815353	0.810068	0.982685	0.996343
PA1965	0.0159055	0.460246	-0.11538	0.168435	0.361859	-0.169787	0.120257	0.120169	0.999716	0.999939
PA2386	5.57012	6.10502	6.49198	6.12711	6.20384	5.83863	6.0557	6.05653	0.997872	1.00058
PA2001	-2.47201	-0.91434	-0.805825	-2.0978	-2.64403	0.55884	-1.39739	-1.39433	0.99796	1.00212
PA5243	-1.90833	-3.1288	-3.23051	-2.3049	-3.22768	-2.7237	-2.75588	-2.7521	0.994346	1.00262
PA3816	2.4669	2.101	2.18143	2.12967	2.33972	2.29692	2.24978	2.25544	0.966901	1.00393
PA4418	-2.58556	-2.53267	-2.97032	-2.5932	-2.56943	-2.90599	-2.69618	-2.68954	0.971603	1.00461
PA4585	3.52741	2.35673	1.79804	2.50111	2.60171	2.59999	2.56073	2.5676	0.989901	1.00477
PA5108	2.92817	2.27466	1.96175	2.1682	2.87869	2.13973	2.38819	2.39554	0.985249	1.00511
PA5022	0.478892	-9.76e-05	0.310567	0.348316	0.335598	0.128557	0.26312	0.270824	0.963298	1.00535
PA0303	-2.51696	-0.0725414	-1.15197	-0.484805	-1.12125	-2.10487	-1.24716	-1.23697	0.991015	1.00709
PA0180	-0.148645	-1.46323	-1.02189	-1.40537	-0.607046	-0.589273	-0.877922	-0.867231	0.98297	1.00744
PA2034	3.10676	1.28958	1.89438	2.09276	2.07864	2.15433	2.09691	2.10858	0.983635	1.00812
PA5252	-0.354385	0.12447	-0.146442	-0.322437	-0.599073	0.582766	-0.125452	-0.112915	0.975446	1.00873
PA3810	-1.47966	-0.570286	0.208931	-0.642284	-0.679607	-0.481108	-0.613671	-0.601	0.980676	1.00882
PA0913	-0.749352	-0.505815	-0.113076	-0.698965	0.395939	-1.02234	-0.456081	-0.441788	0.977072	1.00996
PA5322	2.75185	3.70801	3.8103	3.51718	3.53001	3.27984	3.42339	3.44234	0.959026	1.01322
PA3031	3.14356	2.06243	2.57029	2.87603	2.57894	2.38127	2.59209	2.61208	0.956429	1.01395
PA4273	1.26997	-0.234455	0.181389	1.01446	-0.371775	0.636222	0.405636	0.426302	0.974605	1.01443
PA1451	-1.65629	-2.02132	-1.56836	-1.3066	-1.81964	-2.03723	-1.74866	-1.72116	0.919989	1.01924
PA5308	-3.35622	-2.32864	-2.10851	-2.14489	-2.87445	-2.67515	-2.59779	-2.56483	0.944119	1.02311
PA4469	-3.62863	-0.469924	-0.542857	-0.884063	-0.563146	-3.0935	-1.54714	-1.51357	0.980786	1.02354
PA4390	0.150987	-0.33473	-0.281339	-0.13183	0.172634	-0.403349	-0.155027	-0.120848	0.887383	1.02397
PA4946	1.39075	1.28485	1.42369	0.863103	1.57584	1.78002	1.36643	1.40632	0.894007	1.02804
PA4765	0.253296	0.0415826	-1.19774	-0.182405	-0.25779	-0.338209	-0.300954	-0.259468	0.931701	1.02917
PA3101	1.66655	1.85071	1.78019	2.2246	1.98844	1.20918	1.76582	1.80741	0.900213	1.02925
PA0411	3.53328	3.60065	3.1641	3.11307	3.60957	3.72304	3.43268	3.48189	0.841886	1.0347
PA0158	-0.794154	-1.1218	-1.50444	-0.482078	-1.17403	-1.6134	-1.14013	-1.08984	0.903126	1.03547
PA0931	4.26777	2.69827	3.40032	3.64914	3.54861	3.32632	3.45545	3.50802	0.915224	1.03711
PA4706	-4.3161	-2.60052	-1.45021	-3.39623	-2.24397	-2.5662	-2.78894	-2.73547	0.955503	1.03776
PA4689	0.149497	1.71204	1.55752	0.884493	1.17522	1.5219	1.13968	1.19387	0.923512	1.03828
PA5040	4.29978	3.74391	3.82926	3.73195	3.9504	4.35585	3.95765	4.01273	0.837397	1.03892
PA4310	2.37192	2.1295	2.45298	2.26336	2.32322	2.5336	2.31813	2.37339	0.686158	1.03905
PA2615	-0.0761889	0.0600634	-0.232931	-0.350727	-0.0586286	0.330545	-0.0830188	-0.0262702	0.804614	1.04012
PA3648	4.3236	3.31651	3.31292	3.63059	3.59582	3.90215	3.65101	3.70952	0.875336	1.04139
PA2303	-1.55473	-3.96405	-2.85531	-2.62919	-2.61819	-2.94732	-2.79136	-2.73157	0.936442	1.04231
PA4700	-0.581205	-0.341434	-0.241518	-0.70195	-0.0158327	-0.264568	-0.388052	-0.32745	0.800516	1.0429
PA3096	-0.36279	-1.00219	-0.786552	-1.18204	-0.0973884	-0.689232	-0.717177	-0.656219	0.875631	1.04316
PA2289	0.7751	-0.703624	-0.148759	0.317927	0.172202	-0.379543	-0.0257612	0.0368621	0.902647	1.04436
PA4837	3.8621	4.85131	4.16306	4.86931	4.08254	4.12495	4.29216	4.35893	0.871892	1.04737
PA4244	5.82639	2.59284	4.56736	4.55059	4.3571	4.29154	4.32886	4.39974	0.943766	1.05036
PA4519	-1.34516	-0.0625544	-0.326161	-0.604998	-0.895463	-0.0184552	-0.577959	-0.506305	0.885844	1.05092
PA2756	-0.018201	0.386453	-0.0357206	0.615965	0.160533	-0.225134	0.110844	0.183788	0.806975	1.05186
PA1760	-1.60473	-0.938389	-0.370418	-1.26566	-1.08469	-0.337584	-0.971179	-0.895977	0.877	1.05351
PA4234	-1.4003	0.0950625	0.291941	-0.663867	0.0214114	-0.14268	-0.337765	-0.261712	0.900791	1.05413
PA3804	1.20921	1.35078	0.736686	1.0512	1.43414	1.04026	1.09889	1.1752	0.752979	1.05432
PA1615	-1.5124	-1.52882	-3.74232	-1.66708	-1.13859	-3.74613	-2.26118	-2.18393	0.946766	1.05501
PA1838	-2.22126	-1.09266	-2.37635	-1.85918	-1.09147	-2.50734	-1.89676	-1.81933	0.899458	1.05514
PA0768	2.64231	3.33616	2.93156	3.06444	3.04512	3.03643	2.97001	3.04866	0.716033	1.05603
PA2435	-1.24042	-2.12465	-2.25538	-2.31208	-1.43725	-1.62364	-1.87348	-1.79099	0.852204	1.05884
PA4776	-1.06882	-3.58332	-4.20718	-2.28361	-3.31922	-3.00479	-2.95311	-2.86921	0.937604	1.05988
PA4264	1.8438	-0.37833	-0.116533	0.880231	0.211608	0.513755	0.449647	0.535198	0.912035	1.06109
PA5253	-1.71202	-2.09882	-0.191786	-1.07093	-2.38065	-0.292286	-1.33421	-1.24795	0.923395	1.06161
PA1097	1.8413	1.65217	1.79626	1.90205	1.8337	1.81389	1.76324	1.84988	0.240949	1.06189
PA1941	0.945026	2.36589	1.7913	1.56688	1.91995	1.88802	1.70074	1.79162	0.842151	1.06502
PA5043	1.62367	2.56802	2.10299	1.96318	2.32246	2.29421	2.09823	2.19328	0.764204	1.0681
PA2760	5.75195	5.54567	4.093	5.05986	5.19945	5.43785	5.13021	5.23239	0.857457	1.07339
PA3104	-1.74777	-1.06741	-1.47534	-1.89666	-0.984658	-1.10253	-1.43017	-1.32795	0.783561	1.07342
PA2789	-2.22125	-1.97007	-1.1769	-1.13704	-1.25131	-2.67321	-1.78941	-1.68719	0.869956	1.07342
PA2695	0.637672	-1.9385	-2.12905	-1.01812	-1.09871	-1.00001	-1.14329	-1.03894	0.912579	1.07501
PA5277	-1.11817	-0.181866	-0.10993	-0.909287	-0.186982	0.0236498	-0.469989	-0.35754	0.806801	1.08106
PA0426	3.41083	3.1226	3.25588	3.39366	3.48258	3.25249	3.26311	3.37624	0.349492	1.08157
PA1608	2.67095	2.67471	2.08414	2.34212	2.76336	2.67234	2.4766	2.5926	0.646449	1.08373
PA0945	-0.7573	0.333148	0.32886	0.0296952	-0.302727	0.526763	-0.0317639	0.0845772	0.802583	1.08398
PA4834	-2.34785	0.893653	0.681855	1.43036	-0.615759	-1.23621	-0.257449	-0.140535	0.933733	1.08441
PA0971	1.4401	1.01398	1.30096	1.17309	1.68248	1.25052	1.25168	1.3687	0.59366	1.08449
PA4709	1.24358	0.903581	1.13232	1.00565	1.21513	1.41009	1.09316	1.21029	0.488724	1.08458
PA3408	4.61952	2.80098	3.67403	3.7777	3.7747	3.89574	3.69817	3.81605	0.833859	1.08514
PA4718	-0.569382	-2.22937	-2.3549	-1.46191	-1.32743	-2.01013	-1.71788	-1.59982	0.856456	1.08527
PA4199	-1.77648	-0.483886	-0.270083	-0.620593	-0.80462	-0.749457	-0.843483	-0.72489	0.814651	1.08568
PA1119	2.88268	2.40387	2.01167	2.45607	2.61017	2.59419	2.43274	2.55348	0.662443	1.08729
PA4751	3.47018	3.77542	3.94791	3.61442	4.15621	3.79739	3.73117	3.85601	0.587149	1.09039
PA4389	-1.66852	0.0734627	0.590902	-0.233377	-0.369286	-0.0243356	-0.334719	-0.209	0.864431	1.09105
PA4241	2.40979	1.02297	2.22424	2.86791	0.417803	2.75015	1.88567	2.01195	0.896166	1.09148
PA4360	1.92609	1.34422	1.11476	1.37635	1.68035	1.70936	1.46169	1.58869	0.655501	1.09202
PA4237	3.32423	1.46697	1.41777	2.18964	1.68386	2.71865	2.06966	2.19738	0.863116	1.09257
PA2540	1.71809	1.5726	2.22303	1.95949	1.45565	2.48328	1.83791	1.96614	0.737025	1.09295
PA0903	2.51829	3.39532	3.12958	2.8671	2.77356	3.79036	3.01439	3.14367	0.771272	1.09375
PA4431	-0.0901961	0.419879	-0.249359	0.319141	-0.24793	0.398112	0.0267746	0.156441	0.674416	1.09404
PA1553	2.81114	2.49647	1.22974	2.38734	2.24875	2.29103	2.17912	2.30904	0.802048	1.09423
PA4782	3.57943	2.83295	1.37035	2.18902	2.60719	3.37654	2.59425	2.72425	0.868397	1.09429
PA3820	1.24444	0.472268	0.642919	0.512498	1.34582	0.896513	0.786542	0.918276	0.714925	1.09561
PA1969	2.52323	2.3288	1.5706	2.46809	2.39976	1.95102	2.14088	2.27296	0.711715	1.09587
PA4628	-2.49172	-2.42333	-2.70555	-2.6082	-2.1734	-2.44073	-2.5402	-2.40744	0.433141	1.09639
PA4254	1.31943	0.407613	0.643584	1.08854	0.353464	1.32697	0.790208	0.922992	0.756939	1.09641
PA3723	-1.4874	-2.07711	-2.49106	-1.90836	-1.86488	-1.88342	-2.01852	-1.88555	0.671921	1.09655
PA3635	-0.287463	-0.266967	-0.339199	0.659709	-0.980679	-0.171218	-0.297876	-0.164062	0.79173	1.09719
PA4688	-1.15191	-1.05725	-0.872635	-0.959244	-0.49169	-1.22615	-1.02726	-0.892362	0.588669	1.09802
PA4317	2.56315	2.51256	2.70752	3.03066	2.66682	2.4909	2.59441	2.72946	0.469769	1.09813
PA4569	1.06733	1.11491	1.03063	0.435951	1.40033	1.78424	1.07096	1.20684	0.752232	1.09876
PA3716	2.88356	1.2823	1.75911	1.97181	2.54815	1.81532	1.97499	2.11176	0.807099	1.09944
PA0547	-2.41769	-1.88989	-2.31396	-1.98168	-2.34012	-1.88361	-2.20718	-2.06847	0.550188	1.10092
PA5535	-3.23685	-1.50337	-1.83441	-1.69363	-1.93224	-2.53252	-2.19155	-2.0528	0.82476	1.10095
PA4260	5.54547	4.09375	4.57216	4.96144	4.54215	5.12588	4.73713	4.87649	0.777537	1.10142
PA2397	3.93992	4.1447	4.90918	4.23764	4.74205	4.43368	4.33127	4.47113	0.693029	1.1018
PA3660	-2.69853	-1.58117	-1.44088	-1.03885	-2.13132	-2.12704	-1.90686	-1.76574	0.806353	1.10276
PA0892	0.831576	0.816159	0.41553	0.685945	1.15442	0.648945	0.687755	0.829771	0.539899	1.10345
PA5038	-4.88008	-1.31024	-1.08533	-1.36586	-2.84529	-2.63723	-2.42522	-2.28279	0.91886	1.10376
PA3239	-0.771927	-0.888821	-0.439911	-0.294283	0.305621	-1.68371	-0.70022	-0.557457	0.824848	1.10402
PA1584	2.22155	2.40667	1.58046	2.25396	2.08201	2.30104	2.06956	2.21234	0.610816	1.10403
PA4845	0.256732	-0.445794	-0.438163	-0.215132	0.0370256	-0.0127715	-0.209075	-0.0636259	0.585184	1.10607
PA4758	-0.76669	-0.112567	-0.293959	-0.218006	-0.575843	0.057036	-0.391072	-0.245604	0.61553	1.10609
PA4579	0.513523	0.396713	0.347183	0.416472	1.00697	0.271807	0.41914	0.565083	0.560533	1.10645
PA4759	-2.36758	-2.28129	-1.87718	-1.0815	-2.84506	-2.1584	-2.17535	-2.02832	0.797075	1.10729
PA4248	0.549851	-1.68714	-1.35388	-0.258652	-1.56101	-0.222646	-0.830389	-0.680771	0.864781	1.10928
PA2828	-3.74016	-1.14	-2.50062	-2.05962	-2.59327	-2.27675	-2.46026	-2.30988	0.854065	1.10986
PA3402	1.10836	0.181448	0.206905	0.438565	1.08061	0.430939	0.498905	0.650037	0.706216	1.11044
PA1460	-1.97982	-2.94188	-2.21094	-2.45599	-2.074	-2.13995	-2.37755	-2.22331	0.647996	1.11284
PA0563	0.65314	0.232464	0.991864	1.13831	0.921772	0.281698	0.625822	0.780595	0.670965	1.11325
PA5061	1.45056	2.47718	1.10529	1.38553	1.35103	2.7621	1.67768	1.83289	0.81496	1.11358
PA3559	-1.69879	-0.904819	-0.681195	-0.99509	-1.40271	-0.421084	-1.09493	-0.939627	0.730289	1.11366
PA2973	1.33169	0.72067	0.973674	0.837508	1.47033	1.18509	1.00868	1.16431	0.574267	1.11391
PA2862	-0.149245	-1.75346	-0.862571	0.694458	0.0164956	-3.0024	-0.921757	-0.763817	0.903821	1.11569
PA4842	4.09379	3.75918	3.56062	3.86938	4.19442	3.8262	3.80453	3.96334	0.459388	1.11637
PA2438	1.43361	0.643063	0.416649	0.780237	1.26965	0.928553	0.831109	0.992814	0.659726	1.11861
PA1158	-2.16918	-2.08841	-1.55988	-1.98254	-0.861093	-2.47803	-1.93916	-1.77389	0.76436	1.12138
PA0969	4.55301	3.33211	3.64494	3.87713	4.29339	3.86096	3.84335	4.01049	0.692166	1.12283
PA4414	-0.348366	0.689527	0.304739	0.5537	0.29835	0.295786	0.2153	0.382612	0.623206	1.12296
PA2426	-1.51897	-1.86356	-1.67713	-1.42201	-1.49693	-1.63838	-1.68655	-1.51911	0.229134	1.12306
PA3268	-0.464874	-1.98868	-1.07879	-0.934126	-0.889333	-1.20623	-1.17745	-1.0099	0.730553	1.12315
PA3187	1.89877	3.91937	2.71555	2.85457	2.88523	3.29724	2.84456	3.01234	0.794932	1.12333
PA2951	0.285839	-0.690092	-1.06914	-0.35122	-0.742844	0.126599	-0.491132	-0.322488	0.740746	1.124
PA1809	0.0129442	0.192388	0.13326	-0.00549947	0.370123	0.483394	0.112864	0.282672	0.340012	1.12491
PA4491	3.43654	3.47638	3.62472	3.87377	3.73563	3.43802	3.51255	3.68247	0.293797	1.125
PA4358	0.550392	0.746479	0.588746	0.423769	0.936009	1.03691	0.628539	0.798896	0.44036	1.12534
PA2966	-2.06963	-3.52324	-3.08613	-2.10229	-2.25565	-3.80944	-2.893	-2.72246	0.818185	1.12548
PA3623	-1.49647	-0.867409	-1.47257	-0.665342	-1.22849	-1.42348	-1.27882	-1.10577	0.602666	1.12744
PA4429	3.19971	2.93268	2.75582	3.12156	3.40401	2.88323	2.96273	3.13627	0.430799	1.12782
PA3452	3.42396	3.02109	2.90578	3.48292	3.54636	2.8522	3.11694	3.29383	0.5504	1.13044
PA4446	2.45832	1.44341	1.65889	1.74228	2.41255	1.93832	1.85354	2.03105	0.654144	1.13093
PA5531	0.279423	0.89425	1.07758	1.11034	0.433804	1.24408	0.750417	0.929408	0.634197	1.13209
PA4602	-1.58888	-0.188708	-0.318566	-0.394998	-0.613301	-0.546633	-0.698717	-0.518311	0.70977	1.1332
PA1611	-4.63329	-5.10634	-3.3615	-6.13221	-2.77016	-3.65545	-4.36704	-4.18594	0.880751	1.13375
PA0428	4.92021	3.19973	3.8568	4.22766	4.00691	4.29122	3.99225	4.17527	0.737158	1.13526
PA2895	-1.48947	-1.26646	-1.59336	-1.0215	-1.0844	-1.69147	-1.44977	-1.26579	0.476352	1.13601
PA0660	1.80972	1.12717	1.67538	1.76458	1.94158	1.46401	1.53742	1.72339	0.499918	1.13758
PA2285	-3.12413	-3.55562	-3.71037	-3.64457	-2.92847	-3.25664	-3.46337	-3.27656	0.528934	1.13824
PA5199	-4.76832	-1.95514	-2.11845	-2.01987	-3.32898	-2.9319	-2.9473	-2.76025	0.859432	1.13843
PA4261	1.50828	-1.3508	-0.502	0.409984	-0.498439	0.307954	-0.114839	0.0731662	0.843904	1.13919
PA3794	0.383459	-0.621125	-0.649292	-0.22418	-0.000686288	-0.0979892	-0.295653	-0.107619	0.615451	1.13921
PA5412	-2.46141	-3.158	-2.65523	-2.29872	-2.00074	-3.41046	-2.75821	-2.56997	0.71299	1.13937
PA1305	-3.60206	-2.17766	-2.9781	-2.53124	-2.23134	-3.42264	-2.91927	-2.72841	0.744213	1.14144
PA3171	-4.59243	-1.9733	-2.37643	-2.0927	-2.88147	-3.38952	-2.98072	-2.7879	0.840377	1.143
PA4371	-1.00055	-1.59455	-1.16381	-0.930017	-0.619688	-1.62426	-1.25297	-1.05799	0.602975	1.14471
PA2800	2.10925	0.750666	1.46458	1.02595	1.68529	2.20086	1.4415	1.63737	0.725141	1.14541
PA5364	-3.08551	-1.23691	-0.907	-1.2754	-1.63744	-1.72733	-1.74314	-1.54673	0.790577	1.14584
PA1246	2.35052	2.20533	2.64545	2.27308	3.03517	2.48401	2.40043	2.59742	0.493174	1.1463
PA0946	2.71078	2.63669	2.37842	2.7324	2.98774	2.60638	2.5753	2.77551	0.2549	1.14887
PA4227	0.332376	-0.166885	-0.382037	-0.207878	0.323535	0.295499	-0.0721821	0.137052	0.486305	1.15607
PA1433	0.956895	1.64346	1.69262	1.54139	2.17051	1.21542	1.43099	1.64244	0.595741	1.15785
PA3112	-1.743	-2.11009	-2.0109	-1.65355	-1.73954	-1.83393	-1.95466	-1.74234	0.155165	1.15855
PA2637	-0.911911	-0.248979	-1.06048	-0.610719	-0.763357	-0.209174	-0.740458	-0.52775	0.516437	1.15886
PA2528	-1.30601	-0.41094	-0.506791	-0.35369	-0.312592	-0.908703	-0.741248	-0.524995	0.5623	1.16171
PA3477	0.14509	0.440237	0.642983	0.44725	0.751975	0.681731	0.409437	0.626985	0.273212	1.16276
PA1398	-0.199261	0.487528	-0.215822	0.51057	0.521544	-0.296877	0.0241485	0.245079	0.569071	1.16549
PA4668	0.99838	-0.74355	-0.258859	-0.00955537	0.40947	0.259316	-0.00134272	0.219744	0.699756	1.16561
PA4489	4.47279	3.95169	4.62604	4.79309	4.6605	4.26787	4.35018	4.57382	0.434798	1.16768
PA1341	-0.0008156	0.58357	-0.00421888	0.317303	0.506366	0.428326	0.192845	0.417332	0.330658	1.16836
PA0461	0.598282	0.88499	1.05624	1.15321	1.29753	0.766963	0.846504	1.07257	0.336568	1.16964
PA3838	-0.00820147	-0.00560193	-0.460283	-0.356743	-0.319521	0.880456	-0.158029	0.0680636	0.629553	1.16966
PA0082	1.23137	0.787936	1.4709	1.22126	1.23675	1.71354	1.1634	1.39052	0.427033	1.1705
PA0077	2.0575	2.35629	2.85968	2.92513	2.79914	2.23648	2.42449	2.65358	0.508096	1.1721
PA3617	-0.283873	-1.1308	-0.205976	-1.09401	-0.118739	0.281651	-0.540217	-0.310365	0.67235	1.17271
PA1520	0.0708889	0.197592	-0.0239591	0.354377	0.22099	0.360886	0.0815074	0.312084	0.0428518	1.1733
PA2199	-0.79643	0.718018	0.702385	1.03207	0.117857	0.166817	0.207991	0.438913	0.712456	1.17358
PA4369	0.507759	0.99318	0.734146	0.916472	1.07829	0.933526	0.745028	0.976097	0.196696	1.1737
PA4961	2.38565	1.86163	2.18025	2.11484	2.74049	2.26704	2.14251	2.37413	0.393314	1.17415
PA0371	2.85028	1.91487	1.81351	2.65354	2.93031	1.69253	2.19289	2.42546	0.66576	1.17493
PA5060	1.54583	0.976297	1.76065	2.06454	0.773862	2.14736	1.42759	1.66192	0.665241	1.17636
PA2240	-2.19765	-1.06735	-1.21607	-1.26053	-0.935871	-1.57843	-1.49369	-1.25828	0.587961	1.17724
PA5555	2.19539	0.529179	0.430199	0.938765	0.521907	2.40318	1.05159	1.28795	0.784499	1.17802
PA5560	2.44053	2.75359	3.14686	3.03935	3.24847	2.76963	2.78033	3.01915	0.388192	1.18003
PA4915	-0.686469	-1.32829	-1.63462	-1.51394	-1.0325	-0.383112	-1.21646	-0.976514	0.607049	1.18095
PA3999	3.52718	3.51915	3.46172	3.59758	4.10262	3.52833	3.50268	3.74284	0.257803	1.18112
PA3335	-3.16931	-2.36311	-1.6296	-1.56334	-2.62148	-2.25452	-2.38734	-2.14645	0.679784	1.18172
PA1526	0.078126	-3.0623	-1.6404	-0.957251	-2.16087	-0.778222	-1.54152	-1.29878	0.821254	1.18324
PA3827	-0.122558	0.412872	-0.0372621	0.737933	0.494251	-0.24989	0.0843507	0.327431	0.514602	1.18352
PA5113	0.168146	-0.257726	0.400924	0.38983	0.756924	-0.103935	0.103781	0.347606	0.482447	1.18413
PA0319	-3.08639	-2.87499	-2.76827	-3.73957	-1.81087	-2.44475	-2.90988	-2.66506	0.692286	1.18494
PA4959	-2.28361	-0.899864	-0.466877	-1.64674	-1.28632	0.0308299	-1.21678	-0.967412	0.755711	1.18869
PA2439	-4.12608	-2.45481	-1.84056	-2.00378	-1.98334	-3.68077	-2.80715	-2.55596	0.790561	1.19019
PA4521	-0.17091	0.0443841	0.0511565	0.447685	0.259999	-0.0238658	-0.0251232	0.22794	0.17844	1.19173
PA0392	-2.0389	-1.55621	-0.829897	-0.87968	-1.20549	-1.57971	-1.475	-1.22163	0.565862	1.19199
PA1247	0.459433	0.607301	0.956112	0.682999	1.21349	0.887653	0.674282	0.928049	0.300141	1.19232
PA0126	1.25858	0.905162	1.02839	1.58703	1.47404	0.897478	1.06405	1.31952	0.342301	1.19372
PA2396	1.17858	0.158783	1.04305	1.52502	0.659071	0.968092	0.793474	1.05073	0.562546	1.1952
PA3093	0.534472	0.676435	0.693973	0.49537	1.21619	0.968709	0.63496	0.893424	0.300253	1.1962
PA1807	0.322103	0.480397	0.95095	0.827251	1.07782	0.626622	0.584483	0.843898	0.321622	1.19699
PA2390	1.53274	1.71303	2.25778	1.73674	2.28805	2.25857	1.83452	2.09445	0.40891	1.19742
PA1343	-1.0602	-1.63307	-1.18208	-1.01353	-0.797843	-1.27849	-1.29178	-1.02995	0.30525	1.199
PA4112	-1.14259	-2.30296	-2.96981	-2.70678	-2.00921	-0.901651	-2.13845	-1.87255	0.740552	1.20239
PA0773	0.463349	0.579502	0.182321	0.449439	0.732088	0.844021	0.408391	0.675183	0.184105	1.20313
PA3708	-1.13647	0.565642	-0.568057	-0.76738	1.13284	-0.699817	-0.379627	-0.111453	0.753891	1.20428
PA0085	-0.90857	-1.09617	-0.809205	-0.205567	-1.05962	-0.73517	-0.937982	-0.666787	0.360306	1.20681
PA4633	1.65158	2.49907	1.42166	2.44627	1.63519	2.31072	1.85744	2.13073	0.543965	1.20856
PA4026	-2.52786	-3.37765	-3.38259	-2.8059	-2.6354	-3.02299	-3.09604	-2.82143	0.419441	1.20967
PA1552	-0.29891	-0.283459	-0.273526	-0.331229	0.452202	-0.152264	-0.285298	-0.0104304	0.31088	1.20988
PA4999	-2.10394	-2.87881	-1.80173	-1.94677	-1.73587	-2.268	-2.26149	-1.98355	0.478704	1.21246
PA5289	1.30882	0.0213513	-0.171505	1.01503	0.593178	0.384542	0.386223	0.664251	0.608007	1.21254
PA5077	2.67111	1.8879	2.04911	2.18442	2.72304	2.53494	2.20271	2.4808	0.386277	1.21259
PA1180	-0.594282	-0.713016	-0.948774	-0.525782	-0.587637	-0.307666	-0.752024	-0.473695	0.107116	1.21279
PA4624	2.52348	1.21434	1.36446	1.75883	2.71089	1.46844	1.70076	1.97939	0.644036	1.21304
PA2999	1.23009	1.93441	1.7141	1.67235	2.18609	1.86186	1.6262	1.90677	0.335408	1.21467
PA4249	-1.26228	-2.34529	-1.7572	-1.00473	-1.88497	-1.62381	-1.78826	-1.5045	0.52463	1.21736
PA3479	-0.186731	0.766398	0.60183	0.299243	0.852578	0.88704	0.393833	0.67962	0.460525	1.21908
PA2393	5.37776	5.18356	5.39708	5.60175	5.85052	5.36453	5.31947	5.6056	0.140538	1.21936
PA4257	1.03395	0.525481	0.697569	1.01834	0.931147	1.16659	0.752333	1.03869	0.156442	1.21956
PA3141	-0.329127	0.240972	0.752141	0.93438	0.584282	0.00603941	0.221329	0.508234	0.525744	1.22002
PA2234	0.888667	2.33783	1.02556	1.8644	1.51802	1.73281	1.41735	1.70508	0.575708	1.22072
PA0328	1.33774	0.579594	0.20158	0.72518	0.902765	1.35542	0.706304	0.994456	0.493825	1.22108
PA0078	2.30169	2.03088	2.40359	2.58469	2.71668	2.30096	2.24538	2.53411	0.156118	1.22156
PA3988	4.25289	3.22059	3.27755	3.59274	4.08817	3.94053	3.58368	3.87381	0.472068	1.22275
PA1777	8.32445	5.38011	7.13619	6.90607	7.12709	7.68469	6.94692	7.23928	0.757977	1.22464
PA5281	-1.06858	-2.40632	-1.98641	-1.33518	-1.67456	-1.57071	-1.82044	-1.52682	0.511096	1.22571
PA3748	-3.28143	-1.19569	-1.57377	-1.0214	-2.05282	-2.08017	-2.01696	-1.71813	0.703287	1.23015
PA2770	-1.66875	-0.432526	-2.7277	-1.71295	0.0332847	-2.25155	-1.60966	-1.3104	0.77008	1.23051
PA4670	2.29288	1.98031	2.406	2.39422	2.3128	2.8723	2.2264	2.52644	0.237174	1.23118
PA4468	0.436287	-0.407351	-0.837406	0.40237	-0.089689	-0.214025	-0.26949	0.0328852	0.510207	1.23317
PA2466	3.74859	2.24104	2.5224	3.26624	3.70417	2.44879	2.83734	3.13973	0.635957	1.23319
PA4494	1.54702	-3.10083	-1.35035	-1.57803	0.0356601	-0.451288	-0.968051	-0.664551	0.843058	1.23413
PA4046	-1.34887	-1.87897	-1.78949	-1.71949	-1.08686	-1.30037	-1.67244	-1.3689	0.287676	1.23417
PA3330	0.856911	-0.663127	-0.160705	0.517077	0.800603	-0.370093	0.0110262	0.315862	0.620794	1.23528
PA0955	2.61588	1.68909	1.45115	2.02129	2.53096	2.13577	1.91871	2.22934	0.467561	1.24025
PA3079	-1.96658	-1.25059	-2.41505	-2.35108	-1.04927	-1.29616	-1.87741	-1.5655	0.583578	1.24135
PA0041	0.187228	-0.97592	-0.977293	-0.757636	-0.423461	0.359156	-0.588662	-0.27398	0.570555	1.24374
PA4318	0.157193	-0.568077	0.108879	0.16532	0.351828	0.126883	-0.100668	0.214677	0.266171	1.24431
PA5558	5.69592	5.06555	5.02692	5.04546	6.03613	5.65494	5.2628	5.57884	0.430635	1.24491
PA3821	4.67377	3.7033	3.89521	4.275	4.71432	4.23258	4.09076	4.4073	0.397326	1.24534
PA0961	-3.27469	-1.10402	-1.41267	-1.5774	-1.35876	-1.9014	-1.93046	-1.61252	0.671546	1.24655
PA3641	1.68772	0.726933	0.834475	1.70581	1.4015	1.10092	1.08304	1.40274	0.413325	1.24807
PA4230	-1.43502	-2.43193	-2.86649	-0.349557	-2.75849	-2.66563	-2.24448	-1.92456	0.738721	1.24826
PA1614	0.387134	-1.79435	-1.34143	-1.02412	0.416979	-1.18047	-0.916217	-0.59587	0.721332	1.24863
PA4426	3.98177	3.01141	2.77149	3.31261	3.97201	3.44526	3.25489	3.57662	0.487549	1.24983
PA2667	-1.8431	-1.52352	-1.89252	-0.398166	-1.91371	-1.97641	-1.75305	-1.42943	0.573588	1.25147
PA5068	2.52813	2.97922	2.43443	2.68422	3.38702	2.84325	2.64726	2.9715	0.297903	1.252
PA4253	1.94187	1.41596	1.96894	2.12322	1.92788	2.24879	1.77559	2.09997	0.184893	1.25213
PA3228	1.97323	2.40818	2.47229	2.30851	2.90027	2.61822	2.28457	2.609	0.234376	1.25217
PA4387	0.696362	0.647292	0.82004	0.735474	1.33234	1.07018	0.721232	1.046	0.145871	1.25246
PA3822	4.56201	3.57116	3.71905	4.19263	4.50377	4.13029	3.95074	4.27556	0.380056	1.25251
PA5042	2.11946	2.65499	2.13296	2.27697	2.66596	2.94658	2.30247	2.62984	0.279998	1.25472
PA3333	1.15493	-1.15605	-0.0276518	0.650859	0.0566665	0.24878	-0.0095902	0.318769	0.658879	1.25558
PA1580	-2.42282	-2.07388	-1.33973	-1.76425	-1.49844	-1.58012	-1.94547	-1.61427	0.370672	1.25806
PA0962	-0.0260324	-2.78001	-1.88678	-1.26778	-1.22389	-1.20547	-1.56428	-1.23238	0.703465	1.25867
PA1773	-1.14401	-3.09214	-2.33429	-2.30616	-1.45674	-1.81142	-2.19015	-1.8581	0.619659	1.2588
PA4250	3.18822	0.632208	2.46784	2.61872	2.28302	2.38616	2.09609	2.4293	0.686515	1.25981
PA1913	-1.70194	-4.30201	-2.16642	-1.76715	-2.40057	-2.9996	-2.72346	-2.38911	0.72214	1.26081
PA5478	-2.21728	-2.08814	-1.624	-1.4682	-1.40758	-2.04256	-1.97647	-1.63944	0.281365	1.26315
PA3466	0.387009	-0.616545	0.639682	0.539992	0.212944	0.684143	0.136715	0.479026	0.448859	1.26779
PA1442	-1.83645	-0.833329	-1.23642	-1.25863	-0.330903	-1.28319	-1.30207	-0.957575	0.465978	1.26971
PA3735	0.458153	2.04744	2.21426	2.27906	1.41552	2.06157	1.57328	1.91872	0.605329	1.27054
PA1805	4.06911	4.37025	4.13772	4.47711	4.78462	4.35844	4.19236	4.54006	0.0901552	1.27253
PA5344	4.31934	-0.944591	-0.727812	-0.111455	3.73424	0.0736433	0.882312	1.23214	0.877351	1.27441
PA4973	-1.94774	-0.396029	0.0547305	-0.73541	-0.135319	-0.360735	-0.763012	-0.410488	0.606307	1.27679
PA0781	7.57892	6.52896	6.53141	7.17689	7.26694	7.25702	6.87976	7.23362	0.370103	1.27798
PA1465	-0.469393	-0.343292	-0.407714	-0.231152	0.375324	-0.30023	-0.4068	-0.0520191	0.17845	1.27879
PA0659	1.54069	1.41628	0.767983	1.75752	1.51945	1.51361	1.24165	1.59686	0.232478	1.27917
PA0548	-1.52195	-1.98395	-1.95761	-1.62764	-1.85213	-0.914521	-1.82117	-1.46476	0.327646	1.28024
PA0102	-1.27433	-1.99971	-2.79716	-1.68014	-1.50674	-1.81443	-2.02373	-1.6671	0.471218	1.28043
PA4545	3.79502	3.24725	2.69108	3.3672	3.8474	3.59282	3.24445	3.60247	0.361166	1.28167
PA3304	-1.55719	-1.53785	-2.95155	-1.85121	-1.75925	-1.36197	-2.01553	-1.65748	0.506695	1.28169
PA4710	7.28157	5.93484	6.49039	6.7701	6.93522	7.07748	6.56893	6.9276	0.421343	1.28224
PA0285	-4.11716	-4.82039	-6.84268	-3.04261	-6.53715	-5.11235	-5.26008	-4.89737	0.794457	1.28584
PA4292	-0.299583	-0.507194	-0.337228	-0.155239	0.245373	-0.142802	-0.381335	-0.0175561	0.0676109	1.28679
PA4941	3.97742	4.03023	3.92068	4.11633	4.5996	4.30749	3.97611	4.34114	0.0643657	1.28791
PA0506	2.45556	2.33915	2.28375	2.78059	2.76303	2.63157	2.35949	2.72506	0.00612527	1.28839
PA3881	-0.434859	-1.16948	-1.13091	-1.25243	-0.19198	-0.191722	-0.911749	-0.545377	0.438829	1.28911
PA4370	6.68262	6.7626	6.04695	6.78973	7.15425	6.65025	6.49739	6.86474	0.247777	1.28998
PA3556	-0.837638	0.430189	0.553429	0.378863	0.612042	0.258183	0.0486602	0.416363	0.465737	1.2903
PA1819	-2.18329	-1.63778	-1.78989	-1.15596	-1.46823	-1.87879	-1.87032	-1.50099	0.235855	1.29175
PA0540	-1.25193	-0.762905	-1.27261	-0.403909	-0.648323	-1.12438	-1.09582	-0.725537	0.241044	1.29261
PA2398	7.42104	6.42964	6.86459	7.20868	7.31181	7.34262	6.90509	7.2877	0.257157	1.3037
PA4246	0.138832	-0.640985	-1.28104	-0.0701498	-0.158054	-0.404678	-0.594396	-0.210961	0.415528	1.30444
PA5063	-0.319441	-1.68853	-1.78875	-0.62195	-0.984527	-1.03173	-1.26558	-0.879402	0.475812	1.30693
PA3314	-2.02508	-1.05878	-1.45586	-1.22717	-0.874919	-1.27772	-1.51324	-1.1266	0.277307	1.30735
PA2539	0.674567	0.0302243	0.413485	0.63055	1.04738	0.600419	0.372759	0.759451	0.177017	1.30739
PA4955	-1.19058	-1.25332	-1.81374	-0.851996	-1.14221	-1.09466	-1.41921	-1.02962	0.147779	1.31002
PA4156	0.510617	-0.865329	-0.383092	-0.522714	0.5712	0.384784	-0.245935	0.144423	0.499194	1.31072
PA4402	-1.20558	-1.26609	-1.18262	-0.710235	-1.02478	-0.747823	-1.2181	-0.827613	0.018799	1.31084
PA0953	2.54873	1.62005	1.33011	2.00488	2.33887	2.33466	1.83296	2.22614	0.363575	1.31328
PA1923	4.01783	3.84356	3.61634	4.22927	4.42715	4.00089	3.82591	4.2191	0.0809748	1.31329
PA3244	-0.660195	0.261704	0.212572	0.596136	-0.0281122	0.428505	-0.061973	0.332176	0.32647	1.31417
PA4504	-3.84202	0.356147	-0.936303	-0.0459563	-0.948526	-2.24179	-1.47406	-1.07876	0.791009	1.31522
PA4326	0.743588	-0.865077	-0.831532	-0.263114	0.269246	0.226751	-0.317674	0.0776276	0.517449	1.31522
PA1925	-0.0370355	-0.845847	-0.837513	-0.932402	0.326447	0.082026	-0.573465	-0.174643	0.443517	1.31843
PA4934	2.72042	-0.778012	0.233883	0.950772	1.30176	1.12207	0.72543	1.12487	0.721553	1.319
PA5291	2.32063	0.694572	1.26997	1.54758	2.19273	1.76373	1.42839	1.83468	0.472206	1.32527
PA4406	0.0732355	1.53791	1.52953	1.56832	1.16864	1.62426	1.04689	1.45374	0.467686	1.32579
PA2583	-2.73941	-1.53021	-0.898217	-1.62062	-1.22961	-1.09309	-1.72261	-1.31444	0.508449	1.327
PA4276	1.59444	0.57894	0.851987	1.40809	1.61128	1.23996	1.00846	1.41977	0.270373	1.32989
PA4792	3.51772	2.635	2.66398	3.12418	3.45059	3.47777	2.9389	3.35085	0.255949	1.33048
PA4065	2.30636	2.53472	2.69042	2.88931	3.00935	2.87066	2.5105	2.92311	0.0261219	1.33109
PA1342	-2.94813	-6.12207	-6.94248	-8.29626	-2.78457	-3.68972	-5.33756	-4.92352	0.853077	1.33241
PA2377	1.67349	-2.01197	0.42958	1.28144	0.862385	-0.810491	0.0303691	0.444445	0.758371	1.33244
PA0537	3.0088	2.40145	2.4171	2.85892	2.92909	3.28698	2.60912	3.025	0.15795	1.33411
PA4836	3.58917	3.75936	4.00503	4.05697	4.28258	4.2624	3.78452	4.20065	0.0415544	1.33434
PA4513	0.750634	1.42683	1.18144	1.15759	2.03706	1.41541	1.11964	1.53669	0.271708	1.33519
PA1057	0.264177	-0.573289	-0.609789	-0.159704	0.404669	0.0938497	-0.3063	0.112938	0.271308	1.33722
PA0938	3.84724	3.90898	3.59097	4.0583	4.32733	4.22127	3.7824	4.2023	0.0282561	1.33783
PA4747	1.27875	1.41374	1.50463	2.26316	1.46586	1.72867	1.39904	1.81923	0.159601	1.3381
PA1767	4.02923	3.25747	3.37952	3.84856	4.285	3.79407	3.55541	3.97588	0.214794	1.33836
PA1301	2.23447	1.54539	1.76179	2.47491	2.47145	1.86945	1.84722	2.27193	0.211939	1.3423
PA4243	2.97387	3.09601	2.85266	3.53916	3.54852	3.10999	2.97418	3.39922	0.0573823	1.34261
PA2463	3.69624	2.56274	2.9328	3.46014	3.32155	3.68778	3.06393	3.48983	0.290991	1.34341
PA4448	-1.44419	0.230688	-0.582559	-0.180659	-0.842199	0.506044	-0.598686	-0.172271	0.529877	1.34389
PA4480	0.28204	0.124167	-0.286318	0.560585	0.620756	0.218702	0.0399631	0.466681	0.112742	1.34417
PA5370	-0.480793	-0.260742	-0.627433	-0.35171	0.352289	-0.0747614	-0.456323	-0.0247273	0.134868	1.34872
PA1483	1.23104	0.821706	0.19401	0.708913	1.65751	1.18077	0.74892	1.1824	0.347236	1.35049
PA1292	-0.432756	-0.14976	-0.894919	0.088209	-0.466106	0.206911	-0.492478	-0.0569952	0.220622	1.35236
PA5261	1.50333	0.497899	0.511451	1.45334	1.09918	1.27638	0.837559	1.2763	0.276222	1.35542
PA0834	-2.04193	-2.36751	-2.14784	-1.73172	-1.6603	-1.84884	-2.18576	-1.74695	0.0165296	1.35549
PA1871	-2.74277	-5.22105	-4.95601	-5.4504	-3.09657	-3.04532	-4.30661	-3.86409	0.712086	1.35898
PA5130	3.41232	1.73818	1.97358	2.48427	3.29669	2.67286	2.37469	2.81794	0.4859	1.35966
PA1248	2.10906	1.45031	1.5024	1.93736	1.47891	2.97906	1.68726	2.13177	0.41703	1.36085
PA5332	-1.1719	-1.86219	-1.35886	-0.751329	-1.34912	-0.9545	-1.46432	-1.01832	0.174803	1.36226
PA0895	-0.109414	-0.858086	-0.800519	0.00534048	-0.20367	-0.230517	-0.58934	-0.142949	0.150977	1.36263
PA2533	-3.45858	-1.4712	-2.67452	-1.86021	-2.36489	-2.03308	-2.53476	-2.08606	0.493837	1.36481
PA3082	-0.647748	-0.829031	-0.951559	-0.698594	0.158457	-0.540371	-0.809446	-0.36017	0.181004	1.36535
PA3021	0.125546	-2.22723	-1.52053	-0.777038	-0.74317	-0.752306	-1.2074	-0.757505	0.553817	1.36594
PA2531	3.94265	3.70526	4.25236	4.36313	4.228	4.67296	3.96676	4.42136	0.0919474	1.3704
PA3745	2.94428	-0.308914	0.529478	1.42999	1.3835	1.71626	1.05495	1.50992	0.66683	1.37075
PA1124	-1.79695	-1.45959	-1.39994	-1.61842	-1.06437	-0.603181	-1.55216	-1.09532	0.224725	1.37253
PA0801	-2.65826	-2.58068	-2.50378	-0.94127	-2.21916	-3.21102	-2.5809	-2.12382	0.525784	1.37276
PA1832	0.550252	0.598337	0.467355	0.90677	1.40421	0.68028	0.538648	0.997087	0.102412	1.37405
PA2366	-2.10398	-1.94301	-2.012	-2.51527	-1.27561	-0.892284	-2.01966	-1.56106	0.404025	1.37421
PA3485	-0.437657	-0.739194	-0.574475	-0.0618945	0.000574823	-0.299909	-0.583775	-0.12041	0.0214732	1.37875
PA1641	3.35765	2.24097	1.58142	2.68741	3.06574	2.81793	2.39335	2.85703	0.431133	1.37906
PA4556	1.80981	0.0768436	0.13246	0.735324	1.59134	1.08929	0.673037	1.13865	0.494735	1.3809
PA1800	1.22843	1.22851	0.920412	1.81054	0.515538	2.44995	1.12578	1.59201	0.465253	1.38149
PA2541	-0.368956	-0.859554	0.194784	-0.161063	0.656854	-0.129912	-0.344575	0.12196	0.313984	1.38179
PA4067	2.63153	1.50735	0.656759	2.00408	1.87584	2.32433	1.59855	2.06808	0.468747	1.38466
PA2529	-2.91966	-3.08124	-2.40422	-2.12882	-3.03882	-1.8243	-2.80171	-2.33065	0.322861	1.38613
PA4748	0.646413	-0.571733	-0.541827	0.208924	0.180279	0.560939	-0.155716	0.316714	0.322996	1.38744
PA4320	-0.28203	9.77e-05	-0.331245	0.740145	0.0179553	0.0492211	-0.204392	0.269107	0.139563	1.38847
PA0778	1.48471	1.33323	0.631698	1.92947	1.70088	1.24543	1.14988	1.62526	0.224123	1.39028
PA0282	-1.63604	0.285681	-0.381894	0.572528	0.580399	-1.45781	-0.577417	-0.101628	0.618032	1.39068
PA0769	1.37145	0.310413	0.0425693	0.720127	1.62627	0.81563	0.574812	1.05401	0.389783	1.39397
PA5045	1.54382	2.40106	2.31247	2.15501	2.77271	2.77062	2.08578	2.56611	0.231826	1.39506
PA1794	-3.86276	-0.492957	-0.243229	0.14419	-1.53145	-1.76761	-1.53298	-1.05162	0.732504	1.39606
PA1857	-0.74798	-0.0179938	-0.250172	0.559414	0.18104	-0.307791	-0.338716	0.144221	0.218004	1.39759
PA2573	1.19117	1.40032	1.41134	1.55161	2.3516	1.56212	1.33428	1.82178	0.150321	1.40201
PA2403	-0.439117	-0.63839	-0.520894	-0.275562	0.179705	-0.0380461	-0.5328	-0.0446343	0.0273046	1.40266
PA4054	-2.37977	-2.49637	-2.91349	-2.09247	-1.78608	-2.44483	-2.59654	-2.10779	0.122184	1.40323
PA5340	2.4613	1.54798	1.10027	2.3302	2.25745	2.00179	1.70318	2.19648	0.297972	1.40766
PA4455	0.823336	0.405763	0.41569	0.661037	1.86845	0.607994	0.548263	1.04583	0.315502	1.41183
PA5006	-0.695776	-1.27974	-1.58621	-0.887902	-0.372228	-0.80147	-1.18724	-0.6872	0.177571	1.41425
PA3696	-5.46404	-2.33223	-2.17698	-2.80756	-3.01546	-2.64895	-3.32442	-2.82399	0.666063	1.41464
PA3329	0.287192	1.3524	1.29239	1.96219	1.55735	0.938984	0.977326	1.48618	0.326923	1.42292
PA0281	-0.536375	-0.941184	-0.978203	-0.490064	0.0171282	-0.455104	-0.818587	-0.309347	0.0781191	1.4233
PA2900	3.48881	2.28811	1.36374	2.62317	3.75654	2.29099	2.38022	2.89023	0.538153	1.42406
PA4996	-5.15237	-4.4805	-3.08751	-3.78699	-3.41374	-3.98364	-4.24012	-3.72813	0.462401	1.42602
PA2437	-2.4173	-1.48269	-1.5404	-1.0841	-1.13302	-1.68509	-1.81346	-1.30074	0.225948	1.42674
PA4407	1.71953	1.26155	1.40458	1.48007	1.67081	2.77855	1.46189	1.97647	0.294384	1.42858
PA5046	-1.95035	1.49176	0.79621	0.816269	-0.383211	1.45131	0.11254	0.628123	0.684826	1.42957
PA1922	4.54969	3.38465	3.18568	4.2299	4.25561	4.18615	3.70667	4.22389	0.291369	1.43119
PA2901	2.31767	1.59899	1.01737	1.90401	2.5085	2.07397	1.64468	2.16216	0.282337	1.43145
PA4707	-0.826877	-0.609647	-0.289089	0.0956567	0.0118	-0.277223	-0.575204	-0.0565887	0.0546257	1.43258
PA5052	-1.56388	-2.86917	-2.75998	-2.21561	-1.3539	-2.06411	-2.39768	-1.87787	0.353203	1.43377
PA2042	0.0487671	0.244622	0.0322094	0.601937	0.989362	0.314553	0.108533	0.635284	0.0637216	1.44068
PA3800	4.33265	3.59972	3.1883	3.99345	4.38966	4.31834	3.70689	4.23382	0.213136	1.44086
PA2728	-6.96044	-9.66623	-3.33478	-6.75525	-5.59848	-6.02585	-6.65381	-6.12653	0.791412	1.44121
PA0763	-1.62255	-1.00436	-1.16407	-0.904173	-0.430464	-0.867387	-1.26366	-0.734008	0.0916963	1.44358
PA1396	-2.13135	-3.14998	-2.19112	-2.2067	-1.57035	-2.1031	-2.49082	-1.96005	0.23951	1.4447
PA2993	-0.0952067	-0.46378	-1.12235	-0.232251	0.33154	-0.177379	-0.560445	-0.0260301	0.20145	1.44835
PA4240	4.03652	2.16313	3.30771	3.55555	3.55427	4.00762	3.16912	3.70582	0.396495	1.45065
PA4011	-5.30394	-0.895981	-1.30053	-0.671405	-1.76784	-3.45083	-2.50015	-1.96336	0.757356	1.45074
PA4477	-4.09824	-7.15561	-3.34969	-3.82483	-4.46473	-4.70337	-4.86785	-4.33098	0.676082	1.45082
PA1481	-0.966784	-1.10539	-1.51757	-0.702988	-0.390404	-0.880121	-1.19658	-0.657837	0.0694854	1.45271
PA0430	-0.0199201	-0.926669	-1.93615	-0.412543	-0.482857	-0.369157	-0.960912	-0.421519	0.385698	1.45336
PA5430	-1.02779	-0.491406	-2.44615	-0.182758	-0.267155	-1.88967	-1.32178	-0.77986	0.537868	1.45591
PA4693	0.50721	-2.02475	-0.604743	-0.503262	0.254344	-0.242059	-0.707427	-0.163659	0.516796	1.45777
PA5316	2.86521	0.06128	0.520428	1.48013	1.47095	2.12843	1.14897	1.69317	0.576055	1.45821
PA4336	2.19379	1.02376	0.748041	2.48866	1.68866	1.42215	1.32186	1.86649	0.375684	1.45865
PA0586	-3.86441	-1.9295	-2.96156	-1.95329	-3.28055	-1.88745	-2.91849	-2.37376	0.491415	1.45875
PA3195	3.54091	4.05244	3.66833	4.16808	4.29071	4.44552	3.75389	4.30144	0.0342782	1.4616
PA4423	4.90294	3.84443	3.25625	3.92503	4.501	5.22151	4.00121	4.54918	0.420178	1.46203
PA4963	3.19791	1.10044	0.251199	1.96983	2.2558	1.96855	1.51652	2.06473	0.567447	1.46227
PA3110	2.99044	1.81331	1.98812	2.50886	3.17414	2.75727	2.26396	2.81342	0.256016	1.46354
PA0291	6.10498	5.4859	4.66644	5.77541	5.9841	6.16629	5.41911	5.97527	0.267058	1.47035
PA1554	0.646119	0.919397	0.282783	1.06785	1.39364	1.05604	0.6161	1.17251	0.0608325	1.47061
PA1689	2.96329	3.29258	2.98509	3.0631	3.42374	4.43089	3.08032	3.63924	0.25678	1.47317
PA0579	-0.824373	-0.381236	1.20391	1.95734	-0.401311	0.150969	-0.000567297	0.568998	0.577834	1.48408
PA5200	0.224985	-1.72766	-1.20023	-0.74725	0.0502509	-0.293981	-0.900969	-0.330327	0.414421	1.48518
PA4233	-3.78919	-1.36465	-1.13846	-1.0832	-1.26231	-2.23467	-2.09744	-1.52672	0.568924	1.48526
PA2793	-2.20696	-1.38524	-1.68707	-0.804447	-1.16535	-1.59625	-1.75976	-1.18868	0.160161	1.48564
PA0423	2.48754	1.27193	1.28795	2.02567	1.95884	2.77848	1.68247	2.25433	0.300011	1.48644
PA4000	0.31674	0.56516	0.0307695	0.198418	1.2802	1.15102	0.304223	0.876548	0.201102	1.48692
PA5154	2.15021	0.639096	-0.4317	0.443186	0.880532	2.75377	0.785869	1.35916	0.607828	1.48791
PA4972	-0.363225	-1.1161	-1.287	0.165692	0.305031	-1.51587	-0.922111	-0.348382	0.427473	1.48837
PA4735	1.91086	2.47003	2.57478	2.03531	2.68768	3.96093	2.31856	2.89464	0.392648	1.49079
PA1513	-1.26138	-2.09179	-4.7787	-2.57747	-1.67012	-2.14782	-2.71063	-2.1318	0.624539	1.49364
PA5125	-3.02622	-4.28663	-5.97676	-4.09211	-3.40314	-4.05437	-4.42987	-3.84987	0.547374	1.49485
PA1482	-0.351053	0.571654	-0.0123322	0.218217	0.472987	1.26082	0.069423	0.650674	0.232663	1.49615
PA0067	-2.26691	-1.42612	-2.16636	-1.28337	0.523015	-3.3545	-1.95313	-1.37162	0.640012	1.49641
PA3326	-0.89553	-0.358162	-0.328238	0.277445	-0.33263	0.225006	-0.52731	0.0566071	0.0952785	1.49891
PA4606	-0.0734104	1.9017	1.18633	1.80475	1.76436	1.20773	1.00487	1.59228	0.389132	1.50255
PA3694	-0.196123	-0.309875	-0.821317	-0.0505777	0.676699	-0.185019	-0.442438	0.147034	0.148178	1.5047
PA1249	4.06962	-2.567	0.873334	2.42172	1.22092	0.503613	0.791986	1.38209	0.782246	1.50536
PA2604	-2.82158	-2.85418	-2.8566	-4.37932	-2.57003	0.189767	-2.84412	-2.2532	0.67947	1.50621
PA4920	-0.948564	-2.66771	-2.54285	-1.15457	-1.51788	-1.71211	-2.05304	-1.46152	0.363255	1.50683
PA2649	-1.11872	-4.61054	-1.19576	-0.619905	-3.64319	-0.886185	-2.30834	-1.71643	0.713835	1.50724
PA5240	-2.33969	-2.28437	-5.3944	-2.05938	-2.75105	-3.42562	-3.33949	-2.74535	0.617988	1.50957
PA2575	-2.11917	-2.73193	-3.95512	-1.9587	-3.35472	-1.70992	-2.93541	-2.34112	0.469053	1.50973
PA2994	0.412268	1.19321	0.745204	1.07014	1.67526	1.40157	0.783561	1.38232	0.104412	1.51441
PA1589	1.75589	2.51152	2.38253	3.15702	2.6144	2.68293	2.21665	2.81812	0.105946	1.51726
PA4699	2.54338	0.408704	0.439425	0.850292	2.23012	2.1266	1.1305	1.73567	0.508377	1.52116
PA2408	-3.24299	-0.859895	-0.741145	-1.35	-0.89908	-0.770002	-1.61468	-1.00636	0.505997	1.52448
PA4856	0.732148	0.7092	0.928185	1.17578	1.25839	1.77204	0.789844	1.40207	0.0370792	1.52862
PA4568	4.34553	2.8533	4.21656	4.60907	3.76445	4.89227	3.80513	4.42193	0.351451	1.53347
PA5493	0.492068	0.22781	0.445921	-0.344763	1.1515	2.22432	0.3886	1.01035	0.453385	1.53874
PA4793	2.68499	1.532	1.47213	2.11959	2.85636	2.58335	1.89637	2.51977	0.237741	1.5405
PA4552	-1.52092	-2.44882	-4.46204	-2.0536	-1.45023	-3.05558	-2.81059	-2.18647	0.56123	1.54127
PA3958	-0.324089	-1.00665	-1.07264	-0.67739	-0.182227	0.331714	-0.801126	-0.175968	0.172599	1.54238
PA2425	-0.453403	-1.17716	-0.719988	-0.373902	-0.105427	0.00761281	-0.783519	-0.157239	0.0592562	1.54358
PA3527	-0.70565	-0.541887	-1.37435	-0.209861	-0.73805	0.209277	-0.873961	-0.246211	0.168641	1.54515
PA3190	-1.21975	-3.93035	-3.84539	-3.58316	-3.2543	-0.269251	-2.9985	-2.3689	0.671767	1.54714
PA0036	-1.32629	-2.2968	-1.7438	-0.239724	-1.9283	-1.3051	-1.78896	-1.15771	0.32832	1.54891
PA2453	2.59165	1.16622	0.0242444	2.16758	1.90383	1.62746	1.26071	1.89963	0.447205	1.55716
PA1053	5.25237	3.74411	3.753	4.83034	5.05817	4.80299	4.24983	4.89716	0.27137	1.56627
PA5245	-0.964089	-1.18685	-1.45978	-0.275603	-1.07261	-0.314168	-1.20357	-0.554128	0.0936068	1.56856
PA1293	1.86258	2.60066	2.57779	2.76082	3.33289	2.90117	2.34701	2.9983	0.0935626	1.57057
PA4327	-0.725416	-1.47774	-1.91613	-0.765011	-0.390414	-1.00674	-1.3731	-0.72072	0.170711	1.57176
PA3805	2.32468	1.27083	0.643807	1.92623	2.50095	1.77917	1.41311	2.06879	0.289583	1.57536
PA5358	-2.20495	-1.35577	-1.17382	-0.831879	-0.678831	-1.24277	-1.57818	-0.917827	0.140197	1.58047
PA0139	1.89047	1.60097	2.60653	3.05291	2.38998	2.64085	2.03266	2.69458	0.13642	1.58219
PA1013	-1.50755	0.338712	0.636472	0.299534	0.468632	0.70086	-0.177455	0.489675	0.382478	1.58791
PA3317	1.17794	0.50854	0.798838	1.17189	1.42509	1.89361	0.82844	1.49686	0.0801986	1.58933
PA0341	-1.01451	0.0591881	0.351762	0.542482	0.643624	0.222744	-0.201185	0.469617	0.197317	1.59196
PA1476	-5.06575	-3.58206	-3.44976	-3.31508	-3.22032	-3.54468	-4.03252	-3.36003	0.270905	1.59382
PA4058	2.72446	1.84066	1.03745	2.17174	2.77748	2.6985	1.86752	2.54924	0.262347	1.60405
PA0359	-1.17766	-2.71948	-2.28467	-2.16601	-1.19468	-0.769271	-2.0606	-1.37665	0.330258	1.60653
PA4385	4.13422	2.85001	2.68686	4.10786	3.56385	4.05158	3.2237	3.90776	0.234558	1.60665
PA1461	0.000815139	-0.731447	-0.691006	0.128147	-0.219767	0.723886	-0.473879	0.210755	0.133024	1.60729
PA4741	-0.201776	-1.47852	-0.746225	0.250093	-0.296152	-0.3085	-0.808842	-0.118186	0.169952	1.61402
PA3188	-1.362	2.322	0.711006	1.82603	1.15544	0.764208	0.557	1.24856	0.56717	1.61503
PA3331	0.117185	-0.463109	0.0131524	0.387321	0.617022	0.744518	-0.110924	0.582954	0.0284976	1.61763
PA4247	3.22528	-0.0391861	0.785771	1.94157	1.37611	2.75787	1.32396	2.02518	0.544046	1.62588
PA0157	2.75633	1.31716	0.919498	2.56536	1.65847	2.87783	1.66433	2.36722	0.351476	1.62776
PA5443	-3.58653	-3.44716	-3.71538	-1.73424	-3.73066	-3.17337	-3.58302	-2.87942	0.305851	1.62856
PA0070	7.33383	5.70111	5.38469	6.7311	7.20789	6.59546	6.13987	6.84482	0.32705	1.63009
PA3674	3.25988	1.93332	1.77705	2.80685	3.3856	2.89385	2.32342	3.02877	0.234029	1.63054
PA1064	3.08215	1.96942	1.28624	3.04906	3.16832	2.24067	2.11261	2.81935	0.303429	1.63211
PA3923	3.1683	3.07324	2.09949	3.32349	3.58741	3.5506	2.78034	3.48717	0.114579	1.63221
PA2395	-1.82851	-2.74909	-2.93407	-2.30419	-1.6345	-1.44775	-2.50389	-1.79548	0.17443	1.634
PA2532	-2.6799	-4.75844	-3.87107	-2.54019	-3.28755	-3.34378	-3.7698	-3.05717	0.338088	1.63879
PA3189	1.00197	2.75747	1.8066	2.4434	2.73801	2.52267	1.85535	2.56803	0.238562	1.63885
PA0127	1.61138	0.680375	0.83217	1.44147	1.96338	1.85727	1.04131	1.75404	0.0965106	1.6389
PA1766	1.9974	1.57231	1.63849	2.52818	2.40378	2.42748	1.73607	2.45315	0.00644091	1.64385
PA2581	-0.824375	0.0867623	-0.190393	0.515046	0.561481	0.148019	-0.309335	0.408182	0.0748308	1.64435
PA0080	2.49533	0.696804	0.48131	1.6743	2.1761	1.98494	1.22448	1.94511	0.333001	1.6479
PA0792	-6.70653	-1.75074	-1.67507	-2.46912	-2.72735	-2.7718	-3.37745	-2.65609	0.687584	1.64874
PA3038	1.46878	2.26688	1.39652	2.49976	2.44337	2.35934	1.71073	2.43416	0.0621805	1.6511
PA0936	-0.803764	0.349297	0.683801	0.929013	1.09671	0.390963	0.0764451	0.805563	0.217266	1.65763
PA4547	-4.23456	-1.89807	-1.41609	-1.31365	-2.03316	-2.0094	-2.51624	-1.7854	0.463147	1.65961
PA3730	-0.337569	-0.470177	-0.0626868	0.363108	0.653792	0.332075	-0.290144	0.449658	0.00938794	1.66995
PA4262	3.95001	-0.0096776	3.58195	3.42728	2.76489	3.55052	2.50743	3.24756	0.595861	1.67033
PA5366	-4.69553	-6.23875	-5.1383	-6.16291	-3.40875	-4.2376	-5.35753	-4.60309	0.46539	1.68698
PA2404	0.186242	1.33212	1.2325	1.7289	1.97436	1.3132	0.916954	1.67215	0.14232	1.68786
PA5112	3.42472	3.20975	2.6114	3.92257	3.80282	3.78665	3.08196	3.83735	0.0377551	1.68809
PA5159	-1.06618	-1.35595	-1.27082	-1.01825	-0.241387	-0.163743	-1.23098	-0.474461	0.0572966	1.68941
PA1245	4.83724	1.35799	4.86435	5.70305	3.84186	3.83255	3.68653	4.45915	0.589763	1.70837
PA4007	-1.7949	-0.604904	-0.879218	-0.317297	-0.618137	-0.01927	-1.09301	-0.318235	0.124227	1.71092
PA3235	-4.16313	-2.36172	-2.8549	-2.19613	-1.92161	-2.92808	-3.12659	-2.34861	0.275021	1.71473
PA2536	-1.0246	0.140363	0.0144031	0.996566	-0.187885	0.655782	-0.289943	0.488155	0.201845	1.71487
PA3742	2.87227	-2.17991	0.0903832	0.952522	0.787252	1.38822	0.260914	1.04266	0.623456	1.71921
PA4442	0.340681	1.06425	0.700523	1.79601	1.13252	1.52942	0.701816	1.48598	0.0509048	1.72209
PA3332	-0.0167471	-2.5698	-1.71196	-0.284766	-0.919106	-0.707453	-1.43284	-0.637109	0.361423	1.73596
PA0091	-1.32227	-0.759631	-0.39856	-0.0604266	-0.75999	0.737619	-0.826819	-0.0275994	0.191683	1.74016
PA0783	-0.385107	1.05478	0.484484	1.15961	1.40428	0.991792	0.384719	1.18523	0.139855	1.74172
PA1910	-1.18304	-1.76981	-1.84902	-0.671838	-0.969891	-0.758207	-1.60062	-0.799978	0.0246148	1.74188
PA1798	-0.558668	-2.25132	-2.89288	-1.127	-1.05501	-1.11802	-1.90096	-1.10001	0.314297	1.74225
PA4501	1.00028	1.71621	0.6835	1.33762	2.85976	1.65804	1.13333	1.9518	0.214262	1.76353
PA1302	2.3027	0.582328	1.77895	2.6617	1.44116	3.02809	1.55466	2.37699	0.304971	1.76826
PA4168	4.42839	3.46976	3.33529	4.43159	4.67621	4.61893	3.74448	4.57557	0.0775682	1.77903
PA2823	-1.09074	-3.28163	-2.55057	-1.49223	-1.18851	-1.74565	-2.30764	-1.47546	0.278265	1.78037
PA4367	-1.27689	0.207425	0.644223	-0.457998	0.786877	1.75529	-0.141746	0.694723	0.38834	1.78567
PA4239	4.52487	2.61142	3.48378	4.24586	4.00032	4.92863	3.54003	4.3916	0.240843	1.80446
PA1032	2.87412	1.36046	1.28276	1.30137	2.61361	4.17351	1.83911	2.69616	0.430538	1.81133
PA0853	-6.15935	-2.20006	-2.40768	-3.03463	-2.35542	-2.8033	-3.58903	-2.73112	0.545924	1.81241
PA0035	-0.664383	-2.20317	-1.30226	-0.00536033	-0.921165	-0.622669	-1.38994	-0.516398	0.169232	1.83216
PA4661	2.15736	2.8903	2.45573	3.91536	2.99988	3.21234	2.50113	3.37586	0.0663191	1.83366
PA5165	-1.76188	-2.46469	-1.99157	-2.13352	-1.42152	-0.0374078	-2.07271	-1.19749	0.248908	1.83429
PA4255	1.71978	-2.44972	-1.50658	0.0811047	0.533548	-0.222088	-0.745507	0.130855	0.531567	1.83574
PA4675	-0.982587	2.01249	-1.31015	0.160957	1.20741	0.988524	-0.0934158	0.785631	0.470542	1.83916
PA3460	0.3955	-2.46396	-0.55736	-0.399916	-0.0214529	0.458503	-0.875273	0.0123778	0.368497	1.85016
PA0847	0.488313	-2.8094	-1.66091	-2.37572	0.390376	0.669839	-1.32733	-0.4385	0.552034	1.85167
PA4997	0.828098	1.16159	0.588867	1.11707	1.85796	2.27558	0.859517	1.7502	0.0775874	1.85405
PA4079	1.1454	-1.04233	-0.754835	1.16438	0.513551	0.355409	-0.217255	0.677779	0.287211	1.85965
PA4745	-0.192966	0.15491	-0.0696275	0.903511	1.24483	0.443156	-0.0358945	0.863832	0.0238492	1.86571
PA4708	0.568502	-2.84757	-3.002	-3.38579	-0.118929	0.982821	-1.76035	-0.840631	0.627851	1.89175
PA4918	-3.45163	-0.936904	-1.08681	-0.855056	-0.865708	-0.990604	-1.82511	-0.903789	0.321769	1.89385
PA0061	-1.19547	-1.50147	-2.10949	-1.04846	-0.376874	-0.608976	-1.60214	-0.678103	0.0501075	1.89742
PA0427	1.49507	0.907409	-0.0297468	1.63075	1.8783	1.63777	0.790911	1.71561	0.109882	1.89829
PA1581	-4.76191	1.28092	-0.794976	1.60483	1.84058	-4.93431	-1.42532	-0.496301	0.760056	1.90398
PA4588	0.882807	2.79471	2.74629	2.85154	2.91958	3.44664	2.14127	3.07259	0.229227	1.90702
PA4256	3.72224	1.50368	3.37137	3.60598	3.51577	4.27485	2.86577	3.79887	0.269729	1.90937
PA2322	-1.70461	0.471005	-1.47372	0.0388812	-0.531564	0.585381	-0.902442	0.0308994	0.2876	1.90969
PA1035	0.111075	-2.58122	-2.23207	-1.88618	0.0816172	-0.0867391	-1.5674	-0.630435	0.424281	1.9145
PA4228	2.0432	4.18678	2.90953	4.25333	3.57044	4.14149	3.0465	3.98842	0.225265	1.92108
PA4245	-0.0726159	-1.43952	-1.22219	-0.00803016	0.229798	-0.126533	-0.911443	0.0317449	0.0969796	1.92277
PA0171	-4.4137	-4.63703	-3.79927	-3.1461	-3.25883	-3.60272	-4.28333	-3.33588	0.0294652	1.92846
PA1582	2.05611	2.04463	1.45482	2.44692	3.18909	2.76991	1.85185	2.80197	0.0314396	1.93203
PA2660	-4.8606	-5.2711	-4.84017	-3.88341	-4.26751	-3.9463	-4.99062	-4.03241	0.00647991	1.9429
PA1047	-5.72792	-2.47775	-2.10336	-3.09498	-2.26742	-2.04506	-3.43635	-2.46915	0.463485	1.95504
PA4063	-0.319526	-1.79796	-0.922802	-0.107779	-0.754886	0.753395	-1.01343	-0.0364231	0.185867	1.96838
PA4225	3.08013	4.11885	2.62912	4.29829	4.31397	4.15471	3.27603	4.25566	0.0919788	1.97196
PA4639	4.40646	2.61784	2.45658	3.84433	4.39847	4.22103	3.16029	4.15461	0.198496	1.99214
PA3118	-0.259148	-1.70935	-0.370227	0.771963	-0.0622738	-0.0486584	-0.779574	0.220344	0.138545	1.99989
PA0766	-2.63401	-1.04003	-1.96618	-0.999422	-1.27435	-0.33772	-1.88007	-0.870496	0.134517	2.01332
PA5313	-1.66606	-3.05177	-3.55341	-2.31069	-3.01942	0.0917416	-2.75708	-1.74612	0.409161	2.01525
PA1544	-6.89668	-3.71591	-3.67809	-4.15461	-2.83362	-4.25898	-4.76356	-3.74907	0.431573	2.02019
PA5163	-4.4942	-2.11998	-1.90947	-1.49734	-2.42081	-1.53735	-2.84122	-1.8185	0.31065	2.03175
PA4229	0.00418857	-0.378006	-1.25343	0.448452	0.690074	0.327112	-0.542417	0.488546	0.0562451	2.04339
PA4263	2.59246	1.3283	1.95354	2.89632	2.53976	3.53385	1.9581	2.98998	0.0914794	2.04469
PA1432	-4.26317	-3.03202	-4.00421	-3.28822	-2.13376	-2.78149	-3.76647	-2.73449	0.109007	2.04483
PA2462	5.95883	3.97773	4.8417	5.36122	6.34798	6.16752	4.92608	5.95891	0.18659	2.04603
PA2538	-3.01063	-1.28364	-0.196222	-0.124649	-0.346538	-0.905551	-1.49683	-0.458912	0.289941	2.05326
PA1820	-1.31321	-1.93625	-3.90076	-1.38083	-0.916419	-1.66113	-2.38341	-1.31946	0.258976	2.09065
PA4935	-0.0103851	-0.714463	-0.268917	0.924613	0.590398	0.690788	-0.331255	0.735266	0.00949571	2.09438
PA4226	2.53634	4.17381	3.24619	4.58017	4.35517	4.22817	3.31878	4.38783	0.0922766	2.09805
PA0002	-1.14283	-1.84745	-1.42391	-0.0181998	-0.294693	-0.869553	-1.4714	-0.394149	0.0291747	2.11001
PA4170	2.98784	2.10304	0.197648	2.68109	2.92634	2.91647	1.76284	2.8413	0.26225	2.11178
PA5349	-4.74183	-2.37026	-2.66034	-2.36364	-2.18051	-1.98955	-3.25748	-2.1779	0.225794	2.11342
PA4671	-0.282528	-1.89481	-1.22981	0.491039	-1.22986	0.573116	-1.13572	-0.0552337	0.223736	2.11475
PA0735	0.587976	-1.65619	-0.767057	0.177279	0.470445	0.793256	-0.611756	0.480327	0.18165	2.13182
PA1288	0.550635	0.984035	-1.35747	1.95435	0.812498	0.691589	0.0590654	1.15281	0.255126	2.13427
PA5538	2.44229	0.640631	0.462248	1.94149	2.0451	2.93926	1.18172	2.30862	0.186315	2.18389
PA2582	0.844144	-1.80729	-0.749921	0.753305	0.0431129	0.892845	-0.571023	0.563088	0.236111	2.19483
PA3234	-2.48355	-1.50896	-2.16954	-2.1791	0.35309	-0.915037	-2.05402	-0.913682	0.220153	2.20433
PA4224	1.828	0.567975	-0.617174	1.71201	1.81718	1.6959	0.592934	1.7417	0.179519	2.21724
PA0363	2.53578	-0.360704	0.291203	1.36482	2.02626	2.53965	0.822093	1.97691	0.286967	2.22656
PA3526	-6.67861	-2.55041	-4.63305	-2.61442	-3.81445	-3.91945	-4.62069	-3.44944	0.406269	2.25207
PA4218	-0.351898	1.65395	1.11219	2.43445	2.11886	1.39842	0.804745	1.98391	0.154631	2.26446
PA0888	-2.39585	-4.29391	-2.42176	-1.08765	-2.93927	-1.52548	-3.03717	-1.8508	0.231108	2.27579
PA5248	1.43442	0.79994	0.083378	0.961223	2.35927	2.6145	0.77258	1.97833	0.135042	2.30657
PA3245	-1.3338	-3.97773	-3.40259	-1.6064	-1.98412	-1.49725	-2.90471	-1.69592	0.212748	2.31144
PA5164	-0.91634	-3.95911	-2.4946	-0.936444	-0.974186	-1.83067	-2.45668	-1.2471	0.261442	2.3127
PA2647	0.230979	-0.443376	-0.0832288	0.615968	1.3851	1.33467	-0.0985419	1.11191	0.0185485	2.3141
PA3529	-0.504663	-3.97828	-2.61393	-2.52037	-1.02748	0.106639	-2.36562	-1.14707	0.389869	2.32713
PA5152	-4.20078	-2.34525	-5.76785	-2.8101	-2.21522	-3.61818	-4.10463	-2.88117	0.31644	2.33506
PA5503	-4.00344	-3.36292	-7.23825	-3.56877	-3.68693	-3.63121	-4.8682	-3.62897	0.360039	2.36073
PA3075	-1.74703	-1.98209	-6.17502	-2.39286	-1.82161	-1.94939	-3.30138	-2.05462	0.43801	2.37308
PA1795	-2.35206	-1.71673	-6.75712	-2.1443	-3.23569	-1.66685	-3.60864	-2.34894	0.488109	2.39446
PA3153	-5.39687	-2.95408	-2.87126	-2.87295	-2.2771	-2.26662	-3.74074	-2.47222	0.210886	2.40914
PA5498	-1.03407	-3.20822	-2.4742	-1.42198	-1.30011	-0.165001	-2.23883	-0.962362	0.165559	2.42245
PA4584	0.69305	-0.804595	-2.06934	0.0710325	0.975056	0.61003	-0.726962	0.55204	0.20271	2.42671
PA3186	5.25611	6.09105	4.76387	5.98209	6.80362	7.16994	5.37034	6.65188	0.070369	2.43098
PA4632	-0.0146521	1.04201	0.0706859	1.77334	1.88219	1.30169	0.366013	1.65241	0.0283074	2.43918
PA4636	-1.02865	-0.554967	0.163348	-0.858139	2.24692	1.0536	-0.473424	0.814125	0.25443	2.44113
PA2743	-0.0649853	-2.83266	-1.40653	0.59214	-0.630831	-0.378599	-1.43472	-0.139096	0.215671	2.45483
PA0277	-1.36896	-1.3265	-2.38899	-0.785875	-0.727575	0.358118	-1.69481	-0.385111	0.0617503	2.4789
PA3992	2.6087	0.181161	-0.638575	2.25068	1.03665	2.83222	0.717096	2.03985	0.298961	2.50143
PA4259	1.43426	-0.929757	-0.382582	1.46215	0.746041	1.90023	0.0406409	1.36947	0.16773	2.51199
PA0554	0.696759	-2.5499	-3.05591	-0.349386	-0.137505	-0.428523	-1.63635	-0.305138	0.321936	2.51614
PA3309	0.924273	-0.179321	-0.115789	1.24043	1.31639	2.07802	0.209721	1.54495	0.0403637	2.52316
PA2883	2.11628	-0.855127	-0.39406	1.20796	1.87751	1.8922	0.28903	1.65922	0.222858	2.58505
PA3095	-4.82708	-1.8754	-2.03001	-1.93513	-0.964969	-1.70409	-2.91083	-1.53473	0.241903	2.59566
PA2810	-2.19789	-3.43262	-2.99092	-0.388217	-3.41491	-0.656513	-2.87381	-1.48655	0.250248	2.61581
PA5496	-4.48468	-0.85243	-1.83554	-1.55309	-3.3064	1.90016	-2.39088	-0.986444	0.495492	2.64714
PA2982	-1.53363	-1.0413	-1.47744	-1.07335	0.265996	0.985299	-1.35079	0.0593133	0.0863352	2.65756
PA1628	-7.30657	-8.46394	-7.9211	-5.72926	-6.45874	-7.26668	-7.8972	-6.4849	0.0639095	2.66161
PA4231	1.14204	2.08584	0.505378	2.41945	2.95626	2.63614	1.24442	2.67062	0.0423271	2.68738
PA4395	-1.09229	-6.50452	-3.68491	-0.99338	-3.46788	-2.53516	-3.76057	-2.33214	0.453285	2.69154
PA0856	-5.22018	-7.41502	-8.86242	-6.36015	-6.63234	-4.11865	-7.16587	-5.70371	0.331683	2.75521
PA0622	2.08233	-2.54649	-1.3106	1.66663	0.991845	-0.0466611	-0.591587	0.870606	0.376399	2.75527
PA3749	-4.26158	-1.04528	-1.64678	-1.02987	-0.471104	-1.05326	-2.31788	-0.851415	0.218437	2.76344
PA4219	-2.04586	-0.634068	-0.817389	0.131363	0.70975	0.0796723	-1.16577	0.306928	0.0390229	2.7754
PA5021	-1.41968	-1.32417	-1.39942	0.0771145	0.0336189	0.242992	-1.38109	0.117909	2.83e-05	2.82647
PA4221	5.75289	5.48855	4.65857	7.11906	6.67658	6.62348	5.3	6.80637	0.0145537	2.84094
PA3072	-3.2012	-7.67405	-3.5266	-3.50176	-3.06342	-3.31015	-4.80062	-3.29178	0.355457	2.84581
PA3533	-5.41333	-3.51708	-4.26311	-2.12286	-2.66485	-3.83934	-4.39784	-2.87568	0.111884	2.87221
PA2384	0.316182	-4.36434	-1.80876	-0.0549201	-0.432051	-0.776617	-1.95231	-0.421196	0.326023	2.89009
PA0972	-1.26769	-2.61282	-1.42156	-0.750338	0.19662	-0.135679	-1.76736	-0.229799	0.0388072	2.90303
PA2321	-2.72167	-4.08937	-7.30064	-2.41622	-3.06611	-3.93465	-4.7039	-3.139	0.334262	2.95857
PA4223	0.866652	2.3515	0.826367	3.10834	3.20091	2.44483	1.34817	2.91803	0.0475173	2.96876
PA1092	11.6799	9.23732	9.03917	11.3071	11.2652	12.1155	9.98545	11.5626	0.152152	2.9838
PA5047	-2.63962	-1.70508	-1.46983	-1.0242	0.831512	-0.87606	-1.93818	-0.356251	0.0849513	2.9937
PA4567	-2.58923	-2.22836	-1.53632	0.606031	-1.42795	-0.689133	-2.11797	-0.503684	0.0735798	3.0616
PA3344	-2.00612	-3.37059	-2.27156	0.417518	-1.68554	-1.50904	-2.54942	-0.925688	0.109838	3.08171
PA1198	-0.694442	-1.52923	-4.35694	-0.755063	-0.361449	-0.592595	-2.19354	-0.569703	0.218703	3.08194
PA2968	-1.63797	-3.68619	-4.12116	-1.47579	-1.48327	-1.52349	-3.14844	-1.49419	0.0968547	3.1476
PA1804	2.89041	-4.98094	-1.80848	-1.78077	1.21758	1.71624	-1.29967	0.384351	0.542661	3.21322
PA4570	-3.43584	-5.55425	-3.1252	-1.72051	-2.17431	-3.11114	-4.03843	-2.33532	0.12066	3.25602
PA2204	1.04589	-1.43745	-0.527982	1.61844	0.178339	2.44425	-0.306514	1.41368	0.154737	3.29481
PA2480	-4.64175	-3.38128	-4.75178	-4.74853	-1.34041	-1.48525	-4.25827	-2.52473	0.220932	3.32543
PA2645	-3.18349	-2.05507	-8.80615	-2.56326	-3.64301	-2.59856	-4.68157	-2.93494	0.45584	3.35574
PA0460	-1.04711	-3.34435	-2.5086	0.344116	-1.60871	-0.310308	-2.30002	-0.524966	0.114812	3.42251
PA4222	2.05551	3.51496	2.40205	4.61407	4.78382	4.30634	2.65751	4.56808	0.0144185	3.75958
PA1087	5.02638	2.31412	2.87405	4.83381	5.2848	6.21587	3.40485	5.44483	0.0912278	4.1124
PA5530	1.31984	-3.82005	-2.97247	-1.40072	0.640798	1.41999	-1.82423	0.220023	0.319415	4.1246
PA2065	2.393	0.0706189	0.98413	3.60864	3.61131	2.45798	1.14925	3.22598	0.0556459	4.2185
PA2520	-2.81873	-3.64669	-2.25513	-0.963612	-0.662574	-0.823127	-2.90685	-0.816438	0.0071957	4.2587
PA1094	-0.172059	-2.18067	-1.66618	0.781976	0.480284	0.995576	-1.33964	0.752612	0.0280166	4.26413
PA1086	3.84847	2.44057	2.78292	5.21519	4.79197	5.42455	3.02399	5.1439	0.0101904	4.34667
PA3412	-3.25514	-3.95694	-4.5492	-2.02706	-1.45523	-1.79973	-3.92043	-1.76067	0.00618305	4.46841
PA4492	-4.15272	-3.15076	-2.78554	-1.31555	-0.925434	-1.18201	-3.36301	-1.141	0.00636	4.66543
RRRRRPA0630	-1.11228	-1.62494	-2.03828	0.657213	0.490115	0.798333	-1.59183	0.648554	0.00136391	4.72523
PA1080	3.68889	1.03989	1.26517	3.88069	3.82177	5.02761	1.99798	4.24335	0.0741104	4.74159
PA3128	-4.45429	-4.88164	-6.72801	-2.40788	-3.61854	-2.41908	-5.35465	-2.81516	0.0343678	5.81383
PA3920	1.83781	1.06742	1.01975	4.02308	4.14678	3.66248	1.30833	3.94411	0.000952981	6.21511
PA1636	4.15602	-2.4051	-0.457262	1.06209	3.72753	4.54129	0.431222	3.11031	0.292314	6.40451
PA1093	0.871002	-3.31783	-2.8896	0.467372	0.501982	1.73466	-1.77881	0.901339	0.126968	6.40922
PA4787	0.968778	-2.66073	-3.24118	0.247527	0.816301	2.12226	-1.64438	1.06203	0.131238	6.52695
PA2584	-4.60394	-2.73696	-5.1103	-1.16689	-0.639126	-2.17577	-4.1504	-1.32726	0.0294377	7.07701
PA2064	3.95387	2.71131	2.96381	5.70722	6.33537	6.13911	3.20966	6.06057	0.00250646	7.21455
PA4274	0.503136	-2.60317	-0.825982	0.535603	0.501036	5.13016	-0.975337	2.0556	0.164059	8.1734
PA5307	-4.9878	-2.58084	-2.48823	-0.86414	-0.320514	0.482006	-3.35229	-0.234216	0.0263299	8.68228
PA1069	-6.04126	-1.64312	-1.96895	-2.56528	1.70345	1.01168	-3.21778	0.0499494	0.166862	9.63129
PA2505	2.60884	1.5968	2.09591	6.00127	6.24984	6.52411	2.10052	6.25841	0.000225352	17.8505
PA3351	-7.73797	-7.02753	-6.85085	-3.79343	-2.51222	-2.20495	-7.20545	-2.83686	0.00142625	20.6574
PA2542	-4.96276	-2.62986	-2.77416	2.08978	1.43495	2.34529	-3.45559	1.95667	0.00251287	42.5846

## Sheet: Raw peptide areas - whole cell
Protein	Peptide	Precursor MZ	Precursor Charge	RT	Cu1	Cu2	Cu3	M91	M92	M93
PA2424	VVALLNPGALPK	596.377	2	65.4029	1.64137e+06	3.19195e+06	2.40789e+06	3.01453e+06	1.96118e+06	4.0225e+06
PA2424	LLAPLLC[CAM]GAR	542.321	2	64.0041	2.23801e+06	4.44892e+06	3.27044e+06	3.56006e+06	2.14926e+06	4.96132e+06
PA2424	LFSGGEALPAELR	680.367	2	63.2305	947978	1.86097e+06	1.38893e+06	1.5117e+06	863606	2.10229e+06
PA2424	EAEAQQPFDLEKGPLLR	647.674	3	62.9468	607128	1.32874e+06	868186	950047	403863	1.27867e+06
PA2424	VLLEDLQQVYR	688.383	2	69.126	853903	1.51637e+06	1.48975e+06	1.98471e+06	1.825e+06	2.9535e+06
PA2424	LGVAQVAPR	455.777	2	33.9695	1.03896e+06	2.03813e+06	1.33608e+06	1.41822e+06	830813	1.88013e+06
PA2424	LGDTAPVLELATDHPR	568.969	3	60.2306	1.06402e+06	2.56638e+06	1.66838e+06	1.67172e+06	1.16689e+06	2.79506e+06
PA2424	LLSIIADAEPR	599.346	2	65.7855	2.33266e+06	4.61123e+06	3.26062e+06	3.48817e+06	1.97341e+06	4.60938e+06
PA2424	VAFSGSEPIRQDSLER	597.639	3	43.15	724160	1.43539e+06	979521	914879	550031	1.32839e+06
PA2424	AAGVGIDQPVALLAER	790.444	2	69.5519	1.51412e+06	2.87071e+06	2.24373e+06	2.65539e+06	1.68126e+06	3.58729e+06
PA2424	SVPAQELIDSIR	664.364	2	71.8131	1.21814e+06	2.65199e+06	1.86546e+06	1.94763e+06	1.17998e+06	2.96795e+06
PA2424	AWLPELLER	563.816	2	80.5081	2.55955e+06	4.48475e+06	3.26735e+06	3.56812e+06	1.98021e+06	4.78105e+06
PA2424	EALFDDIDLTR	654.328	2	71.9698	1.83883e+06	3.34941e+06	2.64205e+06	2.84063e+06	1.7339e+06	3.49043e+06
PA2424	FVADPFSAAGER	633.809	2	58.3919	1.17548e+06	2.70107e+06	1.72271e+06	1.87535e+06	1.15984e+06	2.86293e+06
PA2424	QLAAGLPAEAPMAHLPR	581.651	3	58.4362	388873	1.08006e+06	407409	1.08395e+06	599019	1.98153e+06
PA2424	SVLEQQLAGVWR	693.38	2	72.9572	767663	1.53956e+06	1.14226e+06	1.29288e+06	822877	1.81292e+06
PA2424	IAASC[CAM]LEQR	524.266	2	29.2701	825588	1.58524e+06	962128	1.1539e+06	678050	1.49172e+06
PA2424	GYLGRPALSAER	430.57	3	35.5443	1.65181e+06	2.39326e+06	1.62129e+06	1.88078e+06	1.5461e+06	2.414e+06
PA2424	AVLVDGPAGEQR	606.323	2	32.8951	676296	1.42591e+06	983834	1.22702e+06	901316	1.78776e+06
PA2424	LTPAQSPGESIK	614.333	2	28.5115	680676	1.53333e+06	979945	1.07204e+06	602481	1.46449e+06
PA2424	DLFQHQTVQSLAAVAR	595.32	3	63.4721	718639	1.31729e+06	1.03602e+06	965608	483952	1.44601e+06
PA2424	FVPDPFAAEGGR	631.812	2	62.6751	1.25436e+06	2.75052e+06	1.77375e+06	1.97533e+06	1.14918e+06	2.67555e+06
PA2424	WSGQPSTLVQLEGHGR	584.632	3	53.2757	385957	848033	542952	616837	340596	865916
PA2424	TVGLFINSIPLR	665.398	2	80.1171	1.04357e+06	2.10155e+06	1.64159e+06	1.58238e+06	956243	2.24436e+06
PA2424	IAELPLFAAEER	679.869	2	76.7128	1.60252e+06	3.08844e+06	2.1525e+06	2.45851e+06	1.50896e+06	3.06222e+06
PA2424	GHNLYPQDIER	447.89	3	35.174	455704	890992	619622	582246	343977	787368
PA2424	GQGIPALAVDGEALAR	769.42	2	66.2506	1.24119e+06	2.29906e+06	1.79878e+06	1.75063e+06	1.1986e+06	2.43424e+06
PA2424	YLADPAVR	452.748	2	33.4707	820425	1.43049e+06	1.05914e+06	1.21587e+06	812578	1.49437e+06
PA2424	FAAQYLELLR	612.343	2	78.6946	909135	1.61036e+06	1.39851e+06	1.82535e+06	1.40797e+06	2.30978e+06
PA2424	AGAGYLPLDPGHPTQR	550.618	3	46.5626	417051	776154	569318	590718	455929	924454
PA2424	ALPEPVWQQR	612.33	2	54.1488	730134	1.75843e+06	1.09326e+06	1.1724e+06	703171	1.662e+06
PA2424	QAVAEAYQEAPK	652.828	2	31.2971	198557	419646	297510	331034	205003	460391
PA2424	IGVPSANR	407.233	2	25.7508	989989	2.05328e+06	1.30683e+06	1.51634e+06	822809	1.80448e+06
PA2424	AALQAELPEYMVPTQLMR	1031.03	2	82.4049	198610	478777	137692	634108	333274	1.33762e+06
PA2424	LNDLMSKLEML	653.841	2	87.5016	3924.85	98740.2	22037.4	171679	89048.5	294117
PA2424	WNADGVLEYLGR	696.849	2	83.0815	600132	1.05115e+06	842210	1.02391e+06	615410	1.23185e+06
PA2424	NELEETLAR	537.775	2	45.1819	248214	421506	423388	551099	604062	741982
PA2424	QWLDAGEGAR	551.767	2	43.245	391336	834354	552976	552151	328454	846439
PA2424	LGC[CAM]C[CAM]LTYSR	565.26	2	36.6743	649488	1.37465e+06	860470	973903	584106	1.31181e+06
PA2424	YFEAPTVER	556.275	2	42.94	176326	342302	286178	396479	447339	563015
PA2424	IGLVNAYGPAEC[CAM]SDDVAFFR	734.349	3	78.8504	298999	463914	399026	462164	338136	551322
PA2424	VDLASTESTYLPIGSPTDNNR	750.701	3	64.7098	224848	401485	377135	484998	441480	586098
PA2424	MDAFELPTTLVQALR	852.953	2	98.2551	4068.23	888273	369302	730870	422122	1587.43
PA2424	IEPEEIQAR	542.785	2	31.8271	297369	540278	422135	513944	429237	722924
PA2424	TLVLVC[CAM]TQAC[CAM]R	660.842	2	48.0348	588751	1.12068e+06	858515	568844	570358	858668
PA2424	RLFSGGEALPAELR	505.947	3	57.6594	728591	1.51776e+06	1.02415e+06	919843	385714	1.74887e+06
PA2424	ALPALDIGQMQNQAYQAPR	695.69	3	67.519	59521.3	123214	74628	192249	177370	287092
PA2424	WSYAELNR	519.754	2	50.4956	169149	389649	240596	281511	162584	402641
PA2424	DGELFVTGR	497.254	2	48.8236	258459	464812	369230	428521	357199	618424
PA2424	LEEGAASVPIGSVVGAR	806.439	2	55.4712	92154.6	206964	174103	192231	225383	297601
PA2424	ALPALDIGQMQNQAYQAPRNELEETLAR	1047.53	3	76.9556	36784.6	77216.5	29038	99169.7	14841.4	138289
PA2424	TRQAC[CAM]DVELPLR	486.589	3	44.1484	242543	572351	318255	319982	95004.9	433905
PA2424	LGGQPVEWPC[CAM]DRPQGDNR	694.325	3	44.8252	91310	216212	141246	156212	136303	261631
PA2424	LLAQPGVAQAVVVIR	767.477	2	64.6508	727496	1.27413e+06	701680	425036	101584	909379
PA2424	LPGAEGVTPIC[CAM]LDSLK	835.445	2	69.3212	65874.1	103194	104602	124298	216973	180140
PA2424	RIDREQPVPLSYSQQR	493.764	4	34.8636	287264	602884	352141	293651	56053.9	425858
PA2424	DYPLEQGYVR	620.304	2	50.198	287654	552327	505276	396591	423783	811788
PA2424	AQGQWGAEEIC[CAM]ELIR	587.286	3	79.0351	172661	228480	236204	307903	239073	392499
PA2424	YGPTETAINVTHWQC[CAM]R	644.972	3	53.9649	238143	579165	346443	302234	216438	546931
PA2424	SPIGRPLGNVVC[CAM]R	475.598	3	40.0682	48204.9	290857	246401	413530	396898	555953
PA2424	C[CAM]LGDIALVDAEQAAHLAEWGSAPC[CAM]EPAR	752.606	4	88.1421	172887	306534	212629	183081	15770.7	256498
PA2424	SARDYPLEQGYVR	518.595	3	41.2525	73543.2	508864	269767	8090.46	10340.1	320573
PA2424	QAIDLGLLRK	563.851	2	54.9181	102919	253265	185294	155512	82339.6	242483
PA2424	WEFQQTR	497.741	2	44.1232	288549	578118	373827	439041	254649	636721
PA2424	MMDAFELPTTLVQALR	918.473	2	101.322	113185	275917	74194.3	317227	166787	651348
PA2424	WMLPTGEAMPPELAR	849.921	2	75.3584	82548.2	125194	58896.3	182941	99235.9	275956
PA2424	LPGLLADELPWHSR	535.291	3	75.2678	217296	463495	391217	176258	32560.7	297983
PA2424	IAELPLFAAEERK	496.28	3	67.0639	242148	505797	361084	377251	165392	454906
PA2424	GVMVEQAGMLNNQLSK	859.932	2	55.4983	23502.8	67271.7	24542.9	82028	55736.9	224074
PA2424	QTVIDGQSHQDLPFDHLVEALQPPR	710.864	4	80.2482	106327	296540	221287	21893.3	10519.6	62305.9
PA2424	ERLGDTAPVLELATDHPR	498.264	4	57.2623	150865	330532	246652	122186	21549.4	215203
PA2424	LPAVALHNR	495.796	2	31.4046	88923.8	162399	119649	167891	184835	294311
PA2424	LQYMIEDSGVR	655.824	2	51.272	136274	361801	160903	392761	322191	712513
PA2424	IEFLDWSELPEDGHEER	700.988	3	75.9914	118980	205961	170455	213067	174016	244035
PA2424	LC[CAM]DNGQVEYVGR	705.328	2	34.8607	100148	210804	133978	134971	74130.3	177691
PA2424	AGGAYVPLDPDYPSER	853.905	2	52.7104	22509.7	4263.52	2728.36	729.628	3653.87	4992.83
PA2424	LKDMLIVR	494.305	2	45.9209	87329.9	222001	70261.5	115560	20306.6	194340
PA2424	IAEGEGSVLMC[CAM]C[CAM]GR	769.842	2	46.1673	108670	267380	117950	248603	146883	441325
PA2424	IRPESEGLIGAFLNTQVLR	705.064	3	91.5348	15246.3	169682	187089	5317.82	11064.9	69836.5
PA2424	GELDEAALR	487.251	2	38.4185	71788.4	234730	136471	135605	107725	199335
PA2424	LNDLMSK	410.715	2	30.9718	6006.38	25310.4	30495.5	13406	74755.3	24706.3
PA2424	KALPALDIGQMQNQAYQAPR	738.388	3	59.0959	45369.1	18455.3	278945	89938.8	63645.8	128320
PA2424	SSADSPAGLMVEQGAWFER	679.983	3	78.7209	37128.7	108485	48314	111145	69451.6	176026
PA2424	LLLSHAALFEALGELPAGVAR	716.744	3	89.1996	77962.8	281248	264875	41469.6	3918.56	158558
PA2424	VAIC[CAM]AER	409.713	2	22.9339	60239.5	108735	94299.9	114283	181446	178086
PA2424	IDSPLDPERFAAAWQAVVAR	738.055	3	95.5492	52433	83307.8	81201.1	56112.9	22163.7	88787.1
PA2424	TRQLLQQAPAAYR	505.951	3	37.1675	42542.4	88694.2	54539.2	46656.4	2428.13	83146.8
PA2424	RALPAPDPALNR	430.914	3	33.9818	95070.7	203648	124813	151169	90020.7	217388
PA2424	GNTHAALAER	520.268	2	22.2244	1672.92	12393.5	8064.91	8547.28	10761.9	16864.2
PA2424	RIAELPLFAAEER	505.616	3	68.2688	168317	294854	257104	203223	52388.3	362445
PA2424	EAAVAVQEGANGK	622.318	2	20.2648	30393.4	52827.3	35900.6	33528.3	20086.3	37056.7
PA2424	YTRLDAADGAR	403.539	3	22.3187	34659.3	67003.3	41966.8	35369.4	14923.9	42971.3
PA2424	GLDLLGMIVGSFK	675.378	2	113.682	4373.58	86414.4	68339.9	3437.57	10820.2	58547.1
PA2424	LVLTTADLR	501.303	2	53.9377	16103.6	36841.5	34553.6	41202.3	53860.1	58755.7
PA2424	AQSLNASSDSGR	596.781	2	14.6724	6141.04	10592.3	10096.5	11635.5	2636.42	8376.19
PA2424	SPQLLVGLLAIVK	675.94	2	102.372	30137.5	57828.4	73367	25061.9	7285.79	7480.97
PA2462	AQGLIATPGTLLLR	712.435	2	74.432	4.65559e+06	6.60722e+06	4.55822e+06	3.95971e+06	2.36076e+06	5.89313e+06
PA2462	LIGADSLTLR	529.814	2	56.7989	1.19426e+06	2.18863e+06	1.30525e+06	976150	646438	1.51403e+06
PA2462	GAIDAALQGLDQHDR	527.266	3	58.9018	318441	530387	394725	358307	368748	700361
PA2462	VLNQDGGVLASR	614.836	2	36.8935	593520	1.08761e+06	564293	445344	270080	735150
PA2462	VVTDAGAVLR	500.793	2	38.4405	1.07639e+06	1.90654e+06	1.03001e+06	692577	433209	1.20575e+06
PA2462	GAVDIDVSRLENDDGDLLSEGR	782.379	3	68.0413	466844	796083	460032	361238	213809	652041
PA2462	LVTDSSLR	445.751	2	29.2012	779316	1.15396e+06	751281	594565	431240	821316
PA2462	IVGDSGLDITTPR	672.362	2	50.8645	935327	1.45676e+06	1.00332e+06	900319	629033	1.39333e+06
PA2462	GNLGSNDGLGLIATEVDNSQEGR	772.707	3	72.3981	492942	737781	482166	397084	270232	603425
PA2462	LSATELFNGAGGLLSSQK	896.976	2	79.6589	387416	567240	378618	276024	178282	457359
PA2462	GAIDIGVTRLENDAGTLIAER	728.725	3	80.2707	995639	1.80818e+06	1.07417e+06	391247	37825.2	906520
PA2462	IVGDSGLGITAPHVLNQDKGVLASR	630.1	4	57.6193	522667	844886	622808	253405	78410.4	756240
PA2462	AFTLATSALNNQGGR	760.894	2	54.8556	621180	1.03002e+06	776494	527320	404293	1.02044e+06
PA2462	AFTLTTSALTNQGGR	769.402	2	57.7022	439992	831228	590684	410665	322835	865175
PA2462	GLLQQGGGSLVGER	685.873	2	50.9356	393533	824605	442454	382658	305085	630368
PA2462	IPAPNYSSK	488.759	2	26.2612	327274	552708	349924	282693	250599	395243
PA2462	SFTLAATALSNR	626.338	2	59.6483	452247	853224	565446	424802	347432	806665
PA2462	ILAYNAVNDPSYGEGYASTGGR	759.026	3	53.3678	151868	319481	198616	195677	175316	283699
PA2462	LVTDAGATLNSTGFDNSR	613.634	3	50.5153	184271	320785	206228	167583	110366	245397
PA2462	MLNQDKGVLASR	444.575	3	30.8566	161673	298677	114370	229175	101045	432610
PA2462	IGGALDNQAGR	536.281	2	24.4682	325030	694131	344349	291306	198402	451657
PA2462	LASDAGLSLSSASLDNSQAGAISGK	774.059	3	58.9137	108669	165249	128294	86623.3	78222.1	164834
PA2462	LTSASLDNSR	532.273	2	24.2094	240851	332905	228634	132859	212510	154282
PA2462	LVGTEQGVGVK	543.811	2	29.1062	150127	200534	181365	231518	256540	405577
PA2462	SQLPADLAR	485.769	2	38.3777	509990	1.06262e+06	571616	387430	302305	580483
PA2462	GVIDADLQGLDQHDR	551.273	3	53.7572	80342.8	109731	98081.4	87594.7	128687	152232
PA2462	AFTLAANTLNNQGGR	774.4	2	51.9524	156199	338455	199449	151315	108721	251531
PA2462	LSGTELFNGNAGLLSSQR	932.482	2	68.2651	182155	322769	205677	152315	102346	257634
PA2462	LENDAGTLIAER	651.338	2	45.3657	258874	395542	284708	254792	264563	423173
PA2462	SSSELVWIR	538.79	2	62.5004	192284	349857	244793	159560	134453	248886
PA2462	AGEIASPGQVTLDVAEQLDNR	728.369	3	78.8428	191731	324618	244262	154126	168119	290686
PA2462	KTDAIPDLLK	557.329	2	52.4086	90003.4	180835	95469.5	79155.1	65686.4	143326
PA2462	LASQGAQVNQASGALK	514.946	3	31.0289	43304.4	92849.9	46329.1	41436.5	20734	62148
PA2462	GGIGSGAGLALVADLVDNSQNGR	714.37	3	94.0768	97524.5	160933	117103	54443.6	42956.4	74429.4
PA2462	GALLSDGTLTVSAGR	709.386	2	59.0978	29842.4	5402.4	88955.7	48620.7	30591.9	36647.4
PA2462	LDAILGGALVNAGAAR	741.425	2	68.9335	210550	385201	300457	213182	242918	373937
PA2462	GVYSPPSKFGEELLMR	603.978	3	66.2174	105425	211656	91668	114560	42008	237224
PA2462	GLAPLDELTINK	642.364	2	67.4086	92041.4	196534	153868	141025	173044	190620
PA2462	VGDDRVTSLAGSAYQGR	584.627	3	40.7619	111861	164858	92603.9	76956.6	47623.8	104719
PA2462	SALLAEPPVGQPALQTLPSVAR	739.086	3	71.249	134626	192296	107022	192646	105781	194017
PA2462	FSVSSLLNR	511.785	2	68.3687	130794	236366	178909	161661	187034	272153
PA2462	DATLSLSNFENK	669.83	2	61.3546	86018.6	158403	105528	110988	166393	245960
PA2462	SASLDNSQGGIVSAK	717.365	2	32.1046	131460	226857	150298	101555	65864.7	176597
PA2462	GYALGEYAVR	549.783	2	50.6425	130894	200624	154517	124212	113750	173882
PA2462	ISVTSLDNAEQGSLVSEGR	654.664	3	57.2548	41839.2	62170.3	45217.3	36849.3	48097.3	41095.8
PA2462	LSSQEAVDNR	559.775	2	18.5731	9077.38	26417.7	19770.6	9379.22	37301.1	20712.7
PA2462	VIGDSELSLTVQR	708.888	2	56.5248	278199	406056	128213	74162.8	53442.5	128015
PA2462	TGALAAGVNEALVDSLAK	850.465	2	74.5741	53474	57195	52922.5	51469.1	99889.2	61150.1
PA2462	GGQVVGLNELQVQAAALDNR	684.699	3	70.7748	68874.2	83148.6	79864	60754.8	45040.8	90722
PA2462	VTSLAGSAYQGR	605.315	2	31.5557	89076.2	122571	85323.8	80613.4	80382.5	105889
PA2462	GLAPLDELTINKGANSTVGAVVQAGGR	870.14	3	69.7528	65042.3	142570	90637.7	17037.5	10866	54527.9
PA2462	QLGVVDNSGGEISSDRAFTLATSALNNQGGR	1045.52	3	72.0876	56713.1	87349.9	54053.9	22812.7	6084.79	33626.4
PA2462	RVGDDRVTSLAGSAYQGR	477.747	4	36.9928	80250.6	120945	75200.9	54532.1	22336	21728.8
PA2462	ASAPISGDGGNTGR	630.302	2	17.5837	32325.6	38859	22698.7	17845.7	58041.4	14411.5
PA2462	LSSQEAVDNRGGK	454.232	3	14.5993	3251.34	9620.94	4792.51	6549.83	6376.5	8843.81
PA2462	GGKIVGDSGLDITTPR	529.29	3	45.2946	92140.3	91989.7	86986.3	30319.1	9026.96	61649.7
PA2462	C[CAM]TGC[CAM]QLSER	555.737	2	18.3653	1675.92	3057.71	627.664	1458.79	2335.21	3121.62
PA2462	DDAGGWANRLENISGNLESTGDMR	860.058	3	75.2924	39802.8	59568.4	21983.2	49059.1	19672.4	93135.3
PA2462	LVADEANSSKGR	416.218	3	12.7236	2690.39	3950.15	3022.58	2111.64	2775.33	2474.43
PA2462	VEGVVSSPGGNGSILADLPAEQSSVQALPSAVR	1064.56	3	77.5197	109266	127011	95153.6	103624	98313.8	4500.14
PA2462	VVYQPATGK	481.769	2	22.9008	9681.6	20962	2857.85	7648.83	16689	8819.93
PA2462	LVADEANSSK	517.262	2	14.6573	2155.67	6052	3184.75	2647.01	685.891	4162.16
PA2402	SLDLADGPLLR	585.33	2	67.6894	757112	1.6286e+06	1.08873e+06	1.34577e+06	804045	2.04766e+06
PA2402	LFEEQVER	525.267	2	37.7574	727828	1.42663e+06	877364	927670	536730	1.3288e+06
PA2402	VDVSGLDLPR	535.796	2	56.5104	678074	1.42715e+06	973206	1.04634e+06	798222	1.66869e+06
PA2402	LTPAADLGESLK	607.835	2	50.9046	202913	431504	323363	432109	457785	683688
PA2402	LSPVADLGESLK	614.843	2	60.5629	310055	644618	554954	684238	689042	1.23702e+06
PA2402	ELLEGAPAELPC[CAM]EHPQGALEQR	815.401	3	55.1872	220721	485809	396012	385242	323361	667231
PA2402	QTILANMPLR	578.829	2	60.3949	179187	467454	184715	395258	270457	832222
PA2402	VAELPLSHAQQR	450.249	3	33.2204	395239	823878	505423	588022	359851	817281
PA2402	DLFQQQTVQGLAR	752.399	2	59.9587	162722	353767	266279	257585	199480	453486
PA2402	VLLGDAGQWSAQHLADEVER	732.034	3	70.5887	268063	529310	447647	447091	240049	752162
PA2402	IVC[CAM]SGEALPADAQQQVFAK	678.01	3	53.3865	121809	259488	180780	203690	138116	318688
PA2402	FVADPFSGSGER	634.799	2	53.9427	337571	822221	498434	511069	390351	797013
PA2402	FIELPVEK	487.781	2	57.6303	237303	533446	361628	315218	228760	770104
PA2402	YLAGEEAATR	540.77	2	25.5239	261649	566924	384457	409101	246073	642478
PA2402	GQLLEGWNATAAEYPLQR	673.009	3	72.5655	129487	218565	348659	212704	371913	1.29004e+06
PA2402	TQEGGAPAIGR	528.775	2	22.5576	178944	355328	204906	195926	224421	184472
PA2402	AGAATAEQGPASGEVALAPVQR	684.355	3	45.8519	110848	262580	151534	165339	113405	238436
PA2402	LFFEQPIPNR	630.84	2	63.8211	233909	486354	390610	403733	374475	623480
PA2402	LVDLQMLEK	544.805	2	64.8401	130589	257820	158207	323465	289067	645252
PA2402	AAGIQFTPK	466.764	2	40.1141	129497	275049	160027	177540	137022	302243
PA2402	AEAVDRQALESLC[CAM]EESQR	697.664	3	51.6174	132358	313099	176774	168354	46378.2	254981
PA2402	GYLGRPGQTAER	435.562	3	22.7616	192531	503028	321387	330397	190213	493396
PA2402	LVLVPLANGR	526.335	2	61.3806	341358	626469	466843	405838	216388	583691
PA2402	LAALPQPR	433.266	2	36.52	470323	952252	648617	683836	405925	1.05832e+06
PA2402	ESLQPFDLC[CAM]EGPLLR	887.446	2	79.7188	225455	380227	300258	425694	387220	577290
PA2402	ALPAPEVSVAQAGYSAPR	595.316	3	53.538	125310	284334	211876	244126	173896	353345
PA2402	EAVVVAQPGAVGQQLVGYVVAQAPAVADSPEAQAEC[CAM]R	934.476	4	89.1532	148188	264867	184214	234150	95898.9	334957
PA2402	GADDSLAQAPLQRPLEVAFEDC[CAM]SGLPEDEQEAR	1205.23	3	75.9819	166722	288966	179554	218580	133804	15279.2
PA2402	VFLETLR	439.261	2	55.7129	195000	377971	311098	385804	399171	631536
PA2402	ITFNYLGR	492.269	2	59.054	255133	462352	388601	437286	384636	646453
PA2402	AAWQSALDR	509.259	2	47.7299	148243	318959	196691	223943	174920	327771
PA2402	GVPDKGVGYGLLR	444.254	3	49.7175	288055	605382	411653	470221	291044	711018
PA2402	GLFPAATIER	537.801	2	59.3245	192945	365675	327780	442357	419020	732028
PA2402	ALLVDMADGSQR	638.322	2	54.6874	73470	161024	99515.4	220140	240712	442384
PA2402	GVAVSQAALVAHC[CAM]QAAAR	593.981	3	41.3171	167309	364903	223134	231384	96964.3	270381
PA2402	GMLENPQASVDSLPMLDAEER	768.028	3	75.0604	54342.5	100724	43718	147409	163201	301339
PA2402	AWLDSGEGAR	531.254	2	41.4491	160794	318082	243213	281943	182477	452213
PA2402	SSSYQAWSR	536.246	2	34.2314	85097.6	242699	134538	153169	103926	218065
PA2402	EAAVLAVDGK	486.772	2	35.5404	211486	315479	241587	285078	212355	395473
PA2402	KALPAPEVSVAQAGYSAPR	638.014	3	45.4356	128156	317109	201351	199286	110634	349617
PA2402	QAEAEREAGFDPARAPLQR	528.77	4	37.8801	24479.1	34355.5	31013.1	36624	12547.6	44333.3
PA2402	TVGWFTSLFPVR	705.382	2	96.5069	99750.5	268163	202131	196413	128394	357041
PA2402	LAHALIER	461.777	2	26.9637	109546	263920	182419	172730	110892	289103
PA2402	YEFSIEPALAEALR	804.917	2	87.9536	124145	236742	207110	280763	281781	398850
PA2402	QLASFAQGQK	539.288	2	32.9577	24344.1	55006	38818.5	42536.7	68616.8	77112.6
PA2402	FATSVQSR	448.235	2	22.1001	23326.5	42434.3	31882.4	40742.7	55615.7	52258.1
PA2402	DAALLALAAAER	592.835	2	70.5894	52371.9	89260.3	67265.4	85855.4	156415	125347
PA2402	ADGVIEYAGR	525.764	2	37.089	81189.9	168569	119002	132154	151006	196610
PA2402	AGAGYLPLDPNYPAER	852.423	2	61.4481	113027	180634	179437	212505	228554	378038
PA2402	WFFEQSIPNR	662.328	2	71.4605	82534.5	187019	128916	127894	129313	250794
PA2402	LC[CAM]WMQQAYGLGVGDTVLQK	1084.04	2	80.2623	55431.2	102035	59892.7	87939.9	46805.8	192648
PA2402	LEPESAAYHLPSVLHVR	640.011	3	59.4178	69130.7	216436	138842	9874.85	10151.5	106226
PA2402	TEQPGQGEHLR	417.874	3	18.0867	14519	31683.9	10120.3	19134.2	1530.27	6969.2
PA2402	TVGWFTSLFPLR	712.39	2	100.692	155076	336419	263041	226993	118600	412482
PA2402	TEQPGQGEHLRELDPQTTR	548.773	4	32.7142	64225.2	164566	85796	50698.5	9649.99	85486.8
PA2402	MNAEDSLK	454.213	2	24.2317	10104.1	29898.4	6299.04	7322.5	13959.8	2551.7
PA2402	QALESLC[CAM]EESQR	725.336	2	38.8197	53510.5	128627	86499.7	96520.5	92718.9	156407
PA2402	LDMALPVSLSEELLAC[CAM]AR	663.345	3	100.81	19383.6	42354.8	18857.5	29679.8	17889.3	30539.1
PA2402	YLAGEESAR	498.243	2	21.4817	23729.7	57703.7	44960	38273.5	96456.6	52429.3
PA2402	DLFQHQNIR	585.804	2	39.9312	51912.3	102187	74772.6	71241.4	38587.5	88362.6
PA2402	AYQQSLRGEAPR	459.241	3	25.847	19160	19408.8	6693.82	24781.7	33797.6	34133.2
PA2402	EAALGAQAHQDLPFEQLVDALQPER	916.131	3	91.9918	23511.5	77950.6	65226	81654.7	3172.19	96222.9
PA2402	YSDYIAWLQR	657.828	2	74.6937	45152.3	83290.8	85534.1	103290	151030	169280
PA2402	AAGIQFTPKDLFQQQTVQGLAR	806.436	3	72.9602	5893.12	27687.7	14705.8	5560.06	495.798	6295.42
PA2402	QLPFAEEDLSQAANR	844.916	2	60.536	24007.3	59064.7	40226.4	54134.5	62564.6	97942.9
PA2402	MAETPQAALGELALLDAGER	1028.52	2	89.1093	16157.2	9626.01	16245.1	5859.27	65293	96678.4
PA2402	DRLASLEMPTR	430.227	3	45.7635	19729	55028	16450.1	53509.7	38893.1	108655
PA2402	LTYAELDSR	534.272	2	42.7826	75652.9	107968	77190.2	56419.9	55200.1	79907.8
PA2402	MWFLWK	455.736	2	87.6288	18209.2	40522.9	26847.4	33121.1	1273.99	55751.4
PA1092	IRDLALQSANGSNSDADR	634.98	3	32.4463	3.74752e+07	2.00362e+07	2.39369e+07	5.77301e+07	5.26503e+07	1.84491e+07
PA1092	NQVLQQAGTAILAQANQLPQAVLSLLR	953.545	3	119.105	1.66643e+07	9.86133e+06	3.43118e+07	3.46388e+06	235145	2.02123e+07
PA1092	SSVASVDISTADGAQNAIAVVDNALAAIDAQR	1038.53	3	111.149	7.80106e+06	7.8793e+06	8.1672e+06	4.63183e+06	1.57841e+06	2.17121e+06
PA1092	TIDNLTNISENATNAR	582.959	3	49.8449	927937	557956	758515	925076	577863	876880
PA1092	DLALQSANGSNSDADRAALQK	715.689	3	38.1851	431099	268611	312379	260395	164111	249050
PA1092	NANDGISLAQTAEGALQQSTN	701.67	3	71.9557	83047.5	50466.5	74426.5	90137.8	126132	91699.9
PA1092	NQVLQQAGTAILAQANQLPQAVLS	826.122	3	91.7953	156380	435732	98949.5	121827	22735.1	36407.3
PA1092	ASSNDLNTSLQR	653.323	2	30.3177	1.01014e+06	668764	797186	819658	476358	841812
PA1092	LNASSNDLNTSLQR	766.887	2	38.101	1.21685e+06	1.05791e+06	987829	970548	809933	1.06628e+06
PA1092	ANDGISLAQTAEGALQQSTNILQR	833.765	3	86.6204	466098	427891	412766	718699	413855	587739
PA1092	GSDGKFEAAAK	540.77	2	18.9666	92336.5	64866.8	109908	153361	230002	155506
PA1092	TVSLAGVTSTQDLADQLNSNSSK	779.391	3	65.0768	219955	126981	212988	429038	436810	427662
PA1092	AIAVVDNALAAIDAQR	537.634	3	79.9826	982207	574035	781667	1.04466e+06	675058	963019
PA1092	DLALQSANGSNSDADR	817.374	2	32.717	845998	437404	563816	555444	831845	528469
PA1092	NQVLQQAGTAILAQANQLPQA	726.394	3	80.4592	93742.1	212136	62220.3	82960.2	5225.01	28122.4
PA1092	QGSDGKFEAAAK	604.799	2	18.9644	49658.7	27792.8	56895.6	69077.4	115971	85828.5
PA1092	GSNSDADRAALQKEVAAQQAELTR	633.072	4	51.7788	283695	208402	232623	198507	24650.8	173346
PA1092	RLSNQISGLNVATR	510.29	3	42.2239	305816	246210	227632	214443	93884.1	212213
PA1092	SDADRAALQKEVAAQQAELTR	568.548	4	50.0173	780719	512611	570366	507007	58839.4	539283
PA1092	NQVLQQAGTAILAQANQLPQAVL	797.111	3	93.7103	144385	49210.6	74347.8	73617.2	38503.2	79971.8
PA1092	SVSGTGTQASQVFGNASAAQK	665.996	3	41.801	242517	134974	230919	346428	442237	367848
PA1092	NQVLQQAGTAILA	663.872	2	64.0099	105835	3967.13	98121.8	107481	81608.6	187800
PA1092	TVNTNIASLNTQR	716.381	2	54.2065	367546	299870	196916	225230	246853	210986
PA1092	KDTDFAAETAALSK	489.916	3	45.5298	170505	139768	46054.5	88386.9	287725	40107.9
PA1092	DGISLAQTAEGALQQSTNILQR	772.071	3	89.1675	520821	378359	470105	673137	390568	552974
PA1092	FKNTIDNLTNISENATNA	990.487	2	59.0697	10836.8	10146.8	6215.53	10452.4	2520.28	26602.7
PA1092	NIAIAAGDSAKAIAEKMDGAIPNLSAR	667.858	4	78.145	880702	814144	527191	7908.11	1757.01	14520.3
PA1092	LTNISENATNAR	652.334	2	27.1834	347992	212563	277175	326478	196784	333068
PA1092	RNLNASSNDLNTSLQR	601.642	3	35.7559	1292.32	4350.98	6436.84	24184.6	1312.64	2502.27
PA1092	NSAKDDAAGLQISNR	780.392	2	32.9112	563689	347810	397092	304231	130594	345129
PA1092	KNTIDNLTNISENATNAR	663.671	3	47.9926	242743	284552	135231	147715	331558	85022.1
PA1092	NQISGLNVATR	586.823	2	39.7438	310377	272566	214985	230122	279303	204122
PA1092	DAAGLQISNR	522.775	2	33.0846	190284	148495	93194.2	216585	167954	267442
PA1092	IRDLALQSANGSN	679.855	2	36.6165	208632	146594	180496	524098	96779	664377
PA1092	FAAETAALSK	504.772	2	35.3009	127797	83144.3	93594.9	126299	80572.7	156857
PA1092	NDGISLAQTAEGALQQSTNILQR	810.086	3	86.1793	148079	106175	139747	206124	116044	154572
PA1092	ANQLPQAVLSLLR	711.925	2	87.5529	728.207	184552	674977	188781	310309	379428
PA1092	LTVNTNIASLNTQR	772.923	2	52.7618	580484	785710	75640.2	262400	516479	136716
PA1092	IAVVDNALAAIDAQR	770.428	2	75.4084	138452	194836	73168.4	85002.5	57687.8	48441.2
PA1092	NIAIAAGDSAKAIAEK	514.954	3	44.9551	177528	137242	98508.3	39133.9	8293.57	58128.6
PA1092	NASSNDLNTSLQR	710.345	2	40.282	207264	165925	164823	151227	98783.9	151322
PA1092	GAQNAIAVVDNALAAIDAQR	661.02	3	98.6012	264398	129561	177224	224915	113095	219726
PA1092	SANGSNSDADRAALQK	802.885	2	36.4687	71360.4	52784.3	72484	75749.3	31945	82819.7
PA1092	IDNLTNISENATNAR	823.411	2	55.8247	74194.9	51259	66689.3	52135.7	49143.1	61900.5
PA1092	LPQAVLSLLR	555.356	2	80.9718	76327.5	68258.8	79360.7	287917	77370.5	71638.9
PA1092	NGSNSDADRAALQK	723.85	2	38.1581	52936.5	26610.6	44919.5	54377.8	18724.7	51737.3
PA1092	IKDTDFAAETAALSKN	565.625	3	50.8884	85405	21857.9	97227.3	26138.8	48144.5	30195.5
PA1092	QQAELTRISDTTTFGGR	940.977	2	31.0032	5.45338e+06	2.98917e+06	3.58383e+06	3.58209e+06	2.02323e+06	3.31376e+06
PA1092	LSNQISGLNVATRN	743.902	2	45.8699	121038	95876.6	108869	86105.7	37797.4	106046
PA1092	NLTNISENATNAR	709.355	2	35.7677	61255	41916.3	53636.2	57767.1	30476.1	66238.9
PA1092	NALAAIDAQR	521.786	2	41.3827	86260.7	44250.5	70128.9	72427.7	56061.8	85587.4
PA1092	LSNQISGLNVATRNANDGISLAQTAEGALQQSTNILQR	992.52	4	86.7644	1.48718e+06	2.53683e+06	2.31379e+06	2.27513e+06	1.4167e+06	2.96728e+06
PA1092	KLLDGSFGTTSF	636.827	2	67.882	13382.3	18531.1	25813.5	31786.7	38536.3	23380.9
PA1092	SPTAYSVSGTGTQASQVFGNASAAQK	839.073	3	52.5848	103954	101109	92590.8	92992	85779.3	97994.5
PA1092	NDLNTSLQR	530.773	2	29.2408	47565.1	33773.6	32003.4	28769	29119.8	26525.7
PA1092	ISENATNAR	488.246	2	13.5197	5156.9	4281.58	3363.87	7172.2	2232.48	6254
PA1092	QVLQQAGTAILAQANQLPQAVLSLLR	915.531	3	115.728	398587	168507	338359	139937	637.652	225577
PA1092	TAEGALQQSTNILQR	815.431	2	52.993	47320.7	33252.3	82046.5	67596.2	40876.3	91122.4
PA1092	LAAIDAQR	429.246	2	25.1694	23030.5	27128.5	7746	108521	78156.5	192528
PA1092	ISTADGAQNAIAVVDNALAAIDAQR	823.43	3	106.191	54036.5	26940.9	41290.6	40840.9	14378.9	41324.8
PA1092	NTNIASLNTQR	616.323	2	32.5932	54365.7	81420	38553.1	60701.7	47991.9	36027.4
PA1092	AQNAIAVVDNALAAIDAQR	642.013	3	96.0142	60990.4	38745.2	52568.4	58085.6	19991.3	62002.7
PA1092	NQVLQQAGTAILAQANQLPQAVLSL	863.817	3	107.06	15849.6	45515.2	42469.5	12191.9	537.997	13499.3
PA1092	VNTNIASLNTQR	665.857	2	38.5882	50123.1	99848.6	43682.3	53469.9	53984.8	42636.1
PA1092	TADGAQNAIAVVDNALAAIDAQR	756.724	3	103.692	16288.1	10589.4	36147.1	18658.5	865.1	41576.9
PA1092	NAIAVVDNALAAIDAQR	575.648	3	93.3271	73022.3	48405.2	66770.8	91303.4	60876.4	91122.7
PA1092	NVVAAGTAATTTIVTGYVQLNSPTAYSVSGTGTQASQVFGNASAAQK	912.863	5	136.092	7450.18	22938.6	22868.5	19493.3	15469.9	4517.12
PA1092	AGTAILAQANQLPQAVLSLLR	716.755	3	104.903	423380	1956.6	728941	803298	176846	907939
PA1092	LQKEVAAQQAELTR	792.939	2	42.9095	141388	73400	119103	86478.5	18010.4	122487
PA1092	GAQTGTATAGQVAVK	680.365	2	22.5018	12061.9	5221.68	4903.53	14196.4	56479.9	12877.4
PA1092	AQTGTATAGQVAVK	651.854	2	21.5789	13688.2	9504.49	7926.18	29119.7	33476.5	28533.1
PA1092	GTAILAQANQLPQAVLSLLR	693.076	3	104.513	72793.6	49724.5	112927	52534.2	22675.6	66790.5
PA1092	DNLTNISENATNAR	766.869	2	53.6809	511520	373019	530945	124162	201602	192093
PA1092	TAILAQANQLPQAVLSLLR	674.069	3	104.046	50069.8	41258.8	54636.7	43789.2	24388.9	45099.5
PA1092	GTGTQASQVFGNASAAQK	861.924	2	37.5618	16675.6	12430.3	43578.2	25695.7	12717.9	39112.4
PA1092	KEVAAQQAELTR	448.581	3	21.4894	51242.4	30566.7	40058	40908.8	55117.3	43828.2
PA1092	PTAYSVSGTGTQASQVFGNASAAQKSSVASVDISTADGAQNAIAVVDNALAAIDAQR	789.824	7	125.364	22552.9	23254.2	15253.4	13003.1	7893.05	36038.7
PA1092	TITSATGENVK	560.796	2	21.2085	1538.12	2989.63	2333.16	3837.55	29419.1	2292.33
PA1092	SSNDLNTSLQR	617.805	2	29.7564	78843.7	93171.4	67285.2	69346	53464.1	63875.7
PA1092	SNDLNTSLQR	574.289	2	29.7939	69980	64468.5	101744	60273.3	46669.7	82143.1
PA1092	QAGTAILAQANQLPQAVLSLLR	759.441	3	106.502	58458	38705.1	56350.8	46075.7	21093.7	43913.2
PA1092	SVDISTADGAQNAIAVVDNALAAIDAQR	923.805	3	109.352	21547.6	10198.6	30842.8	21124.3	6856.4	6115.03
PA1092	SLAQTAEGALQQSTNILQR	677.027	3	87.8205	220808	135014	250099	125867	125060	157608
PA1092	AQANQLPQAVLSLLR	541.318	3	91.3611	10462	5038.64	35728.6	13536.9	3049.78	10028.1
PA1092	TVNLVGGGQVK	536.311	2	36.1445	39734.8	5373.6	39645.4	52654.6	28292.6	53666.7
PA1092	DGAQNAIAVVDNALAAIDAQR	699.363	3	106.584	9298.75	2556.17	14884.3	19762.7	2407.46	20063.8
PA1092	LNASSNDLNTSLQRLTTGYRINSAKDDAAGLQISNR	970.249	4	32.9234	403430	321304	223027	357433	121483	332394
PA1092	TGTQASQVFGNASAAQKSSVASVDISTADGAQNAIAVVDNALAAIDAQR	1190.85	4	118.166	2364.78	4845.19	11083.4	21086.3	4928.44	5040.26
PA4270	AGVSQLEVPFDYLIGR	882.47	2	90.9942	1.59659e+06	2.62756e+06	1.35394e+06	1.59384e+06	921808	2.50095e+06
PA4270	VC[CAM]PIETPEGPNIGLINSLATYAR	1243.14	2	86.6981	283203	397303	231650	305051	160888	377137
PA4270	KGTEITDDYLDGLER	575.616	3	57.0656	584672	899333	602769	653814	511659	1.20782e+06
PA4270	GGVPMATPVFDGAK	673.842	2	55.4503	208505	330226	169896	376867	410204	915549
PA4270	SNQNTC[CAM]INQRPLVSK	586.969	3	26.9125	61175	103561	63584.6	75755.8	85393.9	133789
PA4270	IVEGATFER	511.269	2	34.8255	611423	937118	599517	693854	684254	1.20888e+06
PA4270	LIIFDRESSNK	441.242	3	46.0504	308241	512792	291415	293525	164590	507346
PA4270	SNQNTC[CAM]INQRPLVSKGDVVAR	589.809	4	32.7246	171701	315634	157550	143603	46599.7	213027
PA4270	LGEPAFDVKEC[CAM]VLR	544.952	3	57.0183	220085	437264	357417	226011	55175.5	379963
PA4270	MADDALNEQLEK	688.822	2	43.2083	188096	430093	164529	300676	242462	694159
PA4270	GDILADGPSTDMGELALGQNMR	1131.03	2	74.2993	61161.7	135910	21167	183481	130216	435879
PA4270	VADDEVETGEAGVDIYNLTK	713.343	3	66.9561	192183	305311	216111	233148	185942	334311
PA4270	STGSYSLVTQQPLGGK	541.618	3	49.284	96024.4	157960	78852.5	106027	77297.8	164437
PA4270	QVVSVAASLIPFLEHDDANR	727.715	3	86.5567	506164	1.02274e+06	646724	332925	213630	345687
PA4270	VTPKGETQLTPEEK	519.61	3	23.2379	99324.9	176921	95281.7	104134	50672.1	185040
PA4270	KLQQGDDLAPGVLK	494.616	3	42.2174	189928	259635	205992	277628	377444	505961
PA4270	RGGVIDSVDASR	411.218	3	28.1326	589265	1.02779e+06	534015	608508	443787	951875
PA4270	LQQGDDLAPGVLK	677.372	2	48.704	52804.4	81309.3	54134.4	78167.9	95353.9	155238
PA4270	GETLNLELVPQR	684.878	2	62.8344	219582	381286	266348	304935	387045	480332
PA4270	VIVSQLHR	476.29	2	27.2167	163564	341070	180987	196698	140983	339627
PA4270	MNVGQILETHLGLAAK	565.647	3	78.635	220035	397267	165377	74853.7	44329.6	302434
PA4270	YDLSAVGR	440.73	2	40.557	196312	401795	276565	282084	576905	526385
PA4270	KLPASVLLR	498.832	2	46.9317	467768	1.00711e+06	560423	636479	357579	952666
PA4270	DSGVC[CAM]VVAR	481.74	2	27.6966	287535	479474	263725	302132	251543	374955
PA4270	C[CAM]VGEMAENQFR	670.79	2	41.6299	95611.1	196530	62753.5	137244	113380	277623
PA4270	DLNEEFR	461.717	2	40.3977	152713	266296	178868	199499	201969	355710
PA4270	ALMGSNMQR	504.242	2	30.1842	85166.6	212105	35937.4	224735	195453	480090
PA4270	GGVPMATPVFDGAKER	544.612	3	48.8007	31728.4	83850	18842.2	45515.1	4779.66	99387.9
PA4270	ASDVKDTSLRVPTGTK	558.972	3	29.4535	31469.7	58551.1	33175.7	34789.7	20442.2	65151
PA4270	GIVDDIDHLGNR	441.893	3	59.2075	117159	183840	117507	188474	152177	312980
PA4270	IDNTSNQLEALVEIYR	939.484	2	84.2815	73152.7	92453.5	75060.8	79136.6	98378.1	126965
PA4270	IETLYTNDIDC[CAM]GPFISDTLK	772.375	3	79.3987	2317.89	62806.7	37068.5	56524.4	86991.8	8429.63
PA4270	GETQLTPEEKLLR	505.279	3	46.472	20257.1	34883.8	14190.4	8024.9	2973.94	11234.1
PA4270	GETQLTPEEK	566.28	2	22.7016	24999.9	41157.4	27112.4	32699.5	102174	45007.3
PA4270	LNHLVDDK	477.256	2	19.1941	32525.2	23737.2	24041.9	2198.23	5333.8	2202.26
PA4270	HINQLEK	441.246	2	13.4726	1839.55	6452.57	1118.18	571.49	2493.84	909.072
PA4269	LGIQAFEPVLIEGK	757.435	2	80.5354	854606	1.38372e+06	791025	902796	599812	1.44781e+06
PA4269	VSIGDVVAR	458.267	2	46.096	2.02915e+06	3.25479e+06	1.66303e+06	1.7631e+06	1.1493e+06	2.88228e+06
PA4269	LLDLAAPDIIVR	654.898	2	76.8339	1.83087e+06	3.00881e+06	1.938e+06	2.20109e+06	1.77723e+06	3.4366e+06
PA4269	VADLFEAR	460.745	2	50.7088	1.03493e+06	1.95516e+06	879264	1.1656e+06	819053	1.85164e+06
PA4269	LIPAGTGLAYHSER	495.6	3	40.083	494547	952120	564405	598883	539647	1.04275e+06
PA4269	FATSDLNDLYRR	490.916	3	53.3435	323482	652178	325141	353929	147798	556203
PA4269	LREEIPQTNSETK	515.602	3	25.8444	563590	1.00122e+06	601374	677190	533431	1.14063e+06
PA4269	EGDKVDPGAIVAK	433.57	3	33.7249	9747.41	431544	426842	172798	199151	378408
PA4269	VIDLWSK	430.747	2	58.807	522975	953726	628330	738159	643173	1.38214e+06
PA4269	VSASEAEAALTEALNSSGN	607.622	3	82.701	61606.3	94219.3	60239.3	69203.4	56107	91775.2
PA4269	YIVNEIQDVYR	706.364	2	62.6144	390689	640870	474673	730505	839890	1.20978e+06
PA4269	LVITPNDGSDPYEELIPK	1000.51	2	73.8722	117881	176774	117652	152016	106724	201778
PA4269	NQGQIEEFDAIR	710.347	2	53.6524	319615	705950	414446	503126	480727	995401
PA4269	ADGALVAVSR	479.769	2	34.2076	356867	561317	321513	387219	412525	556824
PA4269	KGLADTALK	458.777	2	28.1307	13027.3	24650.6	24609.2	40012.4	135033	65918.9
PA4269	GLMAKPDGSIIETPITANFR	711.045	3	69.006	87908.1	187884	69967.6	228478	222955	482995
PA4269	LLDLAAPDIIVRNEK	560.661	3	67.1608	128122	219483	116435	102103	13092.4	154476
PA4269	IINAATDEVKEIESQYASGLVTQGEK	699.109	4	75.8731	123629	214770	161288	151234	135262	240086
PA4269	RLVITPNDGSDPYEELIPK	719.379	3	68.686	3446.87	195331	111735	7138.31	12210.6	194842
PA4269	IKGEDGQLTANTR	468.248	3	20.9372	107718	168964	110761	147799	171152	222221
PA4269	IVDTTVGR	430.745	2	22.0345	47515.3	18071.7	51604.6	42805.5	135146	51532.7
PA4269	AMMANLSK	433.217	2	32.3767	119857	125056	222419	129673	199443	225745
PA4269	SWSFGEVK	470.232	2	57.3704	7641.3	31244.4	145613	178897	213990	291315
PA4269	DGLFC[CAM]AK	405.694	2	42.685	235693	315675	196818	223447	314381	231162
PA4269	C[CAM]GVEVALAK	473.755	2	38.1075	60687.9	137352	53128.8	63206.1	3755.31	62245.7
PA4269	SGELAVADDFGR	618.796	2	53.3745	113187	211175	114418	153432	238095	532621
PA4269	SWSFGEVKKPETINYR	486.002	4	51.756	201952	426739	206423	121870	5356.94	163973
PA4269	SPITC[CAM]ETR	482.232	2	19.2558	23064.1	13360.8	5683.18	24244.1	30475.7	24532.7
PA4269	EGLNVLQYFISTHGAR	602.316	3	85.6566	81855.1	161607	134639	92480.1	25579.2	175127
PA4269	HGIC[CAM]AMC[CAM]YGR	612.757	2	31.516	40585	91492.9	30708.9	67292.5	54713.1	169431
PA4269	TSAADNVQVK	516.77	2	18.3451	7290.49	21546.5	10460.5	15922	15735.4	26440.7
PA4269	GEVISDGPSNPHDILR	569.288	3	44.0798	34452.9	59328.6	27822.2	41311.7	75485.3	71247.3
PA4269	LHQC[CAM]GLPK	476.755	2	17.4453	841.403	20879.3	41812.2	3651.4	7432.18	9612.75
PA4269	LREEIPQTNSETKIK	447.248	4	29.1373	34744.7	85410.4	35066.6	19055	13423	32603.5
PA4269	ALLFQVVPAGLPFDVVNQSMK	758.417	3	101.034	32956.2	72198	20644.9	55826.3	58026.1	99747.9
PA4269	LIDAAGKDLLLPGTDVPAQYFLPANALVNLTDGAK	899.491	4	99.1428	36181.8	61602.3	44780.9	2533.43	1055.86	2768.83
PA4269	DLLLPGTDVPAQYFLPANALVNLTDGAK	976.19	3	107.393	25827.4	31730	20820.2	18871.1	9756.27	28778.7
PA4269	ELPEVWDVLAEVIR	834.454	2	114.987	17809.3	32894.4	11167.9	19578.7	39341.7	53193.2
PA4269	GQLLNDEQYFEALEEFGDDFDAR	907.737	3	99.0304	26223.8	19423.2	1373.98	19670.9	12278.4	1749.87
PA3327	SSFDLSGASEPLQLVHTQAR	715.031	3	65.6867	321149	505991	409095	320850	190058	442959
PA3327	VLLPFVALQR	578.366	2	82.7355	777749	1.29753e+06	1.13443e+06	927563	534430	1.11204e+06
PA3327	AFDPLVPIR	514.3	2	66.8606	405422	651409	490038	412491	225136	583212
PA3327	FLVDPFVAGGR	589.322	2	74.6181	754511	1.2022e+06	904767	744291	431338	939455
PA3327	AGGAYVPINPDHPLER	569.293	3	49.4639	263114	507595	329538	288743	174422	418241
PA3327	LAEASNALGVRPGALR	532.306	3	44.8914	368752	671485	427789	331131	193512	493711
PA3327	SEPLILDLR	528.308	2	69.6436	424904	692263	544609	455985	294385	619588
PA3327	NATDQAFPEQATLPTLFAEQVAR	840.091	3	85.1168	268188	421983	283076	292586	145195	283730
PA3327	ALPLEHGTNIEYLAPR	598.656	3	58.5066	219684	399060	298828	263676	225782	477656
PA3327	LVFC[CAM]SGEALAPLQVAR	865.967	2	72.9432	440537	721744	514326	448898	256619	598467
PA3327	AIEAGVLPAGTPR	626.356	2	46.2652	200997	378778	281682	243190	177520	347790
PA3327	AATLGESLGETR	602.812	2	39.8235	375950	687813	437723	371853	212873	483018
PA3327	LLLEDC[CAM]GAR	523.769	2	42.6509	456334	837409	525111	457754	288270	631554
PA3327	VVVSSGEQLR	537.301	2	29.1132	257310	459974	315713	266285	163225	320893
PA3327	NPTVAGLAER	514.28	2	36.3291	211752	364305	266858	230249	170003	325294
PA3327	AGLVC[CAM]VPLDVSYPAQR	872.956	2	68.7197	278796	424272	379366	409196	260765	540293
PA3327	LADHPDEAADFAFLAPR	619.304	3	68.9369	153704	249442	219928	213697	139899	277260
PA3327	TAPEQTVDEFLAQLR	859.441	2	91.9207	205414	332659	219323	206238	129910	271685
PA3327	WLADGNLEYLGR	703.857	2	70.2263	259197	446546	340751	259316	158997	352961
PA3327	VASGVPGLR	428.256	2	35.5433	439415	607863	481443	369396	177433	532984
PA3327	QVVGHFANTLPLR	484.609	3	51.866	119324	256013	177686	121405	54810.5	171577
PA3327	QVEALPGSAALAFEEQR	605.979	3	66.762	100410	148421	134436	113212	60176.8	155877
PA3327	LEGLEDAFPTSR	667.833	2	60.025	97597.8	147052	132266	112655	143536	191941
PA3327	AYFAEALEGLEPALFTR	633.328	3	96.6632	99635.4	151899	111141	2225.75	43007.4	106584
PA3327	VPIGRPIDNLR	417.251	3	41.3276	12719	18950.8	15355.1	13566.7	35849.4	20821.8
PA3327	FDLAWDEAAFR	670.817	2	78.9701	141286	183207	190394	184937	160562	241404
PA3327	LYELFR	420.734	2	62.1274	88939	110288	134944	144608	187085	219975
PA3327	GPHLLPAILGVQR	457.614	3	66.9066	273575	653806	442899	208437	80698.9	411777
PA3327	LPQSTGDLPAANVAPGDLAYVIYTSGSTGMPK	1064.54	3	88.9854	42815.5	59465.6	20665.8	68892.3	27573.6	90439.6
PA3327	YGVDLPMAALIETPTVEGLAER	1173.11	2	95.7076	80798.4	147927	63155	102204	53888.1	155147
PA3327	RDAASQPEPLVDVVSLFER	710.039	3	93.3489	77429.6	328367	179487	71724.3	30140.8	174158
PA3327	HAYPLDGR	464.735	2	23.298	12109.5	16460.7	6935.19	8837.12	46968.9	27706.8
PA3327	MDPSALLHVLER	460.915	3	80.9289	93598.5	170104	102890	110370	54768.3	178232
PA3327	DAASQPEPLVDVVSLFER	986.505	2	104.21	104353	150736	108563	79444.1	39720.3	91740.9
PA3327	LGETDGTPYQWLDTDAEFEAR	805.364	3	79.3299	65217.4	97509	84778.8	61143.3	42415.7	72156.2
PA3327	QLPAPPEQVAAVAPR	772.433	2	51.757	130256	277129	188209	135506	84888.2	225221
PA3327	FTGEVDTQALER	683.336	2	45.7232	49923.5	72766	72577.5	52860.2	64966.1	98021.2
PA3327	GNRVEPDEVRDR	481.243	3	19.0999	5171.36	19758.7	1502.12	11238.5	6128.59	13920.7
PA2302	TMPGMSLPVQVLDGR	800.913	2	76.3623	67204	192369	53247.4	261935	174268	629801
PA2302	LPAYMLPSR	524.286	2	53.796	90246.1	226656	120106	229169	200327	435881
PA2302	QLSLGLLQGDPDAR	741.899	2	67.8705	128555	280725	217206	233974	155144	385962
PA2302	VDVPADSLSR	529.777	2	36.2832	231256	457698	331235	377284	259025	581282
PA2302	VVAFEPLAPIRR	456.61	3	58.2227	133694	315183	228386	217297	130627	439338
PA2302	MLGFLEER	497.755	2	65.6654	206735	428770	222767	398860	264162	735447
PA2302	ALAPRPAAALGGELSEQALR	664.373	3	58.7868	328430	710253	523730	545851	316805	1.07651e+06
PA2302	LLAAPASPADALGTSAPQSLEPFALLSAAER	1012.54	3	96.4299	229769	378817	233095	239490	147972	399576
PA2302	FVEEGWPGSGR	610.788	2	49.3577	141372	225499	163639	192175	123156	307944
PA2302	LDSLFNFVDFHQDDAAPAGVR	778.71	3	83.1369	99910.8	148526	113479	117563	41233.5	178983
PA2302	VEPAPVESLVAAFDLR	856.965	2	97.1354	160602	370206	196942	234574	154019	428664
PA2302	RIDVLDC[CAM]TPSLFR	531.28	3	69.4143	256398	472183	344529	311661	56674.2	580106
PA2302	EQAAVAAESPLALADDLGEGEWTAR	857.417	3	87.5695	76697.3	127710	108149	134354	109846	200533
PA2302	SALLEHPAVGEAAVLTDEADAAEPGADRR	733.617	4	59.3001	89349.1	309411	127992	104708	26030	256073
PA2302	YQAWQGER	519.244	2	31.7243	71210.5	152879	102927	118647	86426.6	188395
PA2302	EISLATLR	451.769	2	55.6376	139594	208290	176516	187904	242348	367909
PA2302	QLFVISSR	475.277	2	55.0725	168730	330359	250211	221905	144915	354702
PA2302	EPLAIPITAILGEQDPGVSR	692.716	3	89.5514	51391.2	69634.2	61275.4	68332.9	84567.1	116263
PA2302	ADALSDLLR	487.269	2	68.1939	79377.3	129488	132024	156070	212714	290405
PA2302	QLPLAGLPLIGAAERER	602.019	3	78.1627	69982.8	187685	133866	10099.5	16385.8	134223
PA2302	GYAGDAGEAAGR	547.747	2	19.9604	73019.9	166065	110042	124681	91671.3	174768
PA2302	EAEAPAVGFR	523.767	2	38.92	68334.7	107843	102558	109812	150989	261542
PA2302	LPGDGDWAGR	522.249	2	42.4932	59096.8	118238	91365.2	103979	98760.6	186020
PA2302	VAIDGWR	408.722	2	47.0562	111977	205541	111850	186087	182955	311183
PA2302	VAEHARPTIGR	402.895	3	15.8621	3051.91	47508.9	36273.6	31868.9	29567.6	74237.3
PA2302	LPADVELLAIQYPGR	827.962	2	77.8571	43163.3	52002	56448.2	64213	100519	112778
PA2302	IDVLDC[CAM]TPSLFR	718.366	2	76.4817	17006.2	36995.9	34168.2	30827.3	30115	48250.1
PA2302	YRPLPGLAEEGPR	485.597	3	45.1739	139301	200782	165736	140175	100878	194506
PA2302	LDQVIGELGLER	671.372	2	65.0554	44120.6	77368.9	79148	65375.7	61563.1	118762
PA2302	HAERPENTVVGVR	488.595	3	21.0257	45186.4	103362	71657.6	54564.9	6037.33	78490.8
PA2302	MAAVRVDVPADSLSR	529.615	3	47.7962	69232.4	148051	58282.4	64678.6	16135.2	124546
PA2302	ALANVDLHVVDGLGR	516.955	3	62.1948	92233.6	153361	84483.9	1242.52	30792.7	49589.9
PA2302	LFNEFAELAGPFAGVAPLC[CAM]LENVR	878.784	3	104.251	53060.9	72188.7	57678.9	29658.3	11076.7	76799.1
PA2399	GVGADVPVGLALER	676.88	2	63.096	1.34803e+06	2.51582e+06	2.21339e+06	2.59114e+06	2.14763e+06	3.76211e+06
PA2399	LGELPLLDAPERR	493.616	3	62.5773	771611	2.45305e+06	1.67555e+06	1.58922e+06	934796	2.35902e+06
PA2399	SVTPEVQLEDLR	693.367	2	59.0808	358568	854214	666683	743660	617838	1.172e+06
PA2399	FVPNPFPGGAGER	672.838	2	54.9105	1.2748e+06	2.40667e+06	1.62854e+06	1.73878e+06	1.06224e+06	2.29918e+06
PA2399	LSYGELNAR	511.767	2	40.4954	470549	982155	747038	766577	587097	1.1303e+06
PA2399	SFDSLVAR	447.738	2	46.9713	676297	1.48044e+06	1.03798e+06	1.12068e+06	698591	1.58985e+06
PA2399	EGVTVLNQTPSAFK	745.896	2	55.0858	257765	464931	445979	458652	530654	785641
PA2399	SPEDFYR	457.206	2	37.0379	245761	472165	394801	471740	400297	644387
PA2399	QTLSEWNPAQR	665.331	2	47.1152	241922	597634	405023	354963	236596	526930
PA2399	TTDAVSTIPLADR	680.359	2	46.6947	159494	380504	294891	300370	285629	480333
PA2399	IQAIVVQPFDLER	764.43	2	73.5814	388017	617196	623228	798668	925801	1.07711e+06
PA2399	TTDAVSTIPLADRQQPLALSFAQER	910.147	3	69.1953	153349	338987	230127	240353	40109.7	284174
PA2399	QALPQPDASLSQQAYRAPGSELEQR	914.126	3	52.5129	97526.7	233120	160047	115551	6571.82	216752
PA2399	IIDHPEFVQSFR	496.593	3	53.4341	143325	336328	243623	260413	167970	377143
PA2399	AWSSIC[CAM]SATTDDEQRWTR	723.992	3	53.4245	33081.9	114945	55167.5	37968.6	14417.5	95399.5
PA2399	AGGAYLPLDPAAPEER	813.91	2	59.6199	116162	224780	239934	299574	414210	504165
PA2399	GRLDVDALQR	571.817	2	38.1468	77594.3	142926	77344.3	90191.7	55952.1	123344
PA2399	APGSELEQR	493.749	2	22.1191	28729.6	47895	39291.8	35810.2	167613	50026.4
PA2399	QDGEPLRLSYAQER	554.613	3	42.3281	96133.6	160684	113941	392746	3941.27	99060.1
PA2399	VELLGVMFPER	645.35	2	84.3513	114909	206989	115509	331446	397083	604212
PA2399	ALFERPVLEAFAQGLER	649.355	3	84.4499	136337	406958	430377	51874.7	5209.63	191536
PA2399	LDVDALQR	465.256	2	43.4332	134113	260708	175759	174613	143751	239397
PA2399	IQAIVVQPFDLERGPLLR	688.737	3	79.0937	64636.3	118631	109306	41982.2	4720.44	85249.4
PA2399	VSLWWAAR	494.772	2	72.8099	122819	345686	253817	31217.8	86440.9	193849
PA2399	AWSSIC[CAM]SATTDDEQR	863.87	2	43.2269	56360.9	129091	101078	99985.1	87931	161625
PA4385	EMLPVLEAVAK	600.339	2	75.0396	4.28478e+06	7.90461e+06	3.8378e+06	1.0542e+07	1.52274e+07	2.49708e+07
PA4385	NVVLDKSFGAPTITK	530.635	3	51.1366	1.19137e+06	2.26102e+06	24624	1.26597e+06	616161	1.578e+06
PA4385	RAVESPLR	464.272	2	21.5053	109978	262658	176423	178341	677027	646934
PA4385	QIEETTSDYDREK	538.581	3	22.9439	552449	1.27967e+06	715219	806475	795761	1.60132e+06
PA4385	ISNIREMLPVLEAVAK	595.01	3	81.9102	4.02451e+06	8.96845e+06	3.53128e+06	2.88324e+06	102967	8.41739e+06
PA4385	SFGAPTITKDGVSVAK	526.623	3	47.3663	1.55916e+06	3.03586e+06	1.49609e+06	1.52399e+06	340603	2.9345e+06
PA4385	KQIEETTSDYDREK	581.279	3	18.5842	460914	918183	538473	602951	525792	1.28378e+06
PA4385	NVVLDKSFGAPTITKDGVSVAK	562.315	4	54.5486	724236	1.12406e+06	558680	225242	58534.2	647728
PA4385	AIAQVGTISANSDESIGQIIAEAMEK	882.781	3	97.2839	1.20925e+06	2.60577e+06	1.03842e+06	1.49253e+06	1.24482e+06	3.16194e+06
PA4385	ARVEDALHATR	413.558	3	23.7481	1.65631e+06	3.22239e+06	1.74849e+06	1.74915e+06	964087	3.57563e+06
PA4385	AAGMNPMDLKR	602.302	2	43.1924	6217.01	74639.6	7059.63	101114	70392.3	228802
PA4385	ALQAIEGLKGDNEEQNVGIALLRR	652.611	4	65.9202	989981	2.16009e+06	998229	108180	23718.5	466484
PA4385	QIEETTSDYDREKLQER	535.759	4	29.7761	346221	853310	327708	175587	27615.9	372123
PA4385	VEDALHATR	506.265	2	18.8223	24092.4	64981	27414	35132.7	78975	76986.8
PA4385	KQIEETTSDYDREKLQER	567.783	4	25.9119	367074	1.00159e+06	397850	95059.1	12545	308953
PA4385	EDALHATR	456.73	2	18.9456	11830.2	15838.8	13419.2	5019.5	14969.3	15531.7
PA4385	DVASKANDAAGDGTTTATVLAQAIVNEGLK	967.832	3	83.7285	237491	395744	280907	143033	43331.8	368564
PA4385	GDNEEQNVGIALLR	764.392	2	63.6456	166445	313488	246799	287040	582544	671158
PA4385	DGVSVAKEIELK	429.91	3	49.7793	113685	229059	154858	139643	67733.5	271946
PA4385	VAAVKAPGFGDRR	448.59	3	27.9369	88386.1	205300	74405.3	3409.16	11293.1	33671.8
PA4385	KQIEETTSDYDR	495.567	3	20.801	25028.1	44012.9	31336.7	39054	65015.4	84187.5
PA4385	GRNVVLDKSFGAPTITK	451.509	4	44.6027	79890.5	145288	74600.8	35838.2	11909.8	97595.6
PA4385	GIDKATVAIVAQLKELAKPC[CAM]ADTK	635.858	4	136.003	5313.19	6444.36	4539.55	4447.26	2213.82	5839.87
PA4385	QIEETTSDYDR	678.799	2	26.1962	23262.5	44340.1	30201.3	34580.8	53441.6	69026.9
PA4385	SDESIGQIIAEAMEK	810.893	2	92.4916	23468.7	33442.3	6255.02	42094.9	28288.4	87291.3
PA5015	IVPIVPDEAR	554.822	2	47.8658	4.94352e+06	8.21324e+06	4.62216e+06	4.96277e+06	3.55303e+06	7.5924e+06
PA5015	SMSVPVPPLETLK	699.389	2	69.0461	1.06187e+06	1.84235e+06	712981	2.3792e+06	2.23426e+06	4.91522e+06
PA5015	SGTQLPYAITTPYR	784.409	2	60.1189	2.04496e+06	3.80814e+06	2.2685e+06	2.38402e+06	1.77917e+06	4.76358e+06
PA5015	FWDPLFAK	512.269	2	78.9077	1.15635e+06	1.3207e+06	1.08935e+06	1.45561e+06	1.44299e+06	2.08746e+06
PA5015	YGIDPEKRNPLDC[CAM]	526.252	3	44.3923	208467	437709	206833	219745	60209.5	411959
PA5015	RGPVIASTDYMK	446.568	3	37.6411	377391	657589	239008	671557	525740	1.24685e+06
PA5015	VVAEAIAK	400.747	2	23.6136	219177	415647	233252	297689	402589	642880
PA5015	TFGMEGMFR	538.239	2	67.9109	268202	676698	176994	822120	559556	1.75655e+06
PA5015	AMLDGSGDREISTTMAFVR	686.331	3	65.555	165113	278537	109744	454697	394057	1.29572e+06
PA5015	WNALAMVMR	546.278	2	78.5177	332922	582496	180460	880831	681801	1.62482e+06
PA5015	GMYLLEEDKK	409.209	3	45.1245	156410	276637	122410	324114	366780	526953
PA5015	MDEVIDGEYQNYK	802.351	2	47.1702	218320	489390	204654	414176	288733	889702
PA5015	IISQLVKDKELGPR	399.742	4	40.5492	133996	260719	147845	8917.94	6093.28	192709
PA5015	FWDPLFAKDTAGLLQQR	669.355	3	81.5599	281494	758259	420342	57691.3	13559.9	272638
PA5015	DLSDEEIWKLNR	506.591	3	61.9621	215559	338673	246412	311092	213929	576059
PA5015	MDEVIDGEYQNYKAK	601.614	3	41.6601	40179.8	86442.1	24106.7	20836.6	7717.86	48996.1
PA5015	TTLNGEGLQHEDGHSHLLASTIPNC[CAM]R	715.097	4	53.174	1.03274e+06	192188	957250	5.85544e+06	257831	1.02054e+06
PA5015	GAEWNVNK	459.227	2	30.1216	37962.3	43674.8	37646.6	40908.1	164555	58529.4
PA5015	TIKGYGTGSGEAK	423.554	3	16.0838	36823.8	65970.3	39591.1	37248	30825.9	80282.7
PA5015	LPFYKPEEGSAEAK	522.6	3	41.666	58962.9	20279.7	50762.3	62711.1	63890.3	92593.9
PA5015	AALGGFMPVR	509.779	2	60.2887	125889	278324	106500	289042	389024	763682
PA5015	IPVTHEAR	461.759	2	17.1279	5824.18	8240.95	5416.95	7346.03	6892.84	21847.8
PA5015	GAEWNVNKVIWGR	510.272	3	66.3301	186799	375992	180711	34872.1	5130.14	114792
PA5015	ISEEQLENFR	632.812	2	52.9986	41704.3	70352.7	59375.1	63075.3	87766.3	107999
PA5015	EKLDNLIFVINC[CAM]NLQR	663.691	3	82.7145	90817.9	4428.26	70980	25599.8	4883.48	46610.1
PA4266	DVTTGDTLC[CAM]SIEKPIILER	720.712	3	68.3559	1.10803e+06	1.77509e+06	1.27114e+06	1.56525e+06	2.00213e+06	2.92501e+06
PA4266	YAEAPSNIVEALVK	752.406	2	78.2039	1.64427e+06	2.66851e+06	1.45376e+06	1.76373e+06	1.77282e+06	2.46878e+06
PA4266	YAEAPSNIVEALVKK	544.638	3	69.1875	387230	769199	403109	419948	369252	685640
PA4266	GVSPDDETVEDERHADDNEPFSSLAFK	752.336	4	60.5741	275131	489844	312053	262922	334122	701527
PA4266	GIEEQMKNGVVAGYPLIGLK	706.054	3	70.3886	163617	334264	139240	298347	109283	588345
PA4266	GVPLVLDAVIDYLPAPTEIPAIK	802.129	3	109.842	267070	436905	242599	141322	159382	393145
PA4266	ETITKDNVEIEGK	492.591	3	30.0306	122907	209496	137837	131827	164410	190777
PA4266	LRTLAC[CAM]EIVPAVC[CAM]GSSFK	670.017	3	64.6005	430428	755905	398580	210013	27297.3	510421
PA4266	RGLIQGMEDTVSGK	745.885	2	58.6636	9005.44	5537.15	3438.86	41890.2	8848.13	79437.5
PA4266	LGEVHDGAATTDWMVQEQER	758.015	3	52.7312	58397.1	128148	54654.8	112526	178977	157670
PA4266	FSAADVDEK	491.23	2	30.8107	28865.9	12335.9	2489.46	61738.2	112840	84215.8
PA4266	QANKYGVPR	516.783	2	19.7864	2829.73	6570.47	2596.29	1772.84	3232.31	10037.6
PA4266	YLEEGELSEAEIKEGLR	655.665	3	57.1414	127226	203564	137318	88913.1	62403.2	137440
PA4266	VYSGVLSSGDSVLNSVKGK	632.674	3	56.8116	1991.98	31692.7	12045	14157.9	7518.17	23187.6
PA4266	GQYDNYR	458.201	2	22.4276	7362.65	6597.19	3964.51	5507.1	26559.3	5955.94
PA4266	VYSGVLSSGDSVLNSVKG	884.46	2	64.5195	32714.4	38702.4	49578.7	21948	23390.5	30040.2
PA4266	YLEEGELSEAEIK	755.37	2	52.7101	41371	57323.4	43672.5	64055.6	149648	100130
PA4761	TTPSIIAYTNDGETLVGQPAKR	778.076	3	60.2821	661677	1.4842e+06	883335	774825	688866	1.74603e+06
PA4761	ASSGLSEDEIQQMVR	825.394	2	59.5969	384663	881831	453207	1.06953e+06	1.12162e+06	2.8654e+06
PA4761	ESGINLKGDPLAMQR	543.619	3	51.6519	352524	448390	406062	483886	405272	850358
PA4761	TAEDYLGEPVTEAVITVPAYFNDSQR	962.466	3	87.7239	768030	1.38874e+06	822062	910825	599057	1.44618e+06
PA4761	RIINEPTAAALAYGLDK	606.004	3	61.3448	244494	476117	333427	295940	245880	630143
PA4761	MNALSQASTPLAQK	487.257	3	44.3325	35610.9	73761.8	44576	113256	126861	213888
PA4761	RFEENVVQK	574.807	2	24.0925	200171	497213	311289	371801	402317	816457
PA4761	VIENAEGAR	479.751	2	15.9347	18636.8	44229.9	23123.7	7969.3	23390.2	44517
PA4761	MYAEQAQQGEDAPQGEQAKAADDVVDAEFEEVKDNK	989.196	4	61.4194	27374.2	56890.8	35256.3	47215.5	7130.99	65687.5
PA4761	IINEPTAAALAYGLDKAK	620.347	3	64.0546	224368	458039	284488	279269	94037.9	477155
PA4761	MYAEQAQQGEDAPQGEQAK	693.641	3	25.8729	26821.5	58687.2	34329.3	84084.1	126524	191476
PA4761	KTAEDYLGEPVTEAVITVPAYFNDSQR	1005.16	3	81.9651	373671	627753	376377	302653	38669.5	570640
PA4761	FEENVVQKDIQMVPYSIVK	756.064	3	75.1332	26117.4	65732.9	27015.6	42818.5	1848.65	91668.1
PA4761	TTPSIIAYTNDGETLVGQPAK	726.043	3	64.7244	52166	83868.4	66812.6	55648	10127.5	97318.2
PA4761	ADNGDAWVEVK	602.286	2	46.4541	30397.3	182920	80736.9	78556.1	39296.5	127042
PA4761	GDPLAMQR	444.224	2	33.5993	106758	179678	99172.1	239836	432422	362348
PA4761	IELSSTQQTDVNLPYVTADASGPK	845.426	3	66.1317	20069.4	135821	87364.5	28492.1	46474.8	69555
PA4761	DAGLDVSDIHEVILVGGQTR	698.699	3	72.4301	28660.1	65736.9	47421	49567.7	29300.3	73015.3
PA0781	FSNYIGLLASGR	649.349	2	73.1778	4.57183e+06	5.59052e+06	4.32267e+06	2.2077e+06	3.14264e+06	3.0605e+06
PA0781	GTNLTNQTVR	552.294	2	22.8685	633899	665551	498309	218294	1.43438e+06	232912
PA0781	NGVGALDASSLSYDHAVPEDPNSVERLEVVR	824.66	4	63.7974	339792	407300	262731	87970.9	52043.3	152571
PA0781	ADFYGVEAQDR	635.789	2	43.5661	1.18349e+06	1.37778e+06	995655	569266	1.11369e+06	973558
PA0781	IPSEPVDGIHGSGELR	554.953	3	40.7276	1.06273e+06	1.09535e+06	840282	458790	1.10596e+06	753896
PA0781	GSLGETLNGLPGVSSTYFGPGASRPVIR	930.491	3	74.0006	368377	412769	263353	125564	116692	136460
PA0781	NGVGALDASSLSYDHAVPEDPNSVER	900.423	3	55.4986	374506	479591	353677	143758	371771	282421
PA0781	FAENDGSQSFTTGSLSTGAVYK	756.354	3	55.9865	197795	283197	215003	100573	192230	162241
PA0781	YAFASEIR	478.745	2	48.3413	289984	310290	300289	239489	502372	409428
PA0781	LEHTRVDPDAKGNER	434.972	4	12.2697	393684	346684	131475	99724.1	16099.1	199643
PA0781	GADGRPSELPSQVITANPLGNESPATPSSVLEGDELTLR	994.504	4	77.3921	270381	232105	232116	106161	92754.6	98628.1
PA0781	PGYAHSSR	437.712	2	44.1667	469721	775766	513790	15404.4	21390.5	33728.8
PA0781	EIEDGETGTTFKNEGYEGR	711.319	3	36.1082	45025.5	55255.2	50813.2	31574.9	85251	48114.7
PA0781	YAFASEIRDLEGPFTSLK	682.018	3	84.4653	17261	32937.4	56884.4	15954.6	1631.03	18209.9
PA0781	VDVEHAASQHR	416.874	3	15.9156	20369.4	11370.4	11651	10759.3	133679	3787.83
PA0781	NEEGEVVAAGDDEALPEYLYSGVR	861.401	3	74.157	105751	114629	110050	51936	94654	66875.9
PA0781	DRVPAAGR	421.236	2	9.5547	1457.76	733.907	1218.69	832.875	3096.62	1162.78
PA0781	LLRNGVGALDASSLSYDHAVPEDPNSVER	771.136	4	58.7614	178947	211096	173387	90953.2	118233	194065
PA0781	IPGYAHSSR	494.254	2	17.7378	14299	20596.1	16273.3	16068.2	50370.2	22530.5
PA0781	GMDGDRIR	460.224	2	18.9484	8102.76	424.215	3293.55	8687.5	2514.03	11545.9
PA4710	SSDFPDPTVK	546.764	2	39.4743	1.28061e+06	1.43599e+06	1.1406e+06	1.05337e+06	793407	888752
PA4710	ADDFDGLLHYGYR	514.572	3	67.0237	1.17884e+06	1.16814e+06	1.16334e+06	1.04887e+06	607859	966509
PA4710	SQSFETGLR	512.757	2	36.7999	1.30267e+06	1.37266e+06	1.10296e+06	1.10065e+06	837524	837715
PA4710	YEPGVSVGGAGQR	638.818	2	31.1293	1.70308e+06	2.13822e+06	1.58886e+06	1.5153e+06	968766	1.39034e+06
PA4710	TEQAVDSVPSTVSVQTR	601.974	3	41.6796	536896	639553	527614	469578	406248	448960
PA4710	LGWNYAEGSR	576.775	2	48.4815	690602	788441	618191	642020	503459	510494
PA4710	FGLVFEK	420.237	2	63.0103	1.17853e+06	1.27599e+06	1.05553e+06	1.1062e+06	961973	885324
PA4710	EQLDRQNVNNIK	490.927	3	24.6683	103411	125850	86771.6	71952.8	23641	68474
PA4710	SGTGTNLDTGADSPR	724.834	2	23.9275	385932	479315	381622	412447	414475	351159
PA4710	SEANPEDADSYSLLGK	848.389	2	52.7386	482047	573801	493040	474201	437058	430022
PA4710	SGTGTNLDTGADSPRDALER	678.323	3	37.158	242050	275726	176596	136725	26693.6	107941
PA4710	GYDSVGEASALAPANIDR	602.627	3	54.0602	90260.2	121719	96017.6	109410	218131	115975
PA4710	DRVDDSTFHTPDGTASQFK	708.659	3	40.942	112234	150036	117344	102721	100742	109488
PA4710	VDDSTFHTPDGTASQFK	618.283	3	42.6637	168878	175854	179494	197187	215792	163727
PA4710	TPGFGVLDLSAYYR	779.899	2	84.3615	910437	882395	898757	466015	328471	421800
PA4710	DLTLNAGLYNLTDKK	560.305	3	64.9871	77815	46905.4	91847.1	128975	206340	137761
PA4710	YKSDVDTDQK	400.191	3	9.55418	888.461	1018.17	1002.77	3146.37	2441.35	819.656
PA4710	ELVRYEPGVSVGGAGQR	591.98	3	41.537	87275.4	106013	80550.6	58229	15690.5	50073.9
PA4710	FENLQAGYHIEPNPNLKPEK	585.301	4	47.9173	49598.4	56655.8	59259.4	2929.04	8466.14	24085.9
PA4710	YWLWDDVR	576.777	2	80.2302	140193	116399	158899	180167	371680	157654
PA4710	LSKDLTLNAGLYNLTDKK	502.533	4	57.5579	73875.1	79894.4	87424.4	6209.39	26221	46075.3
PA4710	QSQNTAVDESDKK	483.899	3	9.55677	742.267	1427.36	506.209	748.732	640.124	620.514
PA4710	YKSDVDTDQKSAYGGPYDK	534.998	4	27.2187	48557.5	60962.8	38296.9	38118.4	13450.6	36082.7
PA4710	YRDFIDEDALNTDSTGGNGQTFQSNNIER	820.121	4	60.3548	460337	491494	468834	370472	151613	340557
PA2385	GLLAFSQSSDPR	639.328	2	55.8036	985115	1.20928e+06	1.21391e+06	1.00114e+06	647504	1.1961e+06
PA2385	AC[CAM]AALAQWDR	581.277	2	49.7312	1.06179e+06	1.26121e+06	1.12527e+06	1.11193e+06	645630	1.21607e+06
PA2385	VLQQWYSINQASDVADLRR	754.726	3	65.0929	280262	356513	365666	289965	136995	360067
PA2385	QIDADPQLQR	592.307	2	32.5386	845335	1.06668e+06	927764	855200	478397	947249
PA2385	IAIPGGDGHFGVYNAIQSVR	691.029	3	69.0476	1.47662e+06	1.7968e+06	1.79712e+06	976234	170880	1.15719e+06
PA2385	QALADAAAEVEKSGIPDGAR	657.004	3	58.0657	524312	886133	603897	504368	182223	679988
PA2385	DPAAAQAGITPAAQLPVLLRR	710.411	3	70.257	307831	384169	341201	425934	265519	443348
PA2385	QLLEGYAAGFNR	669.844	2	59.2093	389074	515936	561299	621358	513730	808746
PA2385	SNAIAVGSER	502.262	2	23.7051	87745	115000	102824	89880	183471	91044.2
PA2385	VLQQWYSINQASDVADLR	702.692	3	72.0737	169570	180445	195131	192500	142132	162719
PA2385	DQTELFSR	498.243	2	43.0489	246203	329948	335661	325446	335897	358615
PA2385	SEAYALR	405.211	2	28.7356	34911.5	78810.8	43295.6	42330.3	90139.5	27588.9
PA2385	GANLDSGSGFVYFQR	809.386	2	63.949	406485	504545	468087	374027	230509	442192
PA2385	DFVQNSNDSAWLTNPASPLQGFSPLVSQEKPIGPR	949.979	4	86.1068	174181	177999	152076	145585	44478.9	146696
PA2385	DPAAAQAGITPAAQLPVLLR	658.377	3	78.6541	155801	88395.7	114882	246963	275267	287347
PA2385	DNAC[CAM]LLAEEIVTARGER	639.655	3	69.5597	135811	222707	159073	86765	6996.03	4101.03
PA2385	VYQSIYGPLVVWPGK	853.469	2	80.6096	98907.5	79648.3	70632.8	147545	155946	146497
PA2385	C[CAM]AWSRDPAAAQAGITPAAQLPVLLR	878.471	3	74.6787	120333	142819	146582	95257	34354	108212
PA2385	LALDPKDPR	512.793	2	32.7567	4660.5	67372.8	51662.8	134623	14613.8	150986
PA2385	LDWNRSEAYALR	498.588	3	52.663	79521.6	97538.1	84366.3	69802.5	26339.1	76472.2
PA1770	FALSDAEVTELAK	697.364	2	66.1016	1.23833e+06	1.92078e+06	1.21014e+06	1.3129e+06	1.00515e+06	1.84331e+06
PA1770	YIGIC[CAM]GQGPSDHPDLAR	619.297	3	44.8863	329827	577522	380495	459947	400105	781138
PA1770	NSVDAMPDLPFK	667.326	2	67.2133	167506	380652	144140	377567	278377	694619
PA1770	SNEYANLIGGK	583.296	2	48.5875	188015	308562	197950	255847	288813	394355
PA1770	EVFASLFNDR	599.299	2	71.521	295974	423826	341686	405265	542186	511549
PA1770	AAKEVFASLFNDR	489.925	3	67.2045	440753	665386	420186	384005	88924.9	528176
PA1770	LYEPEEENPMLGFR	575.271	3	68.4624	49584.5	95559.8	49517.5	107221	82427.9	173376
PA1770	ALLNFAGLPADIKESVEK	639.023	3	78.7297	155913	257575	154331	130138	67116.8	244068
PA1770	TLGEASQVVELLAGNGLK	600.335	3	88.8232	153093	264460	151968	147280	83859	173345
PA1770	DGDDGKLYIVQARPETVK	501.765	4	43.2628	51485.5	77419.8	46974.1	60465.3	83667.9	116221
PA1770	IAGYPDPVGFYVEK	777.896	2	69.6279	81965.6	158489	120355	162519	238113	188671
PA1770	ALLNFAGLPADIK	671.89	2	79.7985	126019	176290	184900	227183	369805	355926
PA1770	MIYGDEAK	463.718	2	26.9836	30293	54113.9	21807.6	46503.1	140269	57973.1
PA1770	AGKYIGIC[CAM]GQGPSDHPDLAR	528.763	4	38.356	84419.3	156770	94113.5	71287.8	5543.97	126561
PA1770	VINDVSEMDKVQPGDVLVSDMTDPDWEPVMK	872.912	4	81.3642	5970	13109.4	3610.35	17414.5	3081.6	42101
PA1770	ALLNFAGLPADIKESVEKR	518.544	4	75.3559	295912	673876	350022	6676.78	1366.84	223368
PA1770	VEYVVSLDK	526.287	2	49.3269	63307	118801	66193.3	49329.7	79028.9	138206
PA1770	LYIVQARPETVK	472.945	3	40.139	32535.1	46773.3	28516.7	23698.9	43667.2	50559.5
PA1770	TC[CAM]HAAIIAR	506.771	2	19.7739	7263.25	16744.2	505.95	3752.76	43387.4	22189.3
PA1770	NEMGLTNVEIMVPFVR	924.971	2	89.8649	4871.98	147223	1978.74	121849	47698.9	292947
PA1770	VVDVDRADR	522.775	2	16.7846	700.04	1453.35	2652.97	4030.7	619.749	492.081
PA2400	FLPDPFGEPGSR	659.825	2	68.2002	542741	1.27834e+06	868733	835503	525747	1.36666e+06
PA2400	GGLDVVALQR	514.298	2	53.0968	323233	737132	495309	521313	356738	817265
PA2400	VGNASPIGQALPGR	668.87	2	43.8135	383729	865370	545167	485110	300879	843257
PA2400	LSADELEKLIS	609.335	2	78.454	145612	313576	189219	177963	46114.4	215354
PA2400	GVAISHAALAQFSR	476.597	3	50.6879	259091	544079	349342	337574	237222	489273
PA2400	SANQGVQLPGLSLER	784.923	2	64.5242	223194	478895	361484	361587	305625	558343
PA2400	IASGYSALTPEDR	690.344	2	41.9978	116730	276562	197764	198215	160415	313892
PA2400	EQPLPLSYAQER	715.867	2	51.8854	296273	670945	477703	520643	364827	794105
PA2400	GGDLWDTGELYR	691.323	2	66.0465	2863.52	248247	242494	314465	272475	443677
PA2400	VGVPVANR	406.243	2	25.5268	249871	530272	374489	392567	382988	395081
PA2400	ALPKPDAGLMQR	432.908	3	40.7253	98981.1	378027	87625.9	235920	181247	476316
PA2400	IELGEVEAR	508.275	2	43.4282	308042	584679	428537	465657	438276	675398
PA2400	LSADELEK	452.735	2	33.021	123393	259804	161738	171148	230654	302132
PA2400	VEAEIARPFDLEQGPLLR	685.041	3	71.7542	99205.3	197897	182445	158291	194587	262242
PA2400	HNLANVDDASLR	442.225	3	33.6142	210211	494405	310585	286377	210490	385454
PA2400	LLDLEGIR	464.777	2	62.6318	52777.2	95266.4	90679.9	131702	248008	195004
PA2400	GIVAEPGRPVAELPLLLDEERDC[CAM]LSR	726.887	4	78.0484	88446.4	261995	140347	9314.09	5668.1	102900
PA2400	QEMDNLPLSYAQER	847.396	2	57.3843	58740.3	4809.39	66595.1	103730	67689.6	243645
PA2400	SFAALVER	446.748	2	50.5785	14174.1	264870	196682	48500.1	315232	362406
PA2400	DASVSTDDPVVNLRPENLAYVIYTSGSTGKPK	849.185	4	79.6812	104980	216752	168118	110794	37644.2	139609
PA2400	LHLEVPIK	474.797	2	50.131	93937.5	178577	141106	12311.7	63927.3	114654
PA2400	AAVEAEMARPFDLR	525.936	3	57.374	31213.6	91193.3	30255.8	69398.2	58528.5	98701.3
PA2400	ADIDGQMGFDR	612.769	2	45.5898	37763.7	84087.8	40370	99879.5	80980.5	168765
PA2400	TVQVVDADGQLQVSR	807.926	2	49.4403	161063	339845	203763	95221.4	75403.1	271092
PA2400	AWAENADEGGLPPLVQLQIQEQAR	878.449	3	81.9083	40337	75891.2	50183.8	30554.6	12141.7	54933.1
PA2400	GVGPDVLVGIAVER	690.896	2	72.5443	67602.8	82889.5	145302	58356.7	49760.3	92976.8
PA2398	VTGLNPTIR	485.788	2	37.3755	7.45352e+06	7.74515e+06	5.76593e+06	5.22596e+06	5.46982e+06	3.39152e+06
PA2398	GKLEPNQAITELLR	527.97	3	67.7756	6.691e+06	6.53142e+06	6.57793e+06	7.09934e+06	4.0421e+06	7.68932e+06
PA2398	LEPNQAITELLR	698.893	2	78.2187	1.69326e+06	1.85892e+06	1.72919e+06	2.11052e+06	2.05296e+06	1.98871e+06
PA2398	QLGSYMTAR	513.755	2	37.6845	1.39234e+06	1.88958e+06	794272	1.4892e+06	1.34674e+06	1.21486e+06
PA2398	SELDVSGPLTESGNVR	830.413	2	53.2014	1.36042e+06	1.73732e+06	1.63973e+06	1.33555e+06	2.29287e+06	1.22375e+06
PA2398	SWQMVYNNPR	647.803	2	50.8124	629427	1.01612e+06	408796	974848	1.11892e+06	814401
PA2398	VSTWEPQDQLSLYTSYK	682.334	3	70.89	361747	354514	320275	338364	375436	242863
PA2398	GSGWSGSFPLFDSQGNRNDVSR	790.7	3	70.1482	477102	594392	502102	404608	341643	324953
PA2398	QNMDDFGLNNIDDVMR	948.914	2	76.4004	527634	884414	233253	1.0249e+06	776177	1.27879e+06
PA2398	IVAQKYTGETK	413.231	3	18.5923	55963.5	101820	57332.9	54073.7	42412.5	37215
PA2398	QEVEFDIPPQALGSALQEFGR	777.725	3	90.9762	1.19076e+06	963471	783222	599887	479179	641069
PA2398	VVDYRVTGLNPTIR	534.97	3	50.8383	140948	261587	103938	63226.3	19881.4	75528.4
PA2398	LLEPDEGQNYEIGIK	859.436	2	57.568	90696.9	104041	126539	107558	326021	110294
PA2398	DSSNKLLEPDEGQNYEIGIK	750.369	3	56.3729	124981	136736	132817	109619	138348	86286.5
PA2398	GSGWSGSFPLFDSQGNR	899.911	2	77.2898	329514	352273	359225	367996	750607	267061
PA2398	INGYHAPLGAIMGDWPAPDNSAK	799.055	3	73.4044	185072	214440	121244	166041	156973	107249
PA2398	SSAIKGKLEPNQAITELLR	690.064	3	64.682	11226.1	88097.3	5842.63	15804.7	12359.6	42339.6
PA2398	LLEPDEGQNYEIGIKGEYLDGR	836.747	3	61.7369	113070	157097	4700.73	160768	91315.7	28016
PA2398	NVGYSAGNTLSDMAIYDR	973.949	2	65.0335	32290	41112.5	24395.5	46334.4	90096.1	61312.4
PA2398	GHVELGAGSWDNYR	520.911	3	49.4156	182441	180529	207023	135348	137174	141276
PA2398	IIRDDSGKK	516.296	2	9.55883	375.626	228.61		233.739
PA2398	GATGLLTGAGSLGATINLIR	619.358	3	88.0803	11773	8787.57	41793.7	10261.6	7336.71	10863.7
PA2398	FSQEDYWLVDLMAR	886.919	2	95.8357	95739.2	61745.3	54349.7	72771.9	78415.1	39784.7
PA2398	SNSLDIYLTGPFQFLGR	964.499	2	99.5916	28747.3	55975.1	74916.2	3728.5	41114.1	20018.1
PA4221	FLNLPNTPVNVYR	773.922	2	70.9931	1.04799e+07	1.39679e+07	1.14362e+07	2.33834e+06	4.496e+06	3.07254e+06
PA4221	LAEPLTLVVGGR	612.869	2	69.5864	3.01534e+06	3.73372e+06	3.35889e+06	717210	2.10121e+06	1.00499e+06
PA4221	GSNGLLHGTGNPAATVNLVR	650.017	3	52.849	2.90036e+06	3.76267e+06	2.66614e+06	334325	629661	463605
PA4221	WDPHGVPRPQIGQYTSPGTTTTTQK	689.096	4	48.0721	945174	1.3702e+06	1.01376e+06	183820	301586	280215
PA4221	AFGSLEQQLGGGWK	739.375	2	68.9722	1.3156e+06	1.5182e+06	1.55077e+06	329334	985143	501093
PA4221	ESWWDQDTPATR	746.329	2	58.213	1.2882e+06	1.78948e+06	1.65344e+06	292381	646262	415891
PA4221	AVAAYEDRDYFYDVADQGTR	775.685	3	59.6389	875898	1.26862e+06	1.01105e+06	184040	420733	270515
PA4221	LNLSLAAFR	502.798	2	72.3187	1.92334e+06	2.30946e+06	2.41433e+06	444515	1.72709e+06	651942
PA4221	VSAEYQEADSR	627.784	2	21.6584	695724	941536	761644	136820	348812	191253
PA4221	LWSNYDLPWQDRR	583.622	3	66.5753	499248	592593	552238	75102.9	30325.3	111541
PA4221	IKLAEPLTLVVGGR	489.308	3	70.2633	1.7344e+06	2.32051e+06	1.89832e+06	112236	53231.1	130616
PA4221	QGGYALVNMR	554.782	2	48.7051	404731	613160	272001	118918	306191	191126
PA4221	KDGETELPDMVISGESTSATQPPGVTTLGK	1015.84	3	63.5725	163529	232663	178261	79571.8	313333	150047
PA4221	TYETGIKGELADGR	503.923	3	37.0971	322278	402925	364344	61518.1	207715	109138
PA4221	AFGSLEQQLGGGWKGK	554.958	3	59.9487	270860	378094	276833	40614.6	27322	57076
PA4221	DARKDGETELPDMVISGESTSATQPPGVTTLGK	847.67	4	61.9731	572512	809700	559046	146665	160367	272945
PA4221	YAGSFGAIDPQTGDGGQLMGAAYK	792.371	3	66.0157	158815	202385	116329	1500.09	133558	51620
PA4221	DTYLDVDWDRFK	524.916	3	71.9067	147563	165319	177454	34081.4	99784.5	28003.3
PA4221	QFTPYGGLIWDFAR	835.92	2	93.2444	208117	207425	229196	45592.9	132274	59439
PA4221	SWWDQDTPATR	681.807	2	58.8981	58949.5	134363	2419.36	30387.1	60247.7	44319.9
PA4221	LWSNYDLPWQDR	796.878	2	74.3088	65735.5	68188.8	69043.4	19520.2	69627.4	22529.6
PA4221	GKVSAEYQEADSR	480.564	3	20.0065	17450.9	7282.38	121558	1510.48	22198.6	15131.2
PA4225	APLAEGAVALDPLVR	746.43	2	71.7084	289118	632886	446074	75487.9	183252	146233
PA4225	LFVPDAGNPLVPR	697.893	2	68.2587	345345	815703	542656	81715.8	238633	98825.1
PA4225	ALLTPDATAIHDAAGSYSYR	698.348	3	58.8579	182541	456323	310250	39845.5	131862	125474
PA4225	LDEAAWQALGAR	650.836	2	61.8024	140504	358973	247023	46960.7	133555	107377
PA4225	SLGELLETC[CAM]R	589.298	2	60.0045	185781	474482	333609	60929	192254	131689
PA4225	VLPEVPWQR	562.317	2	62.347	230577	583219	373133	62576	169162	141828
PA4225	GVAPAPAGMSR	507.263	2	25.9247	78898.5	232760	85513.6	29226	78965.1	82233.7
PA4225	LDALPGRPDLPLR	478.281	3	55.3897	171100	412343	361972	54960.2	256003	137640
PA4225	SLASFVTLHAPVEAGEDPR	666.009	3	67.0537	46298.6	98675.1	74774.6	21593.4	29216.9	28469
PA4225	ASQAEAPEPYVGALR	779.897	2	49.595	127887	355276	226474	29401	89775.7	72596.1
PA4225	ALRGQSVEVLDAR	471.932	3	37.9133	173260	378227	226748	57683.9	57370.7	42479.4
PA4225	YLDPQWTAEPLEATFR	968.976	2	80.0807	128243	277414	193424	45138.4	93906.2	69124.3
PA4225	YRAPQGALDAGLAER	529.946	3	42.781	88716.1	208153	129952	365257	48480.7	55168.5
PA4225	FPLTPVQAAYVLGR	766.435	2	79.3471	5737.27	185989	185582	13502.7	3883.38	47919.9
PA4225	GQSVEVLDAR	537.283	2	36.7714	44251.8	102839	71601.4	12332.4	52704	25538.6
PA4225	LGQAVQAALAQTPER	518.286	3	50.048	29072.3	56224.1	65999.3	36564.7	80511.1	34800.4
PA4225	LEPAELLAFVEAR	729.404	2	95.983	63116.5	108093	83294.5	17361.3	38696.9	34858.7
PA4225	LLELGAGTAAASR	615.346	2	47.8753	171599	329601	233296	3014.24	103320	6180.75
PA4225	GVMLSHAAVSNTLLDINQR	680.362	3	63.7125	42857.7	102908	45226.7	3940.09	4142.08	17336
PA4225	AWTDGDATEPVEAPPQALPGSAR	779.377	3	55.1059	45806.2	136920	81654.8	16750	31340.6	16074.1
PA3190	SVLDPSFQKDFNLNK	584.637	3	61.9103	1.94802e+06	1.76655e+06	1.16121e+06	481256	283995	659052
PA3190	AAGFTPLAHGSQPWQDGTVFENLVLSK	957.487	3	85.9863	3.54308e+06	3.12813e+06	2.03447e+06	664073	214521	828561
PA3190	AGMQIMGDWAK	604.284	2	64.0802	1.12192e+06	1.39409e+06	374186	929321	1.44092e+06	1.6575e+06
PA3190	QVAQIMK	409.234	2	29.3573	9127	37929.6	25241	18368.1	18243.1	17753.3
PA3190	AGATPPTTLDELFVAADK	908.97	2	81.4982	1.57435e+06	1.12162e+06	1.03866e+06	725617	2.24247e+06	764523
PA3190	QVAQIMKYDGDYVAVPINVHR	604.817	4	59.9143	2.64069e+06	3.25568e+06	1.14382e+06	219815	17794.5	834728
PA3190	VNWLYINPEVFK	761.409	2	87.3627	899846	813922	491110	298022	509962	344394
PA3190	SEFTAAGKVPGKDYQC[CAM]LPFPGTQK	657.33	4	54.5796	873769	1.13573e+06	572366	6486.56	12644.5	152493
PA3190	KAQEDLAR	465.754	2	11.3773	8179.22	2795.33	2760.47	2709.19	4536.47	3737.03
PA3190	GSIPVRLDADMAPFDSC[CAM]AQQSMK	842.059	3	66.0577	242108	286931	92463.2	362115	1.11617e+06	679628
PA3190	AFDYNIDSLVMFK	781.882	2	88.6262	1.34338e+06	947227	357474	195302	206162	168015
PA3190	GSIPVRLDADMAPFDSC[CAM]AQQSMKDFK	729.344	4	70.0766	354757	503841	104112	177702	46518.7	473496
PA3190	GYVDADAAGR	497.733	2	24.1087	878276	669633	682980	416754	2.23059e+06	382167
PA3190	DYQC[CAM]LPFPGTQK	727.343	2	57.3336	637778	604009	431085	239761	694217	327754
PA3190	SVLDPSFQKDFNLNKGSIPVR	591.069	4	63.1342	436325	440478	261360	83789.2	3768.7	28439
PA3190	PPTTLDELFVAADKLK	879.488	2	86.4476	42569.8	39511.5	30243.6	6903.01	62953.3	11368.8
PA3190	GEVEVLHWWTSAGEK	576.618	3	72.6761	562551	489681	332604	85426.8	68594.9	133341
PA3190	KAGATPPTTLDELFVAADKLK	547.307	4	79.3578	330602	343008	207766	23947.4	5103.18	91463
PA3190	TRAVSGNPPAAAQIK	494.279	3	23.9189	194777	225781	136362	65108.3	43786.1	80854.1
PA3190	MGPEGYRK	469.232	2	19.137	165637	12729	5538.62	6118.96	12197.8	6521.47
PA3190	GEVEVLHWWTSAGEKR	471.74	4	72.0971	21467.7	52893.5	20087.6	17642.1	10140.3	9647.6
PA1787	VQTGSTVVSTSTR	661.849	2	23.9273	662537	1.22161e+06	606704	366474	478837	722460
PA1787	LWLAPPTK	463.279	2	56.1791	1.03768e+06	1.9128e+06	1.00084e+06	700265	1.05252e+06	1.31701e+06
PA1787	AGGFC[CAM]FGTK	472.718	2	45.3812	496550	884400	396810	250561	318617	486490
PA1787	AELGLGASDLFR	624.833	2	71.2382	1.13508e+06	1.86855e+06	1.18025e+06	760072	1.20767e+06	1.33824e+06
PA1787	AC[CAM]GLPEGQGVRPGTYC[CAM]EPK	692.659	3	37.1326	435478	832224	372705	204330	305290	406496
PA1787	GFPVAYVGDVVGTGSSRK	599.316	3	61.8661	227752	426205	222213	142129	99520.7	258260
PA1787	SAAGC[CAM]TIKLPEQAIAEYLK	688.366	3	75.9832	216890	340477	286995	165005	51963.8	280909
PA1787	DGIEPVQPGSVGPLK	746.904	2	53.7914	641326	1.15695e+06	730745	526229	1.04129e+06	1.00324e+06
PA1787	AGFLSAIVK	453.276	2	68.3937	107150	155945	127673	118151	408164	226807
PA1787	YLSFDQIAEFR	694.846	2	79.024	417232	548047	428229	132149	291015	374123
PA1787	WMIGEGYGDPR	640.79	2	59.4764	50845.4	96857.5	35417.5	70150.5	104566	176225
PA1787	DIDSMAADVYR	628.285	2	57.4101	114815	219799	106843	133939	310809	321711
PA1787	MDAHQLTEEGYYGIYGK	658.968	3	58.7933	127873	228033	118207	75803.3	79024.7	175523
PA1787	SVLQSWADGEWFK	776.875	2	86.6304	292177	514188	266767	186930	228143	257241
PA1787	YLSFDQIAEFREAAANAK	682.009	3	73.4609	63261.3	88493	50273.2	17558.7	4552.86	28262.9
PA1787	AKGFPVAYVGDVVGTGSSR	622.995	3	60.8142	96897.6	227991	69762.6	49319.2	59889.8	132497
PA1787	MLLPDTVGTGGDSHTR	552.939	3	45.4948	33634.1	69491.2	33829.1	30066.8	84423.8	79311.2
PA1787	LPTVEEYMAYAK	707.85	2	70.0007	9056.96	4655.13	5197.65	22121.3	47850.2	36080.8
PA1787	DLVHAIPYYAIQQGLLTVEK	757.751	3	95.7938	32129.6	112580	57726.6	32158.1	21028.5	58264.1
PA1787	AAQGVVPQPLNAEQTAGLVELLK	782.772	3	86.5098	1328.21	26639.6	19228.8	15512.8	30057.7	3360.56
PA1787	MTTVGSQDTTGPMTR	791.864	2	32.788	12423.5	34397.3	6573.36	22635.4	53174.8	61480.4
PA1585	IVELGSGDVK	508.785	2	36.8797	377754	540543	363408	503019	650360	718389
PA1585	GLNLEYAGR	496.762	2	46.0752	548553	912466	576914	705335	718671	945501
PA1585	LNVLVNTLGK	535.832	2	57.9709	96141.9	150577	121688	208947	440524	357265
PA1585	STEYATDVAK	542.761	2	23.8207	88431.8	145168	95070.2	96581.4	277283	117955
PA1585	DLFDEFEGKK	614.298	2	65.7303	114022	181842	121920	153355	152670	251536
PA1585	AQPVSAGSVSSEHEK	504.914	3	17.2398	56737.7	95612.5	70876.3	95086.4	126923	138588
PA1585	LNVLVNTLGKNPR	479.956	3	50.2621	151902	313455	175484	205209	47513.3	263416
PA1585	TLQELSSK	453.251	2	25.1925	2430.72	9810.86	24495.3	23990.7	60156.8	40650
PA1585	AEGREDTAIVR	406.214	3	21.7894	3648.81	51099.5	45022.9	40056.7	119439	81923.2
PA1585	IEQLYPFPEDDLAEVLAPYK	784.067	3	97.3758	13860.1	16196.2	13711.2	30037.5	41624.4	33369.4
PA1585	GRPGFSAEAR	524.27	2	19.9751	2004.93	17417.5	9239.21	12366.4	23336.8	30568
PA1585	RAQPVSAGSVSSEHEK	556.948	3	14.0926	12285.9	16485.2	9662.69	17929.7	24843.1	31542
PA1585	LPADGNPAPDVSHSTVR	578.292	3	30.7406	17593.1	11010.4	29543.4	38491.4	82756.1	42551.3
PA1585	RAEGREDTAIVR	458.248	3	15.891	9408.22	11848.7	14732.8	7489.78	7540.09	33913.2
PA1585	DDSVYVPLANLFDGQPR	953.471	2	91.2373	26901.5	45110.6	29858.6	44283.8	76317.3	62845.3
PA1585	RGHNEADEPSGTQPLMYQQIAK	618.3	4	42.7255	32974.4	86145.6	26770.2	42182.7	869.784	86017
PA1585	EGSAAPAC[CAM]GYASMHAEQQEK	707.97	3	29.4543	41028	70097.7	29790.8	55745.5	57942.2	104649
PA1342	ELNLPELK	478.277	2	59.2598	2.79581e+06	2.35048e+06	1.79491e+06	1.78552e+06	2.05455e+06	2.52127e+06
PA1342	LIASPTDKAAEQM	687.85	2	40.0674	592856	673447	187195	493992	338637	937501
PA1342	GLNLNFPMSEELKK	540.62	3	66.7415	2.36664e+06	1.92613e+06	982496	2.05626e+06	1.76565e+06	3.30707e+06
PA1342	MGMNIISAK	482.751	2	48.613	700738	743462	237577	842682	912409	1.54438e+06
PA1342	AITDTYASGEVNK	684.836	2	32.8058	566361	435278	371362	440158	879640	551937
PA1342	IPLVQNGTVDIEC[CAM]GSTTNNEER	816.055	3	56.2941	919773	373116	877844	626226	882318	922681
PA1342	VVDKAITDTYASGEVNK	603.979	3	35.9608	551251	396558	271716	218902	178862	227013
PA1342	GLNLNFPMSEELK	746.379	2	75.7098	311659	258052	140235	260383	256072	399444
PA1342	TANIKDFDDLK	427.222	3	45.6064	89595.7	79868.6	62623.3	62533.3	77683.3	77450.9
PA1342	DHGESFMMLESGR	499.215	3	55.8692	334385	364910	130813	445197	411013	816194
PA1342	AITDTYASGEVNKIYDK	629.983	3	48.6803	37027.6	33912	30053.8	26290.4	32174.5	36213.8
PA1342	GKNVVTTAGTTSER	474.251	3	16.3418	30484.7	30570.6	27151.7	15997.2	57374.6	30461.5
PA1342	VRYNLVTSQTR	446.249	3	32.4346	716961	645585	400781	342232	165387	376094
PA1342	IPLVQNGTVDIEC[CAM]GSTTNNEERQK	901.44	3	50.7495	126052	69488.6	77287.8	63633	13329.5	77511.1
PA1342	TANIKDFDDLKGKNVVTTAGTTSER	671.099	4	44.1917	309369	313169	127046	53465.8	18149.8	4043.77
PA1342	KTANIKDFDDLK	469.921	3	38.4398	54394.7	58153.7	41699.4	35610.1	32436.1	33964
PA1342	KLIASPTDK	486.79	2	22.4187	8567.44	10861.4	3339.04	5867.21	41014.5	8166.91
PA1342	ELNLPELKVR	404.243	3	58.1264	216043	319912	181481	4675.73	4269.4	20159.4
PA4226	AAEAPDADALLYR	688.346	2	55.3838	144470	356529	307172	47771.4	194690	123038
PA4226	LPDAPALPLAC[CAM]APESIRQPR	724.725	3	62.6945	285020	699350	522155	11750.5	117186	161161
PA4226	LLEALPTPAAGER	669.375	2	52.9572	751609	1.62669e+06	1.27151e+06	7448.74	505517	458535
PA4226	SIPYGRPLPGQAYR	525.619	3	42.659	238521	745142	454092	61174.1	151035	143665
PA4226	EAGVRPGDAVEVSLPR	551.297	3	48.2632	328688	820361	644523	70785	192594	195349
PA4226	IVVQALDDGLLPAEHLGR	639.358	3	70.7109	353742	726596	713479	87545.2	304341	241926
PA4226	GLLAGEQAPAALLLDPWLAPQAVAAR	871.49	3	103.639	93407.7	128477	117168	15770.1	33865.7	43540.5
PA4226	LAAAAEC[CAM]VR	480.75	2	23.747	201628	401924	307619	38755.5	233966	79894.5
PA4226	GYRNDPELSAR	426.546	3	23.3677	124919	321558	225099	34658	93227.9	73921.1
PA4226	LPDAPALPLAC[CAM]APESIR	895.977	2	69.8148	127463	262623	248464	17521.2	217925	109212
PA4226	YWGDGTLEFLGR	707.344	2	80.0674	170702	306694	274470	3378.62	84278.4	87828.6
PA4226	LGMADFYR	486.734	2	60.2779	133094	352377	157116	49084.4	134158	160071
PA4226	QQILPTPPLSC[CAM]FDLQDWR	738.705	3	87.967	2782.4	127456	90779.9	3006.83	24550.3	16563.1
PA4226	LGWQAAGLTAMGNALR	815.43	2	78.821	53794.3	117918	77659.3	3818.29	75520.4	67427.7
PA4226	IALVEALAPGLGLDAAALQAGLEQR	820.799	3	101.969	84117.5	143084	116151	8155.45	28875	23892
PA4226	VISFAALHAYEASR	512.272	3	61.9866	41476.2	64565.3	76355.7	4436.56	59314.8	20933.4
PA4226	LAESMTR	404.205	2	22.2613	6461.42	25759.3	6597.49	8713.67	9684.29	24143.6
PA4226	EGLALAAALLRPQGR	512.639	3	73.4682	61773.1	126135	159391	6294.57	64412.5	47862.7
PA4226	LC[CAM]DSAWGQPADLPLPWAQQAR	1190.58	2	84.0536	65208.2	119128	99133.8	27305.4	52669.2	42297.2
PA4226	EILGALLEAPLELDDGLR	646.358	3	101.195	24220.5	54803.1	53249.6	8529.66	62408.2	17397.2
PA4226	AEGSMDLPAAQPFAGLAEAEAVLTR	839.088	3	99.5864	2123.15	44271.8	28353.1	1597.39	39359.8	22765.8
PA4226	LAEPPALHFADYLAHR	455.992	4	72.0545	65060.9	240573	181437	16037.1	3609.18	53632.8
PA4226	LAELPSLLADLAAAGLAPR	931.541	2	111.532	22659.6	60336.4	38939.5	3586.89	5191.71	17028.2
PA4756	AIGYPLVVRPSYVLGGR	606.353	3	69.0519	305506	774218	437420	301583	101367	604624
PA4756	LNLRQPANATAR	442.253	3	27.8147	204502	383711	222953	192249	125588	323022
PA4756	SVGEVMAIGR	509.771	2	46.3946	157170	344154	110880	244183	188072	481028
PA4756	FPGVDPILGPEMK	700.368	2	70.7405	99422.5	223931	69340.6	186192	131664	441723
PA4756	VIEAAGLPVR	512.811	2	46.0934	238312	450408	251763	267330	237959	397563
PA4756	ATGFPIAK	402.734	2	38.1536	658563	933055	633465	529342	444589	609556
PA4756	GVIVQYGGQTPLK	680.385	2	49.2396	134736	260926	178064	174036	121259	326128
PA4756	IMILGGGPNR	514.289	2	50.2761	139275	293218	114871	238443	218264	488505
PA4756	GLEVGATGFDPK	595.806	2	50.682	70568.2	132962	88871.6	57293.8	108375	157768
PA4756	TPASFEPAIDYVVTK	819.425	2	69.3968	110897	167533	112439	129802	145940	195359
PA4756	LAVGYTLDELQNDITGGR	967.995	2	84.6933	136417	216001	136827	164596	138565	252167
PA4756	STGEVMGVGDSFAEAFAK	901.917	2	76.0615	78019.5	137436	53292.7	111397	95511.7	208356
PA4756	FGVEMIGANADTIDKAEDR	684.662	3	59.4995	38545.9	61343.1	33360.8	54747.7	40993.4	119675
PA4756	VWYVADAFR	563.788	2	72.7879	194410	325351	220596	209735	194627	326396
PA4756	EAVFPFAK	454.747	2	61.079	204555	364853	214989	188772	169494	339988
PA4277	LVETLDSYIPEPVR	815.938	2	70.6695	1.83041e+07	3.15207e+07	2.28947e+07	2.47394e+07	2.21953e+07	4.26011e+07
PA4277	TTC[CAM]TGVEMFR	601.271	2	47.8982	2.20635e+06	4.72081e+06	1.63555e+06	3.42264e+06	3.05117e+06	7.23689e+06
PA4277	TTDVTGNC[CAM]ELPEGVEMVMPGDNIK	869.398	3	71.389	553109	1.22099e+06	283800	1.72261e+06	1.21147e+06	3.87642e+06
PA4277	AIDQPFLMPIEDVFSISGR	1068.05	2	105.251	3.64511e+06	5.55855e+06	2.25156e+06	3.39209e+06	2.21762e+06	9.19185e+06
PA4277	QVGVPYIVVFLNK	738.435	2	90.8436	990389	2.72213e+06	1.99165e+06	1.262e+06	1.07952e+06	2.67475e+06
PA4277	LLDEGRAGENVGILLR	575.66	3	62.1329	711944	1.23399e+06	542524	109769	23897.5	135834
PA4277	HYAHVDC[CAM]PGHADYVK	442.952	4	28.6556	24174.6	44827.8	5638.88	45479.5	15281	20521.6
PA4277	NKPHVNVGTIGHVDHGK	452.993	4	36.6706	16094.4	54538.1	6245.41	22758.2	6158.05	27559.6
PA4277	TINTSHVEYDSAVR	796.389	2	45.9992	255204	736366	255741	49594.8	30401.2	273446
PA4277	DDNGIGVSAVQK	601.804	2	32.7383	58424.1	80291.7	55877.6	55358.9	90795.3	86306.6
PA4277	ADMVDDAELLELVEMEVR	1038.99	2	103.987	37886.7	50369.9	7425.33	78809.8	114622	132506
PA4277	AFDQIDNAPEEK	688.82	2	37.0406	65365.3	105376	73054.4	57869.2	35987.4	73417.2
PA4277	TSHVEYDSAVR	632.302	2	22.4269	3467.2	12654.1	7321.33	6441.69	6298.95	16843.5
PA0588	LYPSILNQIAIAK	722.432	2	79.5452	861641	1.47474e+06	973155	1.46021e+06	1.19369e+06	2.6719e+06
PA0588	LKEPENSNIYSK	474.581	3	25.507	135669	277367	145684	197801	150897	345056
PA0588	LLSEWYLR	540.298	2	69.5305	710311	1.43014e+06	824782	967786	655270	1.71889e+06
PA0588	KLEEYPQNDADAYSYSGALC[CAM]R	817.369	3	49.6258	277853	569641	311853	380706	293910	777950
PA0588	LNEFGGDISQFR	691.839	2	60.5053	460229	939414	552624	630519	548005	1.45742e+06
PA0588	LLVNSSLAHAHC[CAM]APDTLK	487.508	4	42.0433	122153	231061	131028	166758	104443	407990
PA0588	AALNEELEKIEKPAGISNPK	538.547	4	55.282	254961	174360	41283.5	133428	173216	297299
PA0588	TEPGDENNQDISALVGK	893.926	2	51.1029	45745.4	118996	72509	82576.9	84459.3	201122
PA0588	NNEAFIDR	489.736	2	33.0874	57071.7	99787.3	81608.2	79447.8	128077	133459
PA0588	TEPGDENNQDISALVGKVDIR	757.38	3	65.7235	37973.3	64075	37080.6	25400.7	13587	56869.1
PA0588	SIQEYRDSAGVDEGMAGLSTR	748.018	3	49.0894	31401.1	76260.7	30908.3	73303.8	41099.9	158213
PA0588	DSAGVDEGMAGLSTR	733.333	2	45.076	55789.7	114658	55557.8	156772	230829	378386
PA0588	SIFSHFQER	575.786	2	49.4228	86026.4	171952	106842	137248	53031.9	324704
PA0588	ANQGLMEFVEMFK	772.368	2	98.8259	23178.1	37993.9	24367.4	67383.9	97411.2	206683
PA0588	QILYLLGPVGGGK	657.893	2	75.3989	43573.8	76963.8	69170.1	107895	190032	193362
PA0588	SIMSPWATK	510.763	2	55.5902	55335.1	153093	60500.4	158498	152116	352430
PA0588	AGNNGKNPSWLSYEK	555.606	3	43.8043	27948.5	60481.4	32288.3	34697.8	8634.3	60200.1
PA0588	GSPVFESPLGLFNPDEDGAILEEDYGIPR	1045.17	3	102.453	33067.4	37430.5	32071.6	35805.4	17194.7	73740.4
PA3162	KQEVESAGPTTIGDLIR	605.327	3	58.5583	2.04582e+06	3.82558e+06	1.97349e+06	2.07355e+06	1.7498e+06	4.14773e+06
PA3162	QLEDDPFSNYASLHEK	631.627	3	57.3226	672482	1.22953e+06	632361	636580	474384	1.25673e+06
PA3162	NVLKEGEEVEAK	448.905	3	28.9494	951578	1.57625e+06	776877	847668	625235	1.32039e+06
PA3162	SESFAELFEESLK	758.364	2	90.1606	1.07979e+06	1.66758e+06	1.04208e+06	1.16359e+06	1.14144e+06	2.10893e+06
PA3162	SVLEAENSAEREALLESLQEGQQVK	919.802	3	68.5008	906391	1.59231e+06	850640	941244	573329	1.61446e+06
PA3162	SNPWEDFSSQFNKGDR	638.619	3	69.2286	433062	650217	434498	473592	312618	823931
PA3162	RSVLEAENSAEREALLESLQEGQQVK	729.128	4	64.5672	350831	796502	207092	39993.8	16983.1	367595
PA3162	SKDVDDEKDAMKELR	445.47	4	31.8261	11137.6	9363.21	100811	114976	24861.2	346034
PA3162	EALLESLQEGQQVK	524.614	3	59.6453	50874.7	83754.3	58270.1	82184.1	175233	150280
PA3162	GGFTVDVNGIR	567.799	2	56.8858	449065	624908	325835	9280.08	160960	354077
PA3162	QEVESAGPTTIGDLIR	843.439	2	66.169	142081	273558	148079	141078	153363	267019
PA3162	VGDEVHVALDAVEDGFGETK	696.336	3	75.4909	130682	196163	150406	89989.2	128237	151743
PA3162	NRVSLGLK	443.777	2	29.2675	114545	228972	14780.6	28734.4	10470.9	100220
PA3162	SVLEAENSAER	602.794	2	27.6003	111664	205195	132207	155575	218333	266215
PA3162	SEGVIPVEQFYNEQGELTIK	760.718	3	77.1479	5001.44	24510.3	18810.4	1460.49	64237	27172.9
PA3162	RSVLEAENSAER	454.232	3	24.2293	72997.4	163862	88417.3	91754.1	142286	190836
PA0090	IVAGDVPPALKDVELR	564.661	3	62.7802	292307	679150	498519	444478	292454	781474
PA0090	NEIETVLNLDR	658.346	2	71.0822	268228	508182	460978	354635	249805	598470
PA0090	ESAIGVATAER	552.288	2	33.8854	146128	265284	196782	169323	106773	282066
PA0090	QLVDILMR	494.286	2	69.6277	104682	217969	126495	231453	142533	502283
PA0090	AIEAATVFC[CAM]K	555.287	2	49.2641	88389.9	181404	127447	147528	83061.6	216201
PA0090	MIDAILTNTLLPDMSR	902.471	2	87.6334	35044.2	86544.4	23745.9	102052	51049.4	211932
PA0090	LVTIPYYPLSDDMLK	884.466	2	83.61	137408	278552	112663	254491	145361	544918
PA0090	NAETLLAEERER	477.579	3	39.4529	45495.8	159824	83378.4	72198.4	17924	150646
PA0090	IFPPALLGR	492.305	2	67.875	84246.2	364248	174977	293120	168749	634190
PA0090	IIGQDHALEMIAK	480.262	3	52.675	29756.8	60039.6	4655.99	67980	46552.2	145151
PA0090	SGKLDPIVGRDEEIR	421.731	4	37.4165	96577.6	210191	149439	154513	53862.5	299690
PA0090	TVAATTWAEYKK	456.91	3	39.3037	81090.6	146918	64892.4	94885.5	50166.8	119418
PA0090	QLPDKSVSLLDTAC[CAM]AR	591.977	3	50.839	59770.8	175585	115359	107958	47905.6	194129
PA0090	TAISLHAVPAEVDDSR	560.957	3	46.7221	98121.7	171881	100085	94940.6	84847	177140
PA0090	SLREPLLK	478.3	2	35.0205	162687	190296	181460	118578	42109.1	204252
PA0090	QNNPILTGEAGVGK	699.373	2	43.2665	42506.9	85661.7	55362.7	31936.6	26595.6	91521.3
PA1596	VLDEQVSEVR	587.309	2	35.2554	1.55689e+06	2.60181e+06	1.48571e+06	1.35247e+06	922030	2.65947e+06
PA1596	GDLDLGSLDSEEDKKAQEEVAK	594.791	4	48.6395	241929	470232	308294	323531	363846	762057
PA1596	ELISNASDAADKLR	501.598	3	43.6979	386619	706448	510044	570133	704132	1.20182e+06
PA1596	FASTGDDSGEQSVALADYIGR	720.334	3	65.9901	326881	586252	392109	394138	341939	609144
PA1596	KGEEEFADGWR	441.87	3	43.7444	460696	870473	480125	455262	308963	823831
PA1596	LEYTSLLYVPGR	705.885	2	72.4503	340649	549299	443503	474981	665398	957989
PA1596	AEVKDEEYQEFYK	559.926	3	42.9937	115426	194904	136048	133695	141012	263924
PA1596	VFIMDQADEFLPLYLR	657.341	3	99.4058	55587.1	79133.8	38096.6	41009.7	24402.4	135950
PA1596	VLDMLEK	424.233	2	47.912	42864.5	21263.9	55512.5	117145	269817	269914
PA1596	EILQKDPVIDSMK	505.941	3	47.0072	59462.6	155362	63282.4	115098	228896	395295
PA1596	YSDHIALPIELPK	499.277	3	67.9805	95787.9	158792	116677	123607	140710	273128
PA1596	QFVDVAR	417.727	2	35.171	124539	213580	127655	151508	271727	292724
PA1596	EFHGEEADKPAEPEWETVNR	593.271	4	41.2994	43231.5	90532.1	60350.1	49475.3	42311.2	102686
PA1596	IYYLTGESYSQVK	775.891	2	54.5606	45270.2	74772.5	69890.7	61939.2	36638.1	116497
PA1596	KVLDEQVSEVR	651.357	2	30.0981	27781.4	59136.6	34668	26812.9	20419.7	70897.6
PA4740	LNILGQMNQVIAKPR	565.663	3	69.2267	510184	1.08299e+06	367893	831601	440272	1.90358e+06
PA4740	AELSENAPTMLQMK	781.881	2	56.1556	101517	244088	75464	254702	193488	821684
PA4740	VLVLDVDNR	521.798	2	51.7574	1.09814e+06	1.65752e+06	1.19297e+06	1.34374e+06	1.31911e+06	2.35309e+06
PA4740	IDSDKIRDVIGK	453.593	3	40.5191	191011	463190	207109	291947	135623	565163
PA4740	DAQLLDTLEGERK	496.595	3	58.2402	397096	624943	447570	532418	685142	985825
PA4740	IDKVTDVLQEGQEVK	567.64	3	49.2336	187946	304932	222027	270826	294051	452834
PA4740	RGVAAMLPTQDEFPYTIR	689.023	3	68.814	407166	768987	255761	440499	97714.4	1.27007e+06
PA4740	APAENTVLVNAIK	670.383	2	53.6113	14023.6	23323.7	23388.4	57891	184307	114029
PA4740	GVAAMLPTQDEFPYTIR	954.98	2	76.0347	130802	248047	99512.6	266317	190450	530452
PA4740	APVAGIAMGLVK	563.836	2	63.7697	51911.3	102807	57827.4	173820	255532	378540
PA4740	DAQLLDTLEGER	680.341	2	66.5194	127632	202481	165282	175358	198836	313667
PA4740	LSIKDVAAAEASGV	665.864	2	62.8376	95346.1	149137	88828.5	98201.7	8418.07	60351.9
PA4740	DVFGLLEYR	556.293	2	82.5438	113944	144132	129517	195889	326559	352862
PA4740	THGSALFTR	495.262	2	28.6455	87724.8	188375	122178	114111	198710	319397
PA4740	VTDVLQEGQEVK	672.854	2	40.3241	79290.7	106629	74685.6	100593	133568	186498
PA4740	DFFPLSVHYQEK	503.917	3	66.2494	96521.8	96997.9	67414.2	62000.1	59653.7	113246
PA4740	FAVLTDILGDEDHLGDMDFK	751.024	3	89.9107	5384.84	3449.47	4136.79	2636.79	5856.25	81477.1
PA4740	GVTALQMDIK	538.294	2	54.2001	523307	145577	177487	102999	166747	142205
PA4740	RIDKVTDVLQEGQEVK	619.674	3	46.2709	118374	174486	121624	38571.7	27819.9	137789
PA4740	TVRENIVNGKPR	461.6	3	17.4278	48576.8	93261.4	49063.2	98272.9	65167.1	215698
PA4740	ASIDIEDDGSVK	624.801	2	41.2128	14270.9	51041.2	24423.2	42955.7	65965.9	65231.8
PA4740	IYGETKEAAEAAK	460.905	3	21.9175	30528.4	52884.2	26104.4	28214.6	6428.59	41080.9
PA4740	INGITEEIMEIALGQALEAR	724.384	3	112.004	31339.4	49991.1	22363	20869.7	6126.79	24084.4
PA2976	TVAPQQPAPQHTEAPVEPAKPMPEPSLFQGLVK	880.713	4	65.8758	110158	244226	84981.7	357180	275949	682197
PA2976	LIEEEALKDR	405.891	3	34.1447	479733	627245	171850	474597	479500	486175
PA2976	LRPSLGETSGIVC[CAM]PR	547.963	3	44.7012	405486	788732	450774	616811	462921	734147
PA2976	YLVLMPNNPR	608.829	2	58.0676	175522	434054	159261	484262	402642	929137
PA2976	LYQDSVPLFNR	676.354	2	62.3849	207184	423965	317922	400793	399728	600896
PA2976	DAAALEAEALPNDESLEQDEQDDTDGERPR	825.616	4	57.7274	1278.85	83117.6	59090.8	820.284	63140.3	121392
PA2976	ATKGGDIEETALQTNLEAAEEIAR	844.093	3	74.0846	106704	213560	142487	112590	59073.2	81660
PA2976	SLVGLFAGK	446.269	2	68.2941	104474	213467	168572	252497	397057	383857
PA2976	QVMPQYASK	526.266	2	28.8839	70119	150015	62837.5	154669	116965	234951
PA2976	VEPSLEAAFVDFGAER	868.928	2	84.8332	133842	227849	166433	234005	244650	306666
PA2976	SLVGLFAGKDQPAAKPAETSKPAAER	528.689	5	47.7293	194196	420963	244159	25786.5	1691.18	122253
PA2976	DQPAAKPAETSKPAAER	442.481	4	11.7152	21062.5	38759.2	28360.1	35362.2	77104.6	53928.7
PA2976	VPFQVAAFLLNEKR	544.647	3	79.4591	62548.4	138953	106286	62593.9	12622.5	70461
PA2976	VPFQVAAFLLNEK	738.417	2	88.6419	11716.7	24882.6	9900.86	23433.6	22201.6	30106.5
PA2976	EALNGLNAPADMGLIVR	877.467	2	74.7205	38309.6	71194.6	35379.4	82059.3	158426	181708
PA2445	QSAILSHPIFNR	461.589	3	49.8549	517048	787660	587403	846713	384801	828959
PA2445	TFC[CAM]IPHGGGGPGVGPIGVR	612.318	3	57.181	367038	693663	473032	563456	195182	747755
PA2445	EQAAYPLASLVEAK	745.398	2	71.566	796279	790819	405532	1.29517e+06	427570	1.19785e+06
PA2445	AADTQAMLQR	552.777	2	30.2529	210466	348339	158449	427093	181700	484197
PA2445	TSQAFFASR	507.754	2	41.7811	375579	603800	371225	553899	220922	473014
PA2445	DIC[CAM]LIPSSAHGTNPATASMVGMR	796.049	3	64.1603	37199.8	127656	18066	281535	150413	411189
PA2445	SFIGQGYYNC[CAM]HTPAPILR	698.679	3	59.869	144484	283985	197128	192911	77117.9	258320
PA2445	TMIPLGSC[CAM]TMK	619.801	2	51.8261	71261.7	172344	7087.77	370958	165607	548653
PA2445	FGVPLGFGGPHAAYFATR	622.321	3	72.0916	240574	782047	518700	126847	19553.7	203995
PA2445	VDNVYGDRNLTC[CAM]SC[CAM]PPIEAYSEE	896.723	3	58.6105	29799	23606.2	35886.5	43154.4	1903.11	143386
PA2445	LGYDSLDTLIGNVIPDSIK	678.365	3	97.9419	29654	38157.6	20764.9	51373.3	26824	41168.3
PA2445	NLTC[CAM]SC[CAM]PPIEAYSEE	885.371	2	56.5338	24862	34874.9	31995.5	38741.1	25099.6	47237
PA2445	KLADKDLALDR	419.91	3	28.695	117438	112862	178581	245201	71074.7	219756
PA2445	DSSGISVDDVAKR	450.228	3	34.5814	40807.9	52679.3	42439.6	44057.5	58714	93117.9
PA2445	AELDRFC[CAM]DAMIR	499.571	3	53.4004	13075.3	26682.1	11084.3	37733	23309.9	43101.4
PA5556	VVDALGNPIDGKGPIDAK	593.66	3	49.8362	1.58494e+06	3.00248e+06	1.96142e+06	2.56434e+06	1.93864e+06	3.8477e+06
PA5556	ILEVPVGPELLGR	696.417	2	76.5038	6.46471e+06	1.13165e+07	7.48971e+06	1.15956e+07	8.89275e+06	1.50125e+07
PA5556	GFLQDVEIAK	560.306	2	65.9004	508024	739986	625882	1.27581e+06	1.69379e+06	1.52682e+06
PA5556	SVDAMIPVGR	522.779	2	49.6397	523608	1.2322e+06	410598	1.66706e+06	1.61161e+06	3.22491e+06
PA5556	KSVDQPVQTGYK	450.574	3	20.4115	154928	313819	210874	333123	254226	493898
PA5556	NEGTIVSVSDGIVR	723.383	2	55.6111	1.23951e+06	2.28882e+06	1.56344e+06	2.19116e+06	2.22852e+06	2.86251e+06
PA5556	TALAVDAIINQK	628.864	2	60.3493	523199	681660	496613	726574	965265	916207
PA5556	VVDALGNPIDGK	599.327	2	46.1237	108237	202465	132145	242544	367355	410015
PA5556	LDVASQAR	430.235	2	22.4145	49816.6	70467.5	54478.1	96613.8	249566	149786
PA5556	VSEEYVEKFTNGAVTGK	619.979	3	53.4858	55258.6	109742	59141.7	64404.7	20817.2	56785.6
PA5556	IEKLDVASQAR	410.566	3	29.1791	168371	425127	260934	408522	317403	442384
PA5556	VSEEYVEK	491.74	2	22.5156	23603.5	32351.4	27340.6	43137.9	267080	46630.7
PA5556	GRIEKLDVASQAR	481.607	3	26.7161	91068.8	208329	151881	84435.9	17521.1	55025
PA5556	DALGNPIDGKGPIDAK	790.918	2	51.0045	86229.3	64072.7	3992.52	21699.6	38826	30872
PA5556	TALAQYR	411.727	2	28.1439	10283.1	63222.2	43604.3	14038.9	485442	84296.6
PA5556	MQQLNPSEISEIIKGR	614.996	3	71.7131	55195.6	148267	48490.3	106581	12062.2	150694
PA5556	VGSFEQALISYFQR	548.951	3	96.8692	65449.5	68066.8	70303.3	172433	316534	179357
PA5556	ELAAFAQFASDLDEATR	927.947	2	90.7869	2698.37	101124	98912.8	178713	248980	264110
PA5556	FTNGAVTGK	447.738	2	18.4937	4694.1	42549.4	86934.2	4817.15	153464	117080
PA1156	NAGAASDVAQPHPSIR	530.938	3	27.087	358101	660140	205955	181587	255190	351966
PA1156	ALPAYIEK	452.761	2	42.4611	776062	1.23974e+06	368507	373575	586279	721839
PA1156	FAGGLGNDWTPVR	695.349	2	61.9509	507529	886465	300059	266100	355078	532306
PA1156	TLVEREPNYSYVTAR	599.976	3	42.543	627456	1.00879e+06	284822	290288	337281	495104
PA1156	GLWDPVMVNDLK	693.858	2	77.8316	276006	451903	98434.1	259236	401781	528035
PA1156	SNLSGEFTVINPYLVR	904.981	2	78.7255	694058	961556	389418	300689	389593	514801
PA1156	YYDGSVQQIER	679.323	2	37.9145	328675	559902	215957	202107	356002	363996
PA1156	MHTDTTRENPQASAPQAADSSQDLAATAPGQLR	859.909	4	40.9209	77103.9	164738	34456.6	40763.6	20004.6	86459.1
PA1156	LKEFDLEK	511.282	2	39.4495	161267	259101	131353	5236.96	112929	15526.8
PA1156	ENPQASAPQAADSSQDLAATAPGQLR	865.42	3	46.6441	36340.1	87923.1	29466.7	32539.7	73522.7	57830.3
PA1156	ALPAYIEKGAEFELVDAK	655.351	3	70.3427	73509.8	128573	38212.4	17248.4	16594.3	21568.5
PA1156	NLYDGVAEKDVNTALVMTAR	727.372	3	68.0809	98412.8	189287	17586.5	92400.2	98885	204218
PA1156	KNAGAASDVAQPHPSIR	430.479	4	22.4081	212897	391314	127831	111162	150771	217083
PA1156	IPQDLKDLYATAFEVETR	703.7	3	83.2875	137784	215843	115180	44172.4	23487.9	58294.4
PA1156	VVNDTAVAVNQGGKR	509.946	3	21.6978	110137	190011	65254	62193.1	69452.5	112035
PA1156	VVNDTAVAVNQGGK	457.912	3	25.5349	79785	125307	48778.1	40285.1	52926.1	77954.9
PA1156	NSNIMAIAPTATIANITGVSQSIEPTYQNLYVK	1174.94	3	90.9383	119983	172359	49184.2	52290.9	65783	123034
PA1156	ITRADGSLSPLDMGR	530.275	3	48.3552	102707	242087	40542.9	62910.3	26642.2	138041
PA1156	MLDNVIDINYYSVPQAQNSNFK	858.416	3	76.3067	97637.6	141606	4566.37	3607.49	95076.7	100222
PA1156	LNTIISEAC[CAM]EGLAEVDGALIER	791.737	3	99.4747	80992.2	167742	85260.9	39080.8	58108.7	77800.3
PA3068	ALEFLPSDEELAER	809.902	2	68.613	42483	188577	223616	376056	437491	811099
PA3068	GTNVLADFPK	531.285	2	59.683	15407.4	66473.5	73421.2	124623	172738	310977
PA3068	DMETAFPALLAEK	718.361	2	78.3091	6081.7	24585.6	21067.3	64894.8	99551.7	168661
PA3068	LSDLVGC[CAM]TLSAWR	739.377	2	75.3966	31827.1	87013.5	97647.8	190560	215332	352283
PA3068	LNELLEGPTR	571.314	2	48.243	5897.3	71471.8	101422	172489	274950	408255
PA3068	NAVIVPVGAK	484.3	2	38.9535	13166.5	114967	45914.1	159391	204337	432175
PA3068	MTDAVGALVLGNNYK	783.403	2	67.3275	975.354	33254.9	22782.7	59694.3	55154.5	141172
PA3068	AIPELPRPVPK	406.252	3	44.8936	33530.9	112193	115524	156628	175826	382110
PA3068	SIAITPEMK	495.27	2	42.5414	36340.9	1.74342e+06	498874	96697.8	126963	263083
PA3068	ILLNEVVQAGDMTEK	553.959	3	66.7146	6256.5	15147.4	13728.7	41690.5	55133.3	108393
PA3068	SWQDDYSSLVVENLGEAK	680.657	3	77.0928	10491.6	30925	33468.7	52096.7	66268.1	111062
PA3068	ELLTWLGK	480.282	2	72.9766	11501.1	42027.9	2867.34	70702.6	111034	156130
PA3068	LEQAILGALDEVQVLNEDR	709.043	3	91.1995	1902.29	4223.77	2335.08	2133.04	22061.2	15632.1
PA2204	VIAYDDTPFAFTALR	850.438	2	83.4982	1.93063e+07	1.207e+07	1.19473e+07	7.18572e+06	2.77085e+06	1.02478e+07
PA2204	VGVDKGTVNEGVLR	481.604	3	35.0882	1.05112e+07	7.12966e+06	6.31347e+06	3.66925e+06	1.53546e+06	5.21981e+06
PA2204	ALTEFVDK	461.748	2	44.3941	8.72897e+06	5.90323e+06	5.42499e+06	3.59327e+06	1.5867e+06	5.23727e+06
PA2204	IYDTWFGPQTK	678.335	2	65.2647	3.89729e+06	3.00079e+06	3.09422e+06	2.00673e+06	1.1005e+06	3.24289e+06
PA2204	VASFDSNPPFGFVDAK	849.412	2	72.0722	1.01209e+07	7.30231e+06	7.08636e+06	3.12421e+06	1.89898e+06	4.47088e+06
PA2204	QIEGLDVDYAK	625.817	2	50.9295	1.47599e+06	1.35236e+06	1.04098e+06	646122	424339	983900
PA2204	LQVLPTNPANR	611.849	2	44.6827	3.6537e+06	2.59241e+06	2.7102e+06	1.76911e+06	1.37678e+06	2.72755e+06
PA2204	NGQVQAITQDGPK	678.349	2	30.4986	3.17766e+06	2.38244e+06	1.93196e+06	919028	375270	1.34094e+06
PA2204	SLRELEQDGQAQK	501.258	3	30.2246	1.7247e+06	1.18364e+06	1.22362e+06	872874	419193	1.20646e+06
PA2204	GTLTSPEVLNKWR	500.944	3	54.5899	1.79679e+06	1.64e+06	1.1192e+06	603159	57924	952654
PA2204	ELEQDGQAQKIYDTWFGPQTK	828.068	3	75.4522	496798	355009	307537	153132	10471.7	207637
PA2204	AQQVDFSIPYFSSGQQFIVKK	806.422	3	77.9205	488509	420422	356797	70368.4	19823.6	146409
PA2204	ALTEFVDKSLR	426.907	3	52.4727	1.20002e+06	1.05073e+06	596008	228558	27856.8	331255
PA2204	AQQVDFSIPYFSSGQQFIVK	763.723	3	86.2822	776305	505077	450752	69891.9	32109.1	124159
PA2204	KGTLTSPEVLNKWR	543.642	3	47.3996	817385	820103	623321	60984.7	2042.89	195612
PA2204	LIGLLANVPDR	590.856	2	68.846	239500	166766	230013	163272	158668	221081
PA2204	GQVQAITQDGPK	621.328	2	29.1918	29999.9	34590.4	20516.7	19165.5	1067.53	28209.1
PA2204	PPFGFVDAK	489.258	2	56.9307	90643.6	5540.77	46067.2	36256.7	14947.3	16150.4
PA0963	GVEGLQSPIVK	563.827	2	46.4516	162948	299824	191212	189777	173790	274136
PA0963	VFSGPANDPK	516.261	2	24.629	118104	195475	124013	99627.9	152399	106934
PA0963	AKGVEGLQSPIVK	442.598	3	39.1728	179015	348390	218425	183132	162799	309329
PA0963	FVGIYGAK	427.742	2	44.4584	315825	492262	307574	381415	343406	535338
PA0963	TQSAGDVMTQAPGSVDGK	583.609	3	36.5124	45599.8	86203.9	35896.6	89911.7	132641	136821
PA0963	SQIDDYTKFVGIYGAK	602.309	3	66.3367	61902	84870.7	46948.7	3602.21	12912.7	58627.2
PA0963	SMQQAVFR	483.745	2	38.5927	111182	215068	103779	183876	194185	358604
PA0963	YLDDNGFLDVETPILGRPTPEGAR	882.445	3	76.2492	77817	117765	82714	55993.7	24381.8	149102
PA0963	SQIDDYTK	485.23	2	27.7384	2778.11	33445.8	26298.1	31171.7	81899.2	32330.5
PA0963	IPLELVDVADQLK	726.919	2	81.8599	38100.6	72474.1	46860.1	61088.7	134616	106068
PA0963	DREGLAQVVFDPDRAETFAK	566.788	4	65.125	142721	252763	190179	55724.9	5854.38	225990
PA0963	C[CAM]TPAELEANPGAALSR	828.904	2	51.265	211227	351426	127973	159960	100370	272297
PA0963	VLGIDEAEQEEK	680.336	2	43.1256	25891.5	45229.2	33633	39680	73825.6	62765
PA0963	VGAVDGDIVFFGADK	755.383	2	73.0434	77675.6	93324.6	87292.2	93673.5	135380	126944
PA0963	RYGSDKPDLR	402.879	3	16.5048	8760.23	21898.3	3615.9	7923.21	6238.33	47275.2
PA0963	FGFLLDALK	512.297	2	85.6722	1111.84	1412.44	11946.5	3620.59	49952.1	35169.2
PA0963	VFSGPANDPKGR	415.551	3	22.8053	6561.75	28884.5	3612.09	15351.9	6181.96	15641
PA0963	LREQPKAE	485.769	2	9.55677	1751.09	1758.87	1733.96	1013.46	228.46	522.538
PA5441	VFAEASPVQEPLLR	778.428	2	61.3741	707963	890153	784010	712603	412164	947441
PA5441	SNDQDSALAFLR	668.828	2	67.4668	334036	433043	370176	382420	235556	478857
PA5441	SALEAYLQAYPK	677.356	2	66.7953	186234	213115	193060	192421	114675	247583
PA5441	FADFGKDFALLGETPSQTK	691.349	3	74.0215	323017	381931	343497	266657	108623	353474
PA5441	GLNC[CAM]LGEFILR	646.345	2	80.4752	783517	873646	763401	705692	331144	924500
PA5441	LLPGDGSQPPALPAASEAETPPPAPAPSPLAELAR	847.196	4	77.518	179805	210026	200012	188031	111337	232819
PA5441	AINC[CAM]FAPAGYNTC[CAM]GQQDIPQAER	861.057	3	53.5697	49227.7	50066.3	43222.6	33848.8	23119.4	54514.8
PA5441	IAGAEFFEGEGSR	685.323	2	57.1877	93399.7	121967	126566	132763	127324	180515
PA5441	TLLNAAQQNAFDDMGFPELQNVDKAR	969.475	3	80.6157	42873.6	66467.3	25325.3	53620.4	8338.44	78986
PA5441	LVEAPPSEEEKLEGYGLVPFGLFR	892.802	3	89.5995	116762	119988	87050	68651.9	2362.34	89536.4
PA5441	TLLNAAQQNAFDDMGFPELQNVDK	893.762	3	85.6912	42365	35947.7	18475.6	69342.4	61097.5	105503
PA0482	AFLDEAAPLESGSHVDATSYSVK	798.72	3	60.092	217663	393833	276091	223712	283827	561177
PA0482	NAGQFLAFQGDAAKPQAVLLK	729.736	3	67.5701	155535	243827	218844	223617	297396	466902
PA0482	VPDINDVGLMEDR	736.856	2	61.1544	166988	386087	154022	325663	395063	917445
PA0482	WIDQGVGC[CAM]SK	575.271	2	35.544	193374	314158	210737	186664	192974	352235
PA0482	VEDVLGLPR	499.287	2	56.7843	286509	405805	410104	327570	532656	644491
PA0482	TMNPDRVYTR	418.208	3	26.126	56222	141212	39342.4	75797.4	25375.7	166818
PA0482	GDLAEEVSKGGSTFTR	551.941	3	48.6974	137687	292067	169371	164546	95325.5	316328
PA0482	WIDQGVGC[CAM]SKVPDINDVGLMEDR	868.412	3	68.4428	48616.2	104484	35325.4	62892.1	13776.2	148083
PA0482	TERVQVGGLQVAK	462.268	3	36.7813	307134	526446	262836	190743	19553.1	279190
PA0482	DGSELTLHGR	542.773	2	28.1726	11530.1	72094.2	46214.4	13796.1	17898.6	25383.9
PA0482	GMWAMPDLMAAMLEQK	911.922	2	106.248	1785.32	52281.7	16804.6	38410.4	15747	178593
PA0482	AFLEEIGYLLPEAEDFQAGTQNVDDEIAR	1085.19	3	101.879	74808.3	90584.1	56270.7	28104.7	25163.5	82389.8
PA3836	QGVTLSDELLK	601.835	2	60.5016	5.10112e+06	4.14262e+06	2.55076e+06	1.39614e+06	1.95642e+06	2.00322e+06
PA3836	VGNDAKIPLIASDTDSVKR	500.526	4	44.4792	2.29769e+06	2.12555e+06	1.08592e+06	536074	244761	675192
PA3836	EALQEAGYEDGKNLK	555.609	3	32.7037	428477	375199	167539	189602	185601	190302
PA3836	DGVKEALQEAGYEDGKNLK	516.762	4	48.2663	1.33754e+06	1.15597e+06	662958	322246	54791	424434
PA3836	SVDVSSAAR	446.23	2	19.2305	246777	24876.2	4174.65	409160	29924.6	473044
PA3836	WQYQSAQGNTGTAAQIAR	650.985	3	43.2997	973270	819510	488667	308512	390717	372309
PA3836	VDAIYTNTDNNVVSAYEALVK	767.053	3	83.7405	603526	425739	329536	237479	493841	266900
PA3836	EEQKSVAVTAIVEHPALDAAR	559.3	4	50.2545	3.17559e+06	2.44253e+06	1.4064e+06	371633	49692.4	452466
PA3836	IGMVYNPGEANSVVVVK	888.472	2	60.6202	811409	830394	299154	402335	576714	751787
PA3836	SVAVTAIVEHPALDAAR	573.984	3	53.9494	1.92726e+06	1.23047e+06	1.17286e+06	225334	1.06271e+06	594376
PA3836	IPLIASDTDSVK	629.848	2	49.5962	391408	347138	246370	160870	339574	227090
PA3836	VGNDAKIPLIASDTDSVK	614.998	3	50.519	385158	407134	250348	123744	79752.9	132377
PA3836	EALQEAGYEDGK	655.299	2	28.985	46572.7	40184.5	33302.1	24567.9	74622.8	34746
PA3836	IGMVYNPGEANSVVVVKELK	716.057	3	63.0283	55170.5	72796	17541.4	3951.67	359.135	2348.28
PA3836	WQYQSAQGNTGTAAQIARK	693.684	3	37.4139	47623.2	41794.5	18518.9	6041.14	1606.59	8766.21
PA4595	VLIDNLSLSIPK	656.398	2	74.4806	507088	843031	658843	555108	511477	930018
PA4595	SETNEIYIPAGPR	723.865	2	50.8221	309617	637495	405731	430019	368191	823105
PA4595	RSETNEIYIPAGPR	534.946	3	44.1616	167913	345744	218777	206508	115759	335460
PA4595	QGGNVLLLDEPSNDLDVETLR	766.392	3	75.6648	85262.3	126769	126956	147570	180433	215363
PA4595	LDPQATVR	450.251	2	24.967	111170	189119	158673	180955	283046	198098
PA4595	DSLEGNKTVWEQVSDGFEQIK	803.724	3	79.5732	93064.4	165308	109065	128706	77505.3	209297
PA4595	FEELQSQEFQKR	523.595	3	39.4054	53440.7	109712	72274.4	72378.5	55861.1	114084
PA4595	TVWEQVSDGFEQIK	833.41	2	74.8319	53350.4	72529.4	71994.5	87324.9	124249	142236
PA4595	LQRFEELQSQEFQKR	492.259	4	43.4791	150570	336789	172385	106322	14717.5	248130
PA4595	LQRFEELQSQEFQK	603.976	3	47.8194	93368.9	200779	121021	107964	77633.5	194681
PA4595	DISLSFFPGAK	591.314	2	78.3626	157895	246364	208059	189284	194976	340983
PA4595	IGVLGLNGAGK	499.803	2	51.2251	129853	293483	149597	90494.5	71599.7	172997
PA4595	EILKDISLSFFPGAK	555.647	3	80.6478	117128	247263	191848	15666.8	5396.01	150586
PA4595	FEELQSQEFQK	706.838	2	45.0564	22407.6	42462.3	30384	31611.6	34466.7	50509.9
PA4595	LDPQATVRDIVEEAVGQIK	694.379	3	100.576	26784.9	73886	43915.3	9971.01	2514.83	53559.7
PA4542	VLVDEPSEEDTIAILR	899.975	2	70.5737	607092	1.09566e+06	697773	649951	529351	1.27308e+06
PA4542	IQYQTIPDLER	688.364	2	55.5043	340188	670230	455207	369486	352530	781803
PA4542	AEGAMDAGNMLKPALAR	572.624	3	53.2216	10356.3	99733.7	53686.6	100298	100121	215509
PA4542	QLPDKAIDLIDEAASR	585.648	3	70.419	317506	610211	366019	226333	126782	481846
PA4542	NKVTDEEIAEVVSK	520.942	3	49.0512	200993	288103	221633	214022	162875	412304
PA4542	WTGIPVSK	444.253	2	44.473	140220	247177	160214	173797	141158	300043
PA4542	IDMSEFMEK	565.249	2	63.8031	36972.6	96651.2	31616	104982	87843	285656
PA4542	VIGQDEAVVAVSNAVRR	594.999	3	58.0723	112964	228922	121944	93102.2	41267	169230
PA4542	LLALDMGALIAGAK	678.9	2	88.3471	116206	290307	155418	147232	126456	347530
PA4542	GELHC[CAM]VGATTLDEYR	574.27	3	45.1323	79224	142341	93301.8	92150.9	111199	184002
PA4542	VIGQDEAVVAVSNAVR	813.944	2	61.2524	72901.3	147657	112477	72131	80697.4	179377
PA4542	WIENPLAQLILAGK	783.456	2	100.11	141088	242475	169948	150753	83316.6	288445
PA4542	AGLADPNRPSGSFLFLGPTGVGK	753.402	3	72.1765	22454	37799.6	36403.3	32098.6	50682.9	66788
PA4542	SLQMVDQHGKTENQLLR	500.011	4	40.5303	27393.1	104441	24525.8	7349.01	15421.5	79734.1
PA1094	VGEDKNPVTGALLGDASVR	633.337	3	56.7038	1.56049e+06	1.11213e+06	943227	1.1557e+06	778816	1.3732e+06
PA1094	SITDNLASLPYGSGK	761.891	2	59.9012	813432	685577	665838	721251	598641	820607
PA1094	MKPYTDAQGILDQR	545.943	3	48.6549	343266	339957	255258	580645	285140	580780
PA1094	NLAALGITTTK	551.827	2	52.632	774050	519027	679166	790141	760321	857667
PA1094	MVNLEGAAK	466.747	2	35.0989	810813	730847	405455	748112	502430	832021
PA1094	FINEQTVVTK	589.824	2	37.5831	213969	161357	206410	271655	278197	301163
PA1094	FVEAYNTLTK	593.311	2	45.6624	65746.8	41931.6	81462.9	162247	221664	162790
PA1094	TLSNVDTQKADLAKR	415.731	4	25.3729	159230	132119	137891	148962	71671.5	162566
PA1094	ALVNTMR	402.723	2	29.9057	114581	98085.5	60392.5	127662	328368	132437
PA1094	SELIASNENGSVR	688.344	2	31.7314	390462	283976	258389	193310	101107	178453
PA1094	LTTQFNLLSAMQDEMTKR	709.691	3	84.5492	91176.7	83439.6	56448.6	214598	127555	297499
PA1094	LSDGAAAGYVTK	576.798	2	32.7603	124207	125389	125718	137757	131376	160694
PA1094	AVTEAGKPITLTVSR	514.966	3	40.5492	65564.4	73389	79915.4	106205	148357	145151
PA1094	DGTLEIDEK	510.248	2	34.3903	211611	218100	319741	115405	175204	151067
PA1094	SSNEDILK	453.232	2	29.0738	25244.3	15315.4	11750.1	1193.55	7455.23	13668.4
PA1094	SIASNSVSDVIDGVSFDVK	646.993	3	79.1897	125170	157119	149795	82454.5	86382.9	83260.5
PA1094	AGISIGVGSTDYTDLVNK	905.465	2	66.8052	53222.6	58449.7	4645.21	32584.1	14179.4	21623.9
PA1094	AISADFEGVASYFTGDTGLAKR	759.378	3	82.3117	11806.7	26661.8	4172.9	19363	4973.88	24402.8
PA1094	TLSNVDTQK	503.264	2	17.178	908.384	7911.95	1898.36	776.097	2420.32	1266.47
PA5505	IKEFTDYVQPNVQVSEK	675.349	3	52.0839	7.6545e+06	5.55967e+06	3.8015e+06	3.20579e+06	1.9862e+06	5.14242e+06
PA5505	SITATPKDIVDNPK	500.275	3	36.0059	3.1668e+06	2.37446e+06	1.2936e+06	1.05471e+06	207747	1.42885e+06
PA5505	YKGAVVPAF	476.269	2	55.7838	2.5227e+06	1.93384e+06	1.49891e+06	1.35364e+06	959233	2.27309e+06
PA5505	ALLLLDKAGVIK	418.611	3	63.4932	4.31519e+06	3.82216e+06	1.93172e+06	1.2201e+06	88019.3	1.7228e+06
PA5505	KLDELPSGATVVIPNDATNGGR	742.057	3	54.3028	1.7347e+06	1.55441e+06	855926	585311	500967	860666
PA5505	AESLTVAATPVPHAEILNVVKPLLAK	671.145	4	83.4793	28624	26554.4	38753.1	30273.4	25033.5	101654
PA5505	IKEFTDYVQPNVQVSEKR	545.789	4	47.8063	1.08062e+06	1.044e+06	426434	180756	59978.1	454162
PA5505	LDANFFQHQPYLDEFNKAK	582.038	4	68.3298	379816	359431	219060	38713.4	15049.5	141112
PA5505	YKKLDELPSGATVVIPNDATNGGR	629.584	4	51.714	691407	648746	342667	121457	11722.6	102747
PA5505	LDELPSGATVVIPNDATNGGR	699.359	3	59.4837	245927	182720	137133	128500	148523	206874
PA5505	TATPKDIVDNPK	649.851	2	36.0067	45694.6	37158.8	25463.7	12728.2	5124.61	25027.6
PA5505	DIVDNPK	400.711	2	21.7869	17193.1	73522.9	64583.8	53253.7	73986.1	75499.8
PA5505	RLDANFFQHQPYLDEFNKAK	621.063	4	110.327	1925.14	996.918	2331.29	1583.8	1620.99	3155.55
PA5505	EFTDYVQPNVQVSEKR	646.99	3	47.2196	44746.6	467580	308320	278624	212511	64253.9
PA1588	INIDSNALYR	589.812	2	50.6555	4.71547e+06	8.5292e+06	4.92245e+06	5.90357e+06	5.88343e+06	8.80076e+06
PA1588	AFAQQWLGK	524.782	2	57.6421	1.3138e+06	2.26297e+06	1.39183e+06	1.58595e+06	1.33843e+06	2.58629e+06
PA1588	LEGNNAELGAK	558.288	2	22.7017	178328	292960	205815	187471	747157	215911
PA1588	IILSDSNVK	494.787	2	36.0412	665629	772079	711021	1.01707e+06	2.60959e+06	1.34331e+06
PA1588	C[CAM]DMIAEGIIGAVK	688.849	2	71.9689	719777	1.23606e+06	560301	1.33073e+06	1.11491e+06	1.85402e+06
PA1588	GFAVDTPEEAAEAC[CAM]DKIGGSEWVVK	889.087	3	68.1014	587312	1.04018e+06	603091	358273	237925	555152
PA1588	GFAVDTPEEAAEAC[CAM]DK	855.37	2	48.7385	516300	924300	605725	645811	887709	1.14172e+06
PA1588	NLVTYQTDANGQPVSK	578.96	3	37.3282	311969	561672	279737	248663	184700	328631
PA1588	NLHEYQGK	494.746	2	25.5471	21408.4	21399.7	19908.4	14753.1	9843.39	27997.1
PA1588	AMHDPSQDDAR	414.844	3	12.452	1502.87	963.462	548.432	3394.86	6518.08	3425.66
PA1588	ILKATIDPLVGAQPYQGR	647.37	3	57.7846	176466	390468	169716	73508.8	1949.23	167639
PA1588	AVLVNIFGGIVR	629.388	2	89.5695	6914.79	9402.43	102532	118621	254326	384815
PA1588	PLVGAQPYQGR	593.322	2	34.2499	25973.7	50546.2	28528.9	31015.2	32691.7	7510.67
PA1588	C[CAM]DMIAEGIIGAVKEVGVK	630.334	3	83.8487	25358.2	47327.7	28041.5	5858.75	5709.24	31169.1
PA1587	TSVPGVFAIGDVVR	708.896	2	75.2755	5.45307e+06	8.73739e+06	6.09297e+06	7.15253e+06	6.95311e+06	9.21021e+06
PA1587	VALGGTC[CAM]LNVGC[CAM]IPSK	823.424	2	58.6262	1.25768e+06	2.27143e+06	1.42731e+06	1.74069e+06	1.92657e+06	2.377e+06
PA1587	GVTIDVPAMVAR	614.84	2	64.5214	2.39056e+06	4.7901e+06	1.77508e+06	4.60352e+06	4.54091e+06	6.5527e+06
PA1587	ASEEGVMVAER	589.28	2	32.0281	813909	1.68395e+06	657030	1.40108e+06	1.14309e+06	2.47454e+06
PA1587	GFIYVDDHC[CAM]K	418.525	3	40.7549	815149	1.49725e+06	897118	1.01409e+06	709215	1.42597e+06
PA1587	FLPAADEQIAK	601.824	2	43.9441	249280	283277	306111	337583	698837	359620
PA1587	ANGVTSFEGHGK	401.863	3	23.7847	156567	271218	134559	128913	144562	129112
PA1587	AEGVEVNVGTFPFAASGR	904.452	2	71.8384	894460	1.71824e+06	1.22245e+06	640609	813042	1.12872e+06
PA1587	FLPAADEQIAKEALK	548.638	3	57.9881	23799.2	45081.6	32152.8	40426.2	8624.52	39718.7
PA1587	ALLDSSYKYHEAK	508.928	3	32.7133	59190.6	105119	54514.5	60272.2	35546	82903.8
PA1587	LGAEVTVLEALDK	679.382	2	75.7929	87316.9	120492	69799.9	97821.4	172922	94303.2
PA1587	LGAEVTVLEALDKFLPAADEQIAK	847.799	3	104.538	133763	270596	231295	22992	12731.6	136637
PA1587	EALKVLTK	451.289	2	26.9422	897.996	1960.92	2478.52	15780.5	15347.1	22091.9
PA0888	WVEQEFDGLIPALK	822.935	2	86.5632	1.86917e+06	1.67346e+06	1.006e+06	1.33042e+06	611504	1.67621e+06
PA0888	GYAFVGPQLTDAK	683.854	2	57.9828	1.84682e+06	1.55803e+06	1.48218e+06	1.87955e+06	2.00559e+06	3.29439e+06
PA0888	GSTADRYASAELTPAGVEVVR	717.034	3	52.8887	1.1995e+07	9.37763e+06	6.34405e+06	5.43791e+06	1.75526e+06	7.83274e+06
[truncated: 5,736 more rows]

## Sheet: Log2 norm results - whole cell
Protein	M93	M92	M91	Cu3	Cu2	Cu1	M9 Avg	Cu Avg	t-test p-valueCuM9	FC CuM9				Normalised, log2 transformed data (see manuscript methods)
[truncated: 1,591 more rows]

[truncated: 1 more sheets: Transcriptome V Proteome]
